# Supplementary material for: Exploring the Genetic Diversity and Population Structure of Wheat Landrace Population Conserved at ICARDA Genebank
Source: Front Genet. 2022 Jun 15;13:900572. doi: 10.3389/fgene.2022.900572 (PMC9240388; doi:10.3389/fgene.2022.900572)
Supplement: Supplementary file 1 [file Table2.XLSX]

## Sheet: Supp. Table.2 Genotypic data 60
rs	chrom	pos	SEEDICAR25190	SEEDICAR25262	SEEDICAR25270	SEEDICAR25278	SEEDICAR25198	SEEDICAR25206	SEEDICAR25214	SEEDICAR25222	SEEDICAR25230	SEEDICAR25238	SEEDICAR25246	SEEDICAR25254	SEEDICAR25263	SEEDICAR25271	SEEDICAR25279	SEEDICAR25199	SEEDICAR25207	SEEDICAR25215	SEEDICAR25223	SEEDICAR25231	SEEDICAR25239	SEEDICAR25247	SEEDICAR25255	SEEDICAR25192	SEEDICAR25264	SEEDICAR25280	SEEDICAR25200	SEEDICAR25208	SEEDICAR25216	SEEDICAR25224	SEEDICAR25232	SEEDICAR25240	SEEDICAR25248	SEEDICAR25256	SEEDICAR25265	SEEDICAR25273	SEEDICAR25281	SEEDICAR25201	SEEDICAR25209	SEEDICAR25217	SEEDICAR25233	SEEDICAR25241	SEEDICAR25249	SEEDICAR25194	SEEDICAR25266	SEEDICAR25274	SEEDICAR25282
1025210|F|0-43:C>G-43:C>G	1A	1158065	2	2	2	2	0	2	2	0	0	2	0	0	0	2	2	2	2	2	2	0	0	0	2	2	0	2	2	2	0	0	0	0	0	2	2	2	2	0	0	2	2	0	2	2	2	2	2
1212218|F|0-49:A>G-49:A>G	1A	1238001	0	0	0	0	0	0	1	1	0	0	0	0	0	0	-	0	0	0	-	0	0	0	0	0	0	0	0	0	-	-	0	0	0	0	0	2	0	0	0	0	-	0	0	0	0	0	0
1043336|F|0-7:A>G-7:A>G	1A	1238067	0	1	1	0	1	0	0	0	0	0	0	0	0	1	0	0	0	1	1	0	1	1	0	0	0	0	0	0	1	0	0	0	0	0	0	1	0	1	1	1	0	1	0	0	0	0	1
1076290|F|0-11:A>G-11:A>G	1A	1347563	1	1	2	2	1	2	1	1	2	2	2	2	2	1	1	2	2	1	1	2	1	1	2	2	2	2	2	2	1	2	2	2	2	2	2	1	2	1	1	1	2	1	2	2	2	2	1
1114742|F|0-14:A>G-14:A>G	1A	1886980	-	1	1	1	1	0	1	1	0	0	0	0	2	1	1	2	0	1	1	-	1	1	2	1	0	-	2	-	1	1	-	0	0	1	2	1	-	1	1	1	0	1	1	1	2	-	1
2266418|F|0-27:T>C-27:T>C	1A	3943455	1	1	-	1	1	1	1	1	0	1	0	1	-	1	1	1	1	1	0	1	1	1	-	1	0	1	1	1	1	1	1	1	0	1	1	1	1	1	1	-	1	1	1	1	1	1	-
3033029|F|0-5:C>T-5:C>T	1A	4657536	2	2	2	2	2	2	1	1	1	1	2	2	2	2	2	2	2	1	2	1	1	1	1	2	1	2	1	2	2	2	1	1	2	2	2	2	1	1	2	1	1	1	1	1	2	2	2
1380333|F|0-14:T>G-14:T>G	1A	4812328	1	1	0	0	1	1	0	-	0	0	0	1	1	1	1	0	1	0	1	0	0	0	-	1	0	1	1	1	1	1	0	1	1	2	1	1	0	0	2	0	0	0	-	1	-	1	2
5411872|F|0-6:G>C-6:G>C	1A	4812394	1	1	1	1	2	1	1	1	1	1	1	-	1	1	1	1	1	1	1	1	1	1	-	1	1	1	1	1	1	1	1	1	1	0	1	1	1	1	1	1	1	1	0	1	-	1	1
5582681|F|0-10:A>G-10:A>G	1A	4812394	1	1	1	0	1	1	0	-	0	0	0	1	1	2	1	0	1	0	1	0	-	-	-	1	0	1	1	1	1	1	0	1	2	1	1	1	0	-	1	-	0	-	0	1	1	1	1
3945159|F|0-23:G>C-23:G>C	1A	5491227	2	2	2	2	2	2	2	2	2	2	2	2	2	2	2	2	2	2	2	2	2	2	2	2	2	2	2	2	2	2	2	2	2	2	2	2	2	2	2	2	2	2	2	2	2	2	2
1204785|F|0-68:T>C-68:T>C	1A	6776218	1	0	0	-	2	0	-	0	0	1	0	0	0	0	0	2	0	0	0	1	0	0	0	0	0	0	1	-	0	-	1	-	0	0	0	0	0	0	0	0	2	0	-	1	0	1	-
2275375|F|0-16:T>C-16:T>C	1A	6886691	0	0	0	-	0	0	-	0	0	0	0	0	0	0	0	0	0	0	0	0	2	2	2	0	0	0	-	-	0	-	0	0	0	2	0	0	-	2	0	2	0	2	-	-	0	0	0
10993005|F|0-57:G>A-57:G>A	1A	7293919	1	1	1	-	1	1	1	0	0	1	1	-	1	1	-	1	1	1	1	1	1	1	1	1	1	-	1	0	1	1	1	0	1	1	1	1	1	1	1	1	1	1	1	1	1	1	1
2334587|F|0-31:C>T-31:C>T	1A	7315237	1	1	-	2	2	-	2	1	1	-	2	2	2	2	2	1	2	2	1	-	2	0	2	2	-	0	1	1	2	2	-	1	2	2	2	2	2	2	2	0	0	0	2	1	2	2	2
2334587|F|0-68:C>A-68:C>A	1A	7315237	1	-	-	0	0	-	0	1	1	1	0	0	0	0	0	1	0	0	-	1	0	0	0	0	-	0	1	1	0	0	1	1	0	0	0	0	0	0	0	0	0	0	0	1	0	0	0
1005431|F|0-53:A>G-53:A>G	1A	7330626	1	0	0	1	0	0	0	1	1	1	0	0	0	0	0	1	0	0	1	1	0	0	-	0	0	0	2	1	0	0	1	1	0	0	0	0	0	0	0	0	2	0	0	1	0	0	0
1077077|F|0-43:G>A-43:G>A	1A	7812583	2	2	0	2	2	2	2	2	2	2	2	2	2	2	2	2	2	2	2	2	2	2	2	2	2	2	2	2	2	2	2	2	2	2	2	2	2	2	2	2	2	2	2	2	2	2	2
2258784|F|0-36:C>A-36:C>A	1A	8633434	0	0	-	1	0	0	0	0	0	0	0	-	0	0	0	0	-	0	0	0	-	-	0	0	0	0	0	0	0	0	0	0	0	0	0	0	0	-	0	-	0	-	-	0	-	0	-
997691|F|0-7:T>A-7:T>A	1A	9236511	0	1	1	-	1	0	0	1	0	0	-	1	1	1	1	2	0	1	1	0	1	1	0	1	0	-	0	-	1	0	0	1	0	1	0	1	-	1	1	1	2	1	1	0	1	1	1
3021131|F|0-12:C>G-12:C>G	1A	9259876	1	2	2	1	2	1	1	2	1	1	1	1	1	2	2	2	1	2	2	1	1	1	1	2	1	2	1	1	1	1	1	2	1	2	1	1	2	1	1	1	2	1	1	1	1	1	1
993127|F|0-19:T>C-19:T>C	1A	9565813	0	1	1	0	0	-	1	1	0	-	-	0	0	-	-	2	-	1	1	-	0	0	-	1	-	1	1	-	0	-	-	1	-	0	-	0	1	0	0	0	1	0	0	1	0	-	-
100521762|F|0-19:C>T-19:C>T	1A	9788508	2	2	2	2	2	2	2	2	2	2	2	2	2	2	2	2	2	2	2	2	2	2	2	2	2	2	2	2	2	2	2	2	2	2	2	2	2	2	2	2	2	2	2	2	2	2	2
1108323|F|0-20:T>C-20:T>C	1A	10127837	1	0	0	1	0	-	0	-	1	-	-	0	0	0	-	0	-	-	0	-	0	0	-	0	1	0	0	-	0	0	1	1	1	0	1	0	0	0	0	0	1	0	0	0	0	0	0
1696485|F|0-65:G>A-65:G>A	1A	10132748	0	1	1	0	1	0	1	0	0	0	0	1	1	1	0	0	0	-	1	0	1	-	0	1	0	1	0	0	1	1	0	0	0	1	0	1	1	1	1	1	0	1	1	0	1	-	1
1007201|F|0-29:A>G-29:A>G	1A	10132814	2	1	1	2	1	0	2	1	2	2	0	1	1	1	2	2	0	1	-	2	1	1	2	1	0	1	1	1	1	1	2	2	2	1	2	1	1	1	1	1	2	2	1	1	1	1	1
1007201|F|0-42:A>G-42:A>G	1A	10132814	0	1	1	0	1	0	2	1	0	0	0	1	1	1	1	2	0	1	1	0	1	1	0	1	2	1	-	1	1	1	0	0	0	1	0	1	1	1	1	1	0	2	1	-	1	1	1
100537278|F|0-56:A>T-56:A>T	1A	10132814	-	0	0	-	0	-	0	0	-	-	-	0	0	0	0	2	-	0	0	0	0	0	-	0	0	0	1	0	0	0	-	-	-	0	-	0	0	0	0	0	-	0	0	1	0	0	0
2275666|F|0-45:G>A-45:G>A	1A	10174971	-	0	0	-	0	-	0	-	-	-	-	-	0	0	-	1	-	-	0	-	0	0	-	0	-	0	1	-	0	0	-	-	-	0	-	0	0	0	0	0	-	0	0	1	0	0	0
1108901|F|0-46:A>G-46:A>G	1A	10214595	2	0	2	0	0	-	0	0	0	0	-	0	0	0	0	0	-	0	-	0	0	0	0	0	-	0	2	0	0	2	0	0	0	0	0	0	0	0	0	0	0	0	0	0	0	0	0
1695192|F|0-8:C>G-8:C>G	1A	10214656	-	2	-	1	2	1	2	1	1	1	1	2	0	2	1	2	1	2	1	1	2	2	-	2	-	0	0	1	2	2	1	-	1	2	1	2	2	2	2	2	1	2	2	2	2	2	2
1695192|F|0-36:T>A-36:T>A	1A	10214656	1	0	-	1	0	-	0	-	1	1	-	0	0	0	-	0	1	0	-	1	0	0	1	0	-	0	0	-	0	0	1	1	-	0	1	0	0	0	0	0	-	0	0	0	0	0	0
3024731|F|0-16:G>A-16:G>A	1A	10216764	1	0	0	1	0	1	2	1	1	1	1	0	0	0	-	1	1	-	0	1	0	0	1	0	1	0	-	1	0	0	1	1	1	0	1	0	0	-	0	0	1	-	0	-	1	0	0
100426582|F|0-30:T>C-30:T>C	1A	10241942	1	2	0	1	0	1	2	1	1	1	1	0	0	0	1	1	1	1	0	2	0	0	1	0	1	0	1	1	0	0	1	1	1	0	1	0	0	0	2	0	1	0	0	1	0	0	0
3064386|F|0-36:A>G-36:A>G	1A	10423224	1	0	0	-	0	-	0	1	-	-	0	0	0	0	-	1	-	-	0	-	0	0	1	0	-	0	1	1	0	0	-	-	-	0	-	0	0	0	0	0	-	0	0	1	0	0	0
1000928|F|0-22:G>A-22:G>A	1A	10743184	1	0	0	1	0	1	0	-	1	1	1	0	0	0	0	0	1	0	0	1	0	0	1	0	1	0	0	-	0	0	1	1	1	0	1	0	0	0	0	0	1	0	0	0	0	0	0
2261851|F|0-5:T>C-5:T>C	1A	10844703	-	-	-	1	1	1	1	-	-	-	-	1	-	1	0	0	1	0	1	1	0	-	-	0	-	1	0	-	-	1	1	-	1	-	1	-	1	0	1	-	-	0	0	0	0	1	1
3026425|F|0-26:A>G-26:A>G	1A	12011500	0	0	0	-	0	0	2	1	1	0	0	0	0	2	-	2	2	-	1	0	1	-	0	0	0	0	-	-	0	0	0	0	0	0	1	0	1	-	0	-	0	-	-	0	-	0	1
5354409|F|0-17:A>G-17:A>G	1A	12130324	-	2	0	-	1	1	1	1	1	1	1	1	1	1	0	0	1	0	-	0	0	0	-	1	0	-	0	-	1	1	-	0	1	-	1	1	-	0	1	0	0	0	0	0	0	1	1
1164757|F|0-23:C>G-23:C>G	1A	12160973	1	0	-	1	0	0	-	0	0	0	0	-	0	0	1	0	0	0	0	0	0	0	0	0	0	0	0	1	0	0	-	1	-	0	-	0	0	0	0	-	0	-	0	0	0	-	0
1022291|F|0-68:A>G-68:A>G	1A	12505139	0	1	0	-	2	0	-	0	0	0	0	1	1	1	0	0	0	2	0	0	1	-	0	0	1	0	2	1	1	2	0	0	0	1	1	0	0	2	2	1	0	1	1	2	1	1	0
5579602|F|0-67:C>T-67:C>T	1A	13806111	1	0	1	1	0	1	-	1	1	-	1	1	0	0	1	1	1	2	1	0	1	1	0	1	0	1	0	-	0	-	-	1	-	1	1	0	1	1	0	1	0	1	-	0	1	-	1
100549685|F|0-10:G>C-10:G>C	1A	13806177	2	2	2	1	2	2	2	1	-	1	1	2	2	2	1	2	1	2	0	2	2	2	2	1	2	2	2	1	2	-	1	1	1	2	1	2	2	2	2	2	2	2	2	2	2	1	2
1000376|F|0-58:A>G-58:A>G	1A	13861925	1	1	-	1	1	1	1	1	1	1	1	1	1	1	0	1	1	1	1	1	1	1	1	1	1	-	1	1	1	1	1	1	1	1	1	1	1	1	1	-	1	1	1	1	1	1	1
1070756|F|0-24:C>G-24:C>G	1A	14161092	0	0	-	0	2	0	0	0	0	0	0	0	0	0	0	0	0	0	0	0	-	-	0	0	0	0	0	0	0	0	0	0	0	0	0	0	0	-	0	-	0	-	-	0	0	-	0
3570149|F|0-34:T>C-34:T>C	1A	14468923	0	2	0	0	2	2	2	2	0	0	-	2	1	2	2	2	0	2	0	2	-	1	0	2	2	-	2	2	2	2	1	-	0	0	0	0	2	-	0	2	2	0	1	2	-	2	2
1092922|F|0-40:G>T-40:G>T	1A	14520409	0	0	0	1	2	1	1	1	1	-	1	-	0	2	-	0	1	0	0	-	-	-	-	0	2	-	1	1	0	-	1	1	1	0	1	0	-	-	0	-	1	-	-	1	-	-	-
3939338|F|0-32:G>A-32:G>A	1A	14840415	0	0	0	0	0	0	0	0	-	0	0	-	-	0	-	0	0	0	0	-	0	0	0	-	0	0	0	0	0	0	0	0	0	0	0	0	0	0	0	0	-	0	0	-	0	0	0
3939338|F|0-47:G>A-47:G>A	1A	14840415	0	0	0	0	0	0	2	0	1	0	0	1	-	0	-	0	0	0	0	1	0	0	0	1	0	0	0	0	0	0	0	0	0	0	0	0	0	0	0	0	1	0	0	1	0	0	0
1089977|F|0-35:G>A-35:G>A	1A	15325325	1	1	2	0	1	0	0	0	1	1	0	1	1	1	1	1	0	1	0	1	1	1	1	-	0	1	0	0	1	1	2	0	0	2	0	1	1	2	1	1	2	1	1	1	1	1	1
3222418|F|0-44:C>G-44:C>G	1A	15345663	1	1	1	1	2	1	2	1	1	1	1	1	1	2	2	1	1	1	1	1	-	1	1	0	1	-	1	1	1	1	1	1	1	1	1	-	-	1	1	1	1	-	-	1	1	1	-
100455407|F|0-19:A>G-19:A>G	1A	15345849	0	0	0	0	2	0	0	0	0	0	0	0	0	2	0	0	0	0	0	0	0	0	0	1	0	0	0	0	0	0	0	0	0	0	0	0	0	0	0	0	0	0	0	0	0	0	0
1159673|F|0-55:G>A-55:G>A	1A	15474175	0	0	0	1	0	1	0	0	0	0	1	1	0	0	0	2	1	0	0	0	0	0	0	0	1	0	1	0	0	0	1	1	1	0	1	0	0	0	0	0	0	0	0	1	2	0	0
3942183|F|0-33:G>A-33:G>A	1A	15516679	2	1	1	-	2	-	1	1	1	1	-	-	1	2	1	1	-	1	1	1	1	1	1	0	-	1	-	1	1	1	1	1	-	1	-	1	1	1	1	1	1	1	1	-	1	1	1
100503246|F|0-8:A>G-8:A>G	1A	16914006	0	0	0	0	2	0	0	-	0	0	0	0	0	0	0	0	0	0	0	0	0	0	0	1	0	0	0	0	0	0	0	0	0	0	0	0	-	2	0	0	0	0	0	-	2	2	0
100503246|F|0-51:C>A-51:C>A	1A	16914006	0	0	0	0	0	0	0	1	0	0	0	0	0	0	0	0	0	0	0	0	0	0	0	-	0	0	0	0	0	0	0	0	0	0	0	0	1	0	0	0	0	0	0	1	0	0	0
1863421|F|0-50:A>G-50:A>G	1A	16914186	0	0	0	0	0	0	0	0	0	0	0	0	0	0	0	0	0	0	0	0	0	0	0	1	0	0	0	0	0	0	0	0	0	0	0	0	0	0	0	0	0	0	0	0	0	0	0
1214918|F|0-10:C>T-10:C>T	1A	16933203	0	2	2	1	0	0	0	0	0	0	0	1	0	0	1	1	0	0	1	0	0	0	0	0	1	1	1	0	0	0	1	1	0	2	0	0	1	0	0	0	0	0	0	0	0	1	1
1054654|F|0-10:A>G-10:A>G	1A	16933269	0	0	0	0	0	0	0	0	0	0	0	0	0	0	0	0	0	0	0	0	0	0	0	0	0	0	0	0	0	0	0	0	0	0	0	0	0	0	0	0	0	0	0	0	0	0	0
1151033|F|0-33:G>T-33:G>T	1A	17008985	0	0	0	0	0	0	0	0	0	0	0	0	0	0	0	0	0	0	0	0	0	0	0	0	0	0	0	0	0	0	0	0	0	0	0	0	0	0	0	0	0	0	0	0	0	0	0
1016631|F|0-68:C>T-68:C>T	1A	17014882	0	2	0	0	2	2	2	0	0	0	0	0	2	0	0	0	2	0	2	2	0	0	0	0	0	2	2	0	2	0	2	2	1	0	1	2	-	2	2	0	0	0	0	2	2	2	0
2258746|F|0-27:C>G-27:C>G	1A	20237418	0	-	-	0	0	-	0	-	0	0	-	0	0	-	-	0	-	0	-	0	0	0	0	0	-	-	0	0	0	-	0	0	0	0	0	0	0	0	0	0	0	0	0	0	0	0	0
992286|F|0-37:T>C-37:T>C	1A	20788548	0	0	0	0	0	0	0	0	0	0	0	0	0	2	0	0	0	0	0	0	-	-	-	0	0	0	0	0	0	-	0	0	0	0	0	0	0	-	0	-	0	-	-	0	-	0	0
1069533|F|0-13:C>T-13:C>T	1A	20889059	2	2	2	2	2	2	2	2	2	2	2	2	2	2	2	2	2	2	0	2	2	2	2	2	2	2	2	2	2	2	2	2	2	2	2	2	2	2	2	2	2	2	2	2	2	2	2
1093345|F|0-43:C>G-43:C>G	1A	20898143	0	0	0	0	0	0	0	0	0	0	0	0	0	0	0	0	0	0	0	-	0	0	0	0	0	0	0	0	0	0	0	0	0	0	0	0	0	0	0	0	0	0	0	0	0	0	0
1210804|F|0-68:G>C-68:G>C	1A	20922718	0	0	-	0	0	0	-	0	0	0	0	0	0	0	0	0	0	0	0	0	0	0	-	0	0	0	0	0	0	0	0	0	0	0	0	0	-	0	-	0	0	0	0	0	0	0	0
12419358|F|0-15:C>T-15:C>T	1A	21285244	2	2	2	2	2	2	2	2	2	2	2	2	2	2	2	2	2	2	2	2	2	2	2	2	2	2	2	2	2	2	2	2	2	2	2	2	2	2	2	2	2	2	2	2	2	2	2
3534358|F|0-46:G>A-46:G>A	1A	21638580	1	1	1	1	1	1	1	1	1	1	1	1	1	1	1	1	1	-	1	1	1	1	1	1	1	1	1	1	1	1	1	1	1	1	1	1	1	1	1	1	1	1	1	1	1	1	1
1015882|F|0-9:T>A-9:T>A	1A	22332636	0	0	-	0	0	0	0	-	0	0	0	0	0	-	-	0	0	0	0	0	-	0	-	0	0	0	-	-	0	-	-	0	0	0	0	-	-	0	0	0	0	0	0	0	-	0	-
2277639|F|0-21:C>T-21:C>T	1A	22534987	2	2	-	0	2	2	0	2	0	0	0	2	2	2	2	0	2	0	2	0	0	0	2	2	0	2	2	2	2	2	0	2	2	0	2	2	0	0	2	0	0	0	0	2	2	2	2
1126226|F|0-14:C>T-14:C>T	1A	22535374	0	0	-	0	0	-	0	1	0	0	0	0	0	0	0	0	0	0	0	0	0	0	0	0	0	0	0	0	0	-	0	0	0	0	0	0	0	0	0	0	0	0	0	0	0	2	0
1019993|F|0-22:T>C-22:T>C	1A	22756049	0	2	2	2	2	2	2	-	2	1	2	1	2	2	2	2	2	2	1	1	2	2	2	0	2	2	2	1	2	2	2	2	2	2	2	2	2	2	2	2	1	2	1	2	2	1	2
3029018|F|0-34:G>C-34:G>C	1A	23422042	2	2	2	2	2	2	2	2	2	2	2	2	2	2	2	2	2	2	2	2	2	2	2	2	2	2	2	2	2	2	2	2	2	2	2	2	2	2	2	2	2	2	2	2	2	2	2
1237602|F|0-12:G>T-12:G>T	1A	23850906	0	1	1	1	0	1	0	0	1	1	1	1	0	0	1	1	1	-	0	1	1	1	1	0	1	1	1	1	0	0	1	1	1	0	1	0	0	1	0	1	1	1	0	1	1	0	0
1078719|F|0-56:A>G-56:A>G	1A	24078000	-	-	-	0	0	-	0	0	-	0	0	0	0	-	0	0	0	0	0	0	-	0	0	0	0	0	0	0	-	-	-	-	0	0	0	0	0	-	0	0	0	0	-	0	0	0	-
2281423|F|0-33:G>A-33:G>A	1A	24247090	0	1	-	0	0	-	0	0	1	1	1	0	0	0	-	-	-	0	-	-	0	0	-	-	1	1	1	0	0	0	-	1	-	-	-	-	0	0	-	0	1	0	0	-	0	0	0
1023641|F|0-11:T>C-11:T>C	1A	24394698	1	0	-	-	0	0	1	1	1	1	1	1	0	-	-	0	0	1	1	1	1	1	1	1	1	0	1	1	0	1	1	1	1	1	2	0	1	1	0	1	-	1	1	0	1	1	1
12691712|F|0-67:T>A-67:T>A	1A	24561559	2	0	-	0	2	0	0	2	1	1	-	-	0	0	-	0	0	2	0	-	0	0	0	2	-	-	1	0	0	0	2	2	0	0	0	0	-	0	0	0	2	0	0	2	0	-	0
100519451|F|0-5:G>C-5:G>C	1A	24561903	-	-	0	0	0	-	2	2	1	-	-	0	-	0	-	2	-	0	2	-	0	0	0	2	1	-	2	0	-	2	-	-	-	0	1	-	0	0	-	0	-	0	0	1	0	0	0
1234731|F|0-20:G>A-20:G>A	1A	24591133	0	-	0	0	-	-	2	2	-	-	-	2	-	1	-	-	-	2	2	-	2	2	2	2	-	-	-	2	-	0	-	-	-	2	-	-	2	2	-	2	-	2	2	-	2	2	0
100387267|F|0-37:G>T-37:G>T	1A	24772757	0	0	0	-	0	-	-	0	1	1	1	0	0	-	-	0	-	-	0	-	0	0	-	0	1	0	1	0	0	0	1	1	-	0	0	-	-	0	0	-	1	0	0	0	0	0	-
3064606|F|0-15:G>C-15:G>C	1A	24946668	2	2	2	2	2	2	2	2	2	2	2	2	2	2	2	2	2	2	2	2	2	2	2	2	2	2	2	2	2	2	2	2	2	2	2	2	2	2	2	2	2	2	2	2	2	2	2
4262926|F|0-39:A>G-39:A>G	1A	24946734	0	0	2	0	0	0	0	0	2	0	2	2	0	0	0	2	0	0	0	2	2	2	2	0	2	0	2	0	0	2	2	2	2	2	2	0	0	2	0	2	2	2	0	0	0	2	0
1771898|F|0-24:A>G-24:A>G	1A	25087499	1	-	-	0	1	1	1	1	1	1	-	1	1	1	1	1	1	-	1	-	1	1	1	1	-	1	1	1	1	1	1	-	1	1	1	1	1	1	1	1	1	1	1	1	-	1	1
1863459|F|0-56:G>C-56:G>C	1A	25289501	0	-	0	1	1	-	0	0	1	1	1	0	-	2	-	0	-	0	0	1	0	0	0	0	1	-	1	0	-	0	1	1	1	0	-	-	0	0	-	0	1	0	0	-	0	0	0
3064797|F|0-31:G>T-31:G>T	1A	25545536	0	0	0	1	0	0	0	0	0	0	0	0	0	0	0	0	0	0	0	0	0	0	0	0	0	0	0	0	0	0	0	0	0	0	0	0	0	0	0	0	0	0	0	0	0	0	0
1092638|F|0-9:A>G-9:A>G	1A	25807423	1	2	0	0	1	0	2	1	0	0	0	1	1	-	0	0	0	1	1	0	1	1	0	1	0	-	0	1	1	1	1	0	0	1	0	1	1	1	1	1	0	1	1	0	1	1	-
1102253|F|0-55:T>C-55:T>C	1A	25938237	1	2	1	1	1	0	2	1	1	2	1	1	1	1	0	2	0	1	1	1	1	1	0	1	1	1	1	1	1	1	1	1	1	1	0	1	1	1	1	1	1	1	1	2	1	1	2
2278913|F|0-19:A>G-19:A>G	1A	26598391	1	1	-	0	1	1	1	1	1	1	1	-	1	1	1	1	1	1	1	1	1	1	1	1	1	1	1	1	1	1	1	1	1	1	1	1	1	1	1	1	-	1	1	1	1	1	1
991908|F|0-56:T>A-56:T>A	1A	27257588	0	2	1	0	1	0	1	1	0	0	1	1	1	1	1	0	0	1	1	0	1	1	0	0	0	1	0	1	1	1	1	0	1	1	0	1	1	1	1	1	0	1	1	0	1	0	1
2277788|F|0-53:G>T-53:G>T	1A	27260443	1	1	-	0	1	1	1	1	1	1	1	0	1	1	1	1	1	1	-	1	1	1	1	1	1	-	1	1	1	1	1	1	1	1	1	-	1	1	1	1	-	1	-	1	1	1	1
1089283|F|0-23:T>G-23:T>G	1A	27260509	2	0	0	2	0	0	0	2	0	0	0	0	0	2	2	0	0	0	0	0	0	0	0	2	-	0	0	2	0	2	0	0	2	0	0	0	0	0	0	0	0	0	0	0	2	2	0
1121822|F|0-12:C>G-12:C>G	1A	27327449	0	0	1	1	2	0	1	1	0	0	0	1	0	2	1	2	0	0	1	0	1	1	0	0	0	0	0	1	0	1	0	0	0	0	0	0	-	2	0	1	0	1	0	0	1	0	-
1082710|F|0-59:G>A-59:G>A	1A	27753403	0	1	0	1	1	1	0	0	1	1	1	1	1	1	0	2	1	1	0	1	0	0	1	0	1	1	2	0	1	0	1	1	1	2	1	1	0	0	1	0	1	0	1	1	0	1	0
1078596|F|0-18:T>C-18:T>C	1A	28714079	2	2	2	2	2	2	2	2	2	2	2	2	2	2	2	2	2	2	2	0	2	2	2	2	2	2	2	2	2	2	2	2	2	2	2	2	0	2	2	2	2	2	2	2	2	2	2
2281371|F|0-10:G>C-10:G>C	1A	28762094	1	0	1	0	0	0	1	1	0	0	0	1	0	0	1	0	0	0	1	0	1	1	0	1	0	0	0	1	0	1	0	0	0	0	0	0	0	2	0	1	0	1	0	0	1	0	0
1099728|F|0-47:T>A-47:T>A	1A	29006131	0	0	0	0	0	0	0	0	0	0	0	0	0	0	0	0	0	0	0	0	0	0	0	0	0	0	0	0	0	0	0	0	0	0	0	0	0	0	0	0	0	0	0	0	0	0	0
1103151|F|0-40:T>G-40:T>G	1A	30294497	2	1	2	2	2	1	1	2	2	1	1	2	1	2	1	1	1	1	2	1	2	2	1	2	1	1	1	2	1	2	1	2	1	2	2	1	2	2	1	2	2	2	1	1	2	-	2
988691|F|0-6:G>A-6:G>A	1A	31176143	2	2	2	2	2	2	2	2	2	2	2	2	1	2	2	2	2	2	2	2	2	2	2	2	2	2	2	2	2	2	2	2	2	2	2	2	2	2	2	2	2	2	2	2	2	2	2
2259602|F|0-6:G>A-6:G>A	1A	31891123	0	2	0	0	-	-	-	-	0	0	0	0	1	2	-	0	-	1	1	-	0	0	-	0	-	-	0	-	1	0	-	-	-	1	0	1	0	0	1	0	-	-	1	0	0	0	0
982484|F|0-6:A>G-6:A>G	1A	31900113	0	0	0	0	0	0	0	0	0	0	0	2	0	0	0	0	0	0	0	0	0	0	0	0	0	0	0	2	0	1	0	0	0	0	0	0	0	0	0	0	0	0	0	0	0	0	0
1091902|F|0-53:C>T-53:C>T	1A	31918043	0	1	-	1	-	1	1	1	1	1	1	1	-	1	-	1	1	-	-	1	1	1	1	0	1	0	1	1	-	1	1	1	1	-	1	-	0	1	-	1	1	1	-	1	1	1	0
10983930|F|0-44:T>C-44:T>C	1A	32252078	-	2	-	2	2	2	2	2	1	2	2	2	2	2	2	2	2	1	1	1	2	1	2	1	2	2	2	2	2	1	1	2	2	1	2	2	2	1	2	2	2	-	2	2	2	2	2
1104046|F|0-27:A>G-27:A>G	1A	32282164	2	2	0	0	0	1	1	1	0	1	1	0	0	0	0	2	1	0	0	1	0	0	1	0	1	0	1	0	0	0	1	0	1	0	1	0	0	0	0	0	0	0	2	1	0	1	0
1050387|F|0-59:C>A-59:C>A	1A	33408213	0	2	1	0	0	1	2	2	1	1	1	0	-	2	0	1	1	0	2	-	-	2	-	0	1	0	-	2	0	2	1	2	0	2	-	0	0	2	0	2	1	0	0	1	0	2	1
2275839|F|0-37:A>C-37:A>C	1A	34241297	2	2	0	0	2	1	1	2	2	2	2	2	1	2	0	2	0	2	1	2	2	2	2	2	2	2	2	2	2	1	2	2	2	2	2	2	1	2	2	2	2	2	2	2	2	2	2
1043910|F|0-42:A>C-42:A>C	1A	34851605	0	0	-	0	0	0	2	1	0	0	0	0	0	0	-	0	0	0	1	0	0	0	0	0	0	1	0	0	0	1	0	0	0	0	0	0	1	0	0	0	0	0	0	0	0	0	1
1079222|F|0-18:A>G-18:A>G	1A	34979328	0	0	0	0	0	0	1	1	0	-	0	0	0	0	0	0	0	0	1	-	0	0	0	0	0	0	0	-	0	-	0	0	0	0	0	0	1	0	0	0	0	0	0	0	0	0	1
1063493|F|0-26:T>C-26:T>C	1A	35112909	0	0	1	0	0	0	1	1	0	1	0	0	-	-	0	0	0	-	1	0	-	-	0	0	0	0	0	0	0	-	0	0	0	0	0	-	1	0	-	0	0	-	0	0	2	0	1
1047696|F|0-11:A>T-11:A>T	1A	36555131	0	0	2	0	2	0	1	1	0	1	0	0	0	0	0	0	0	0	1	0	0	0	0	0	0	0	0	1	0	1	0	0	0	0	0	0	1	0	0	0	0	0	0	0	0	0	1
100324566|F|0-28:G>C-28:G>C	1A	36555423	2	2	2	2	2	2	2	1	2	1	2	2	2	2	2	2	2	2	1	2	2	2	2	2	2	2	2	1	2	1	2	2	2	2	2	2	1	2	2	2	2	2	2	2	2	2	1
3959627|F|0-20:T>C-20:T>C	1A	36621208	0	0	2	0	0	0	1	1	0	1	0	0	0	0	0	0	0	0	1	0	0	0	0	0	0	0	0	1	0	1	0	0	0	0	0	0	1	0	0	0	0	0	0	0	0	0	1
5577242|F|0-65:A>G-65:A>G	1A	36824488	1	1	-	1	1	1	1	1	-	-	1	1	1	-	1	1	1	1	-	1	-	-	-	1	-	-	1	1	1	1	1	1	1	1	1	1	1	1	1	1	-	-	1	1	1	1	-
3030753|F|0-14:G>A-14:G>A	1A	37489961	0	0	0	0	2	0	0	0	0	0	0	0	0	0	1	0	0	0	0	0	0	0	0	0	0	0	0	0	0	0	0	0	0	0	0	0	0	0	0	0	0	0	0	0	0	0	0
994857|F|0-17:C>A-17:C>A	1A	38368357	0	0	0	0	0	0	0	0	0	0	0	0	0	0	2	2	0	2	2	0	-	0	0	2	0	0	0	0	0	0	0	0	0	0	0	2	0	0	0	0	0	0	2	0	0	0	0
1862951|F|0-34:T>C-34:T>C	1A	38718067	0	0	0	0	0	0	0	0	0	-	0	0	0	0	0	0	0	0	0	0	0	0	0	0	0	0	0	0	0	0	0	0	0	0	0	0	0	0	0	-	0	0	0	0	0	0	0
100457333|F|0-38:C>T-38:C>T	1A	39183464	0	0	0	0	0	0	2	0	0	0	0	1	0	2	0	0	0	0	0	0	0	0	0	0	0	0	0	0	0	1	0	0	0	0	0	0	1	0	0	0	0	0	0	0	1	0	2
100467906|F|0-26:G>A-26:G>A	1A	39513044	1	1	1	1	1	1	2	1	1	1	1	0	1	2	1	1	1	1	1	1	1	1	1	1	1	1	1	1	1	0	1	1	1	1	1	1	0	1	1	1	1	1	1	1	2	1	0
989654|F|0-31:T>C-31:T>C	1A	39513484	2	2	-	2	2	2	2	1	0	2	0	2	2	2	-	0	1	2	0	2	2	2	2	2	2	2	1	0	2	0	2	2	2	2	2	2	2	2	0	2	1	-	2	2	2	0	2
4990143|F|0-63:C>G-63:C>G	1A	39636408	2	2	2	1	2	1	2	1	2	2	2	2	2	1	2	2	1	1	2	2	1	1	2	2	2	2	1	2	2	1	2	2	1	1	1	2	1	1	1	1	2	1	2	2	2	1	1
1093186|F|0-43:G>T-43:G>T	1A	41368065	0	1	1	1	2	1	2	1	1	1	1	0	1	1	1	1	1	1	1	1	1	1	1	0	1	1	1	1	1	0	1	1	1	1	1	1	1	1	1	1	1	1	1	1	0	1	1
4993919|F|0-40:A>G-40:A>G	1A	41516662	2	0	-	0	0	2	2	0	2	-	2	2	0	0	0	2	2	0	0	2	0	2	2	2	2	0	0	2	0	0	2	0	2	1	2	-	2	2	0	2	2	2	0	2	2	2	2
992543|F|0-34:C>T-34:C>T	1A	41919589	0	0	0	-	1	0	0	0	0	0	0	0	-	0	-	0	0	0	0	0	-	0	0	2	0	-	0	0	0	0	0	0	0	0	-	-	0	-	0	-	0	0	0	2	0	0	0
3956968|F|0-62:G>A-62:G>A	1A	42151386	0	1	1	1	1	1	1	1	1	1	1	0	1	1	1	1	1	1	1	1	1	1	1	0	1	1	1	1	1	0	1	1	1	1	1	1	1	1	1	1	1	1	1	1	0	1	1
3533343|F|0-7:C>G-7:C>G	1A	44288862	2	2	2	1	2	1	2	2	2	2	2	2	2	2	1	2	2	1	2	2	1	1	2	2	2	1	2	2	2	1	2	2	2	1	2	2	1	1	1	1	2	1	1	2	2	2	1
100371867|F|0-6:C>T-6:C>T	1A	45540966	-	1	-	1	2	1	1	1	1	1	1	-	1	2	1	1	1	1	1	1	-	-	1	-	1	1	1	-	1	1	1	1	1	1	1	1	1	-	1	1	1	-	1	1	-	1	1
100371867|F|0-22:T>C-22:T>C	1A	45540966	1	1	1	1	2	1	1	1	1	1	1	1	1	2	1	1	1	1	1	1	1	1	1	1	1	1	1	1	1	1	1	1	1	1	1	1	1	1	1	1	1	1	1	1	1	1	1
1105248|F|0-64:A>G-64:A>G	1A	45588840	2	0	0	0	2	0	0	0	0	0	0	0	-	0	0	0	0	0	0	0	0	2	2	0	0	1	2	0	0	0	0	0	0	0	0	0	0	0	0	0	0	0	0	0	2	0	0
2261995|F|0-56:G>A-56:G>A	1A	45588933	0	1	-	-	1	1	0	0	1	1	1	1	1	-	-	1	1	1	0	1	1	-	1	0	1	-	1	0	1	1	1	1	1	1	1	-	-	1	1	1	1	1	1	1	1	-	1
100477292|F|0-39:C>T-39:C>T	1A	46222260	2	0	0	0	2	0	2	2	0	0	0	2	0	2	0	0	0	0	2	0	0	0	0	2	0	0	0	2	0	1	0	0	0	0	0	0	2	0	0	0	0	0	0	0	2	0	2
1097877|F|0-5:C>A-5:C>A	1A	46222306	0	1	-	1	1	1	0	0	-	1	1	-	1	-	1	1	-	1	0	-	1	1	1	0	1	-	1	0	1	0	1	1	1	1	1	1	0	-	1	1	1	1	1	1	0	1	0
13590551|F|0-14:G>A-14:G>A	1A	46318523	1	1	1	1	2	1	1	1	1	1	1	1	1	2	1	1	1	1	1	1	1	1	1	1	1	1	2	1	1	0	1	1	1	1	1	1	1	1	1	1	1	1	1	1	1	1	1
1379240|F|0-7:A>G-7:A>G	1A	46442502	1	1	1	1	1	1	1	1	1	1	-	1	1	1	1	1	1	1	1	1	1	1	1	1	1	1	1	1	1	1	1	-	-	1	1	1	1	1	1	1	1	1	1	1	1	1	1
1379240|F|0-27:T>C-27:T>C	1A	46442502	1	-	-	-	1	-	1	1	-	-	-	1	-	1	-	-	-	-	1	-	-	-	-	1	-	-	-	1	-	1	-	-	-	-	-	-	1	-	-	-	-	-	-	-	1	-	1
100472841|F|0-67:A>G-67:A>G	1A	46442568	0	-	0	-	2	1	2	-	1	1	-	-	1	-	1	-	-	2	1	1	-	1	1	0	1	1	1	0	-	2	1	-	0	0	1	1	-	1	1	1	1	1	-	1	1	1	-
1075997|F|0-14:T>A-14:T>A	1A	47521340	2	1	1	1	2	1	2	2	1	1	1	2	1	2	1	1	1	1	2	1	1	1	1	2	1	1	1	2	1	2	1	1	1	1	1	2	2	1	1	1	1	1	1	1	2	1	2
1075997|F|0-24:A>G-24:A>G	1A	47521340	0	1	1	1	2	1	2	0	1	1	1	0	1	2	1	1	1	1	0	1	1	1	1	0	1	1	1	0	1	0	1	1	1	1	1	2	0	1	1	1	1	1	1	1	0	1	0
1187863|F|0-45:T>A-45:T>A	1A	48769383	1	0	-	-	0	0	1	1	0	0	0	1	0	-	0	0	0	0	1	0	0	0	0	1	0	0	0	-	0	2	0	0	0	0	0	-	1	0	0	0	0	0	0	0	-	0	1
100437549|F|0-9:A>T-9:A>T	1A	48964085	0	-	1	1	2	1	2	2	1	1	1	0	-	1	1	1	1	1	2	1	-	-	1	2	1	-	1	2	1	0	1	1	-	-	1	1	0	1	1	1	1	1	1	1	2	-	2
1140659|F|0-55:A>G-55:A>G	1A	49154755	1	0	0	1	0	0	1	1	-	0	-	1	0	0	0	0	0	0	1	0	0	-	0	1	0	0	0	1	0	1	0	0	-	0	0	0	1	0	-	0	-	0	-	0	-	0	1
100416329|F|0-56:A>C-56:A>C	1A	49154755	2	1	1	2	1	1	2	2	1	1	1	2	1	1	1	1	1	1	0	1	1	-	1	2	1	1	1	0	1	2	1	1	1	1	1	1	2	1	1	1	1	1	1	1	1	1	2
992176|F|0-58:G>C-58:G>C	1A	49293584	2	2	2	2	2	2	2	2	2	2	2	2	2	2	2	2	2	2	2	2	2	2	2	2	2	2	2	2	2	2	2	2	2	2	2	2	2	2	2	2	2	2	2	2	2	2	2
1116463|F|0-14:T>C-14:T>C	1A	49293650	2	2	0	1	1	2	2	0	2	2	2	2	1	0	2	2	2	2	0	1	0	2	2	2	2	2	2	-	2	0	2	2	2	2	0	2	2	-	-	2	-	2	1	2	2	1	-
3034304|F|0-21:T>A-21:T>A	1A	50102077	-	0	-	1	0	2	2	2	0	0	2	2	0	-	0	0	0	1	2	-	-	1	0	2	-	-	-	2	2	0	-	1	0	0	1	-	-	2	0	-	1	-	2	0	0	-	2
1088032|F|0-10:A>G-10:A>G	1A	50281762	0	0	0	0	0	0	0	0	0	0	0	0	0	0	0	0	0	0	-	0	0	0	-	0	0	0	0	0	0	0	0	0	0	0	0	0	0	0	0	0	0	0	0	0	0	0	0
2267176|F|0-13:C>T-13:C>T	1A	50840831	2	2	0	-	2	2	2	1	2	0	0	-	0	-	-	2	2	0	1	0	2	1	0	2	-	-	2	1	2	0	0	2	0	2	0	0	2	0	2	2	0	2	0	0	0	0	0
2277328|F|0-58:C>T-58:C>T	1A	50840883	2	0	0	1	0	0	0	-	0	0	0	2	0	0	0	0	0	0	0	0	0	0	0	0	0	0	0	0	0	0	0	0	0	0	0	0	2	0	0	0	0	0	0	0	2	0	2
1065352|F|0-10:G>A-10:G>A	1A	50845809	0	0	0	2	0	0	2	1	0	0	0	0	-	-	-	0	0	0	-	0	0	0	0	0	0	0	0	-	0	0	0	0	0	0	0	-	0	0	0	0	0	0	0	0	-	0	0
2277306|F|0-59:C>T-59:C>T	1A	51681597	0	-	-	-	0	-	-	-	0	0	0	0	-	-	-	0	0	-	0	-	0	0	-	0	0	-	0	0	0	0	0	0	0	-	-	0	0	0	0	0	0	0	0	0	-	0	-
100413500|F|0-64:T>G-64:T>G	1A	53455810	2	2	2	2	2	2	2	2	2	2	2	0	2	2	2	0	2	2	2	2	2	2	0	2	2	2	2	2	2	2	2	2	2	2	2	2	2	2	2	2	2	2	1	2	2	2	2
1059739|F|0-20:G>A-20:G>A	1A	53457937	0	0	0	1	2	0	1	0	0	0	0	0	0	2	0	0	0	0	0	0	0	0	0	0	0	0	0	0	0	0	0	0	0	0	0	0	1	0	0	0	0	0	0	0	0	0	1
1020717|F|0-29:T>A-29:T>A	1A	53676976	2	2	2	2	2	2	2	2	2	2	2	2	2	2	2	2	2	0	2	2	2	2	2	2	2	2	2	2	2	1	2	2	2	2	2	2	2	2	2	2	2	0	0	2	2	2	0
1087368|F|0-32:A>G-32:A>G	1A	53903757	0	0	0	0	2	0	0	0	0	0	0	0	0	2	2	0	0	0	0	0	0	0	0	0	0	0	0	0	0	0	0	0	0	0	0	0	0	0	0	0	0	-	0	0	0	0	0
100452415|F|0-28:T>C-28:T>C	1A	56338499	2	0	-	0	0	-	2	0	0	-	0	0	0	0	-	0	-	2	2	0	0	-	0	2	-	0	2	2	0	2	0	0	-	0	-	0	0	0	0	0	0	0	0	2	0	0	0
100463158|F|0-33:A>G-33:A>G	1A	56370859	0	0	0	1	0	0	1	0	0	0	0	-	0	0	0	0	0	-	0	0	0	0	0	0	-	0	0	0	0	-	0	0	0	2	0	0	1	0	0	0	0	0	-	0	-	0	1
3574890|F|0-6:C>G-6:C>G	1A	57173186	2	2	2	2	2	2	2	2	2	2	2	2	2	2	2	2	2	2	2	2	2	2	2	2	2	2	2	2	2	2	2	2	2	2	2	2	2	2	2	2	2	2	2	2	2	2	2
1093958|F|0-22:T>C-22:T>C	1A	57212777	0	0	0	1	0	0	1	0	0	0	0	1	0	0	0	0	0	1	0	0	0	0	0	0	0	0	0	0	0	1	0	0	0	1	0	0	1	0	0	0	0	0	1	0	1	0	1
4733595|F|0-28:G>A-28:G>A	1A	57394306	2	2	0	0	2	2	2	2	2	2	2	2	2	2	2	2	2	2	2	2	2	2	2	2	0	2	2	2	2	2	2	2	2	2	2	2	2	2	2	2	2	2	2	2	2	2	0
1121428|F|0-14:G>A-14:G>A	1A	57639971	0	0	0	1	0	0	1	0	0	0	0	1	0	0	0	0	0	1	0	0	0	0	0	0	0	0	0	0	2	1	0	0	0	2	0	0	1	0	0	0	0	0	1	0	1	0	1
1098241|F|0-17:A>G-17:A>G	1A	57640026	2	2	2	1	2	2	1	2	2	2	2	1	2	2	2	2	2	1	2	2	2	2	2	2	2	2	2	2	2	1	2	2	2	1	2	2	1	2	2	2	2	2	1	2	1	2	1
1098241|F|0-42:C>T-42:C>T	1A	57640026	0	0	0	1	0	0	1	0	0	0	0	1	0	0	0	0	0	1	0	0	0	0	0	0	0	0	0	0	0	1	0	0	0	1	0	0	1	0	0	0	0	0	1	0	1	0	1
1012924|F|0-48:G>A-48:G>A	1A	57749644	2	2	-	2	2	2	-	2	2	0	0	1	1	0	0	2	2	2	0	2	0	0	2	2	1	-	2	2	0	2	2	0	2	2	2	0	1	2	2	0	2	2	2	0	2	1	2
7326768|F|0-50:T>G-50:T>G	1A	57837847	2	0	0	0	0	0	0	0	0	0	0	-	0	0	0	2	2	2	0	2	0	0	2	0	2	0	2	2	0	-	2	2	0	0	2	0	0	2	0	0	0	0	0	0	-	0	0
1042437|F|0-29:T>A-29:T>A	1A	58337761	0	0	-	0	0	0	2	2	2	0	0	0	0	0	0	0	0	0	2	0	0	-	0	0	0	0	0	0	0	0	0	0	0	0	0	0	0	0	-	-	0	0	0	0	-	0	0
1863229|F|0-49:G>A-49:G>A	1A	58370190	0	0	0	0	0	0	0	0	0	0	0	1	0	0	0	0	0	1	0	0	0	0	0	0	0	0	0	0	0	1	0	0	0	1	0	2	0	2	0	0	0	0	1	0	1	0	0
1210455|F|0-65:C>T-65:C>T	1A	58716065	1	0	-	2	0	2	2	-	2	-	1	0	0	0	0	1	2	0	2	0	0	-	0	0	-	2	-	0	-	2	0	0	-	0	0	-	1	0	0	0	0	0	1	2	2	0	-
1039904|F|0-43:A>G-43:A>G	1A	59119584	0	1	-	2	2	2	0	1	2	-	1	2	0	2	2	0	1	0	2	1	2	2	1	2	2	1	2	2	2	1	2	2	0	0	-	2	2	2	2	0	2	0	2	2	2	0	2
3030515|F|0-30:A>G-30:A>G	1A	59851330	2	0	2	2	0	0	0	0	0	0	0	0	0	2	2	0	0	2	2	0	0	0	0	2	0	2	0	0	0	0	0	0	2	0	0	0	0	0	0	0	0	0	2	0	0	2	0
5577122|F|0-38:A>G-38:A>G	1A	60279259	0	2	2	0	0	0	0	2	0	0	0	0	0	0	0	0	0	0	0	0	0	2	2	2	2	0	2	0	2	0	0	0	0	0	0	0	0	2	0	0	0	0	0	0	0	0	0
1150589|F|0-11:G>A-11:G>A	1A	60956676	2	2	0	2	2	2	2	1	2	2	2	2	2	2	2	2	2	2	2	2	2	2	2	2	2	2	2	2	2	2	2	2	2	2	2	0	2	2	0	2	2	2	2	2	2	0	2
1218094|F|0-38:A>G-38:A>G	1A	61088917	0	0	-	0	0	0	0	0	0	0	0	-	0	0	0	0	0	0	0	0	0	0	0	0	0	0	0	0	0	0	0	0	0	0	0	0	0	0	0	0	0	0	0	0	0	0	0
3939116|F|0-19:G>C-19:G>C	1A	61088983	2	2	2	2	2	2	2	2	2	2	2	2	2	2	2	2	2	2	2	2	2	2	2	2	2	2	2	2	2	2	2	2	2	2	2	2	2	2	2	2	2	2	2	2	2	2	2
2347458|F|0-59:G>T-59:G>T	1A	62010003	0	0	-	0	0	0	0	0	0	0	0	0	0	0	0	0	0	0	0	0	0	0	0	0	0	0	0	0	0	0	0	0	0	0	0	0	-	0	0	0	0	0	0	0	0	0	-
3952882|F|0-10:G>A-10:G>A	1A	62024523	2	2	2	2	2	2	2	2	2	2	2	0	2	2	2	2	2	2	2	2	2	2	2	2	2	2	2	2	2	2	2	2	2	2	2	2	2	2	2	2	2	2	2	2	2	2	2
1234861|F|0-28:A>G-28:A>G	1A	62614549	2	2	-	2	2	1	2	2	2	2	-	2	-	-	-	2	2	0	2	1	1	1	0	2	2	0	2	2	2	2	2	2	1	2	0	-	1	0	0	2	1	1	1	2	-	0	2
3020543|F|0-27:T>C-27:T>C	1A	64584180	0	0	0	2	0	0	2	2	2	2	2	0	0	2	0	2	0	2	0	2	0	0	0	0	0	0	0	0	0	0	2	0	0	2	0	0	2	2	0	2	2	0	2	0	0	0	0
1672150|F|0-31:T>G-31:T>G	1A	65616023	0	0	0	0	0	1	0	0	1	1	1	0	0	0	0	2	1	0	0	-	0	0	1	0	1	0	1	0	0	0	1	2	1	0	1	0	0	0	0	0	1	0	0	1	0	0	0
1056836|F|0-10:G>A-10:G>A	1A	66899921	2	2	0	2	2	2	2	2	2	2	2	2	2	2	2	2	2	2	2	2	2	2	2	2	2	2	2	2	2	2	2	2	2	2	2	2	2	2	2	2	2	2	2	2	2	2	2
1092464|F|0-42:T>C-42:T>C	1A	67467687	2	2	2	2	2	2	2	2	2	2	2	2	2	2	2	2	2	2	2	2	2	2	2	2	2	2	2	2	2	2	2	2	2	2	2	2	2	2	2	2	2	2	2	2	2	2	2
1341223|F|0-13:G>A-13:G>A	1A	71442836	0	0	-	-	0	-	-	0	2	2	2	-	-	0	2	1	0	0	0	2	-	0	1	0	0	0	0	1	-	0	1	1	0	-	2	0	-	0	0	-	2	0	-	0	-	-	-
5970778|F|0-15:T>G-15:T>G	1A	71442836	-	1	-	1	1	-	-	1	0	0	0	1	1	1	0	0	1	1	1	0	1	1	0	1	-	-	1	0	1	1	0	0	1	-	0	1	-	1	1	1	0	1	-	1	1	1	1
1671991|F|0-38:C>T-38:C>T	1A	72346531	2	2	2	2	2	2	2	2	2	2	2	2	2	2	1	2	2	2	2	2	2	2	2	2	2	2	2	2	2	2	2	2	2	2	2	2	2	2	2	2	2	2	2	2	2	2	2
2260195|F|0-12:T>A-12:T>A	1A	72678193	2	2	1	1	2	1	2	2	2	2	2	2	2	2	1	2	1	2	2	2	1	2	2	2	2	2	2	2	0	2	2	1	0	2	2	1	2	2	2	2	2	1	2	2	2	2	2
1041168|F|0-36:C>A-36:C>A	1A	75803372	0	2	-	0	2	1	1	2	1	2	0	-	0	1	1	2	2	-	2	1	2	2	2	2	0	2	1	2	2	2	1	2	-	2	0	2	-	2	1	2	2	1	1	2	-	2	1
5370829|F|0-36:C>T-36:C>T	1A	76729619	2	2	2	2	2	2	2	2	2	0	2	2	2	2	2	2	2	2	2	2	2	2	2	2	2	2	2	2	2	2	2	2	2	2	2	2	2	2	2	2	2	2	2	2	1	2	2
100424000|F|0-20:A>G-20:A>G	1A	78329265	2	2	2	2	2	2	2	2	2	2	2	2	2	2	2	2	2	2	2	2	2	2	2	2	2	2	2	2	2	2	2	2	2	2	2	2	2	2	2	2	2	2	2	2	2	2	2
1094042|F|0-37:T>G-37:T>G	1A	78330746	2	2	2	2	2	2	2	2	2	2	2	2	2	2	2	2	2	2	2	2	2	2	2	2	2	2	2	2	2	0	2	2	0	2	2	2	1	2	2	2	2	2	2	2	2	2	1
4705943|F|0-37:C>G-37:C>G	1A	78957939	0	0	0	-	2	0	1	0	0	0	0	0	0	0	0	0	0	0	0	0	0	0	0	0	0	0	0	0	0	0	0	0	0	0	0	0	1	0	0	0	0	0	0	0	0	2	1
1143057|F|0-12:T>C-12:T>C	1A	78964492	2	1	2	1	2	2	2	2	2	2	2	2	2	2	2	2	2	0	2	2	2	2	2	2	2	2	2	2	2	2	2	2	1	2	2	2	2	2	2	2	2	-	2	2	1	2	2
2258015|F|0-12:A>G-12:A>G	1A	80565894	2	2	2	2	2	2	2	2	2	2	2	0	2	2	2	2	2	2	2	2	2	2	2	2	2	0	2	2	2	2	2	2	2	2	2	2	2	2	2	2	2	2	2	2	2	2	2
3942623|F|0-9:G>A-9:G>A	1A	86639658	2	2	2	2	2	0	2	2	2	0	0	2	2	2	2	2	2	2	0	0	2	2	0	2	0	2	2	2	2	2	0	0	2	2	0	2	2	2	2	2	0	2	2	2	2	2	2
1070457|F|0-41:C>T-41:C>T	1A	91041412	2	2	2	2	2	2	2	2	2	2	2	2	2	2	2	2	2	0	2	2	2	2	2	2	2	2	2	2	2	2	2	2	2	2	2	2	2	2	2	2	2	2	2	2	2	2	2
1090522|F|0-67:A>G-67:A>G	1A	91173493	0	0	0	0	0	0	0	0	0	0	0	0	0	0	0	2	0	0	0	0	0	2	0	0	-	0	0	0	0	0	0	2	0	0	0	0	0	0	0	0	2	0	1	0	0	0	2
986100|F|0-68:T>C-68:T>C	1A	91176016	2	2	0	2	2	0	0	2	0	2	2	2	2	2	2	2	0	2	0	0	2	2	2	2	2	2	2	2	0	2	2	0	2	2	2	0	2	2	0	2	2	2	2	2	2	2	2
3030315|F|0-11:T>A-11:T>A	1A	91705954	2	2	2	2	2	2	2	2	2	2	2	2	2	2	2	2	2	2	2	2	2	2	2	2	2	2	2	2	2	2	2	2	2	2	2	2	2	2	2	2	2	2	2	2	2	2	2
1084540|F|0-20:G>C-20:G>C	1A	95314069	2	2	2	2	2	2	2	2	2	2	2	2	2	2	2	2	2	0	2	2	2	2	2	2	2	2	2	2	2	2	2	2	2	2	2	2	2	2	2	2	2	2	2	2	2	2	2
3939371|F|0-18:A>C-18:A>C	1A	95833638	0	0	0	0	0	0	2	2	0	0	0	0	0	0	0	0	0	0	2	0	0	0	0	0	0	0	0	2	0	0	0	0	0	0	0	0	0	0	0	0	0	0	0	0	0	0	0
7343588|F|0-8:T>C-8:T>C	1A	98929262	0	0	0	-	0	0	2	2	0	0	0	-	0	0	2	0	0	0	2	0	0	0	0	2	0	0	0	0	0	0	0	0	0	0	0	0	-	0	0	0	0	0	-	0	0	0	-
100450872|F|0-45:G>C-45:G>C	1A	99154112	0	0	-	0	0	-	0	0	0	2	0	0	0	0	2	0	-	0	0	0	-	0	2	0	-	0	0	0	2	0	-	2	-	-	0	0	-	0	0	0	0	-	-	0	2	0	0
4262656|F|0-9:C>G-9:C>G	1A	99869686	2	2	2	2	2	2	2	2	2	2	2	2	2	2	2	2	2	2	2	2	2	2	2	2	2	2	2	2	2	2	2	2	2	2	2	2	2	2	2	2	2	2	2	2	2	2	2
4262656|F|0-32:T>G-32:T>G	1A	99869686	0	0	0	0	0	0	0	2	2	0	0	0	0	0	0	0	0	0	0	0	2	0	0	0	2	0	2	0	0	0	0	0	0	0	0	2	0	0	0	0	0	2	0	0	2	0	0
100424666|F|0-10:C>T-10:C>T	1A	99869902	2	2	1	2	2	2	2	2	2	2	2	2	2	2	2	2	2	2	2	2	2	2	2	2	2	2	2	2	2	2	2	2	2	2	2	2	2	2	2	2	2	2	0	2	2	1	2
1229007|F|0-7:T>C-7:T>C	1A	100003360	2	2	1	1	2	2	1	2	2	2	2	2	2	2	2	2	2	2	1	2	2	2	2	2	2	2	2	2	2	2	2	2	2	2	2	2	2	2	2	2	2	2	2	2	2	2	2
1027705|F|0-20:A>G-20:A>G	1A	100040211	2	2	2	2	2	2	2	2	2	2	2	2	2	2	2	2	2	2	2	2	2	2	2	2	2	2	2	2	2	2	2	2	2	2	2	2	2	2	2	2	2	2	2	2	2	2	2
100455823|F|0-32:G>C-32:G>C	1A	100290048	2	2	2	2	2	2	2	2	2	2	2	2	2	2	2	2	2	0	2	2	2	2	2	2	2	2	2	2	2	2	2	2	2	2	2	2	2	2	2	2	2	2	2	2	2	2	2
1208211|F|0-9:G>A-9:G>A	1A	100290304	2	2	2	2	2	2	2	2	2	2	2	2	2	2	2	2	2	2	2	2	2	2	2	2	2	2	2	2	2	2	2	2	2	2	2	2	2	2	2	2	2	2	2	2	2	2	2
3022721|F|0-22:C>T-22:C>T	1A	100290397	2	2	2	2	2	2	2	2	2	2	2	2	2	2	2	2	2	2	2	2	2	2	2	2	2	2	2	2	2	2	2	2	2	2	2	2	2	2	2	2	2	2	2	2	2	2	2
996019|F|0-25:A>G-25:A>G	1A	102364186	2	2	2	2	2	2	2	2	2	2	2	2	2	2	2	2	2	2	2	2	2	0	2	2	0	2	2	0	2	2	2	2	2	2	2	2	2	2	2	2	2	2	2	2	2	2	2
1022860|F|0-49:G>C-49:G>C	1A	102366868	2	2	-	2	2	2	0	0	2	2	2	0	2	2	2	2	2	2	0	0	1	0	2	2	2	2	2	2	0	0	0	2	1	1	0	2	2	2	2	2	0	0	2	2	2	2	2
100183444|F|0-54:A>C-54:A>C	1A	104920613	0	0	0	0	0	0	0	0	0	0	0	0	0	0	0	0	0	0	0	0	0	0	0	0	0	0	0	0	0	0	0	0	0	0	0	0	0	0	0	0	0	0	0	0	0	0	0
991748|F|0-34:A>C-34:A>C	1A	104921234	2	2	2	2	2	2	2	2	2	2	2	2	2	2	2	2	2	2	2	2	2	2	2	2	2	2	2	2	2	2	2	2	2	2	2	2	2	2	2	2	2	2	2	2	2	2	2
100437105|F|0-29:T>C-29:T>C	1A	106217976	2	2	2	2	2	2	2	2	2	2	2	2	2	2	2	2	2	0	2	2	2	2	2	2	2	2	2	2	2	2	2	2	2	2	2	2	2	2	2	2	2	2	2	2	2	2	2
1211018|F|0-43:A>G-43:A>G	1A	108011373	2	0	0	0	0	2	0	0	2	2	2	0	0	0	0	2	2	2	0	2	0	2	2	2	0	0	2	-	-	2	2	2	1	0	0	0	0	2	0	0	2	2	0	2	0	2	0
1023496|F|0-55:C>G-55:C>G	1A	108922865	2	2	2	2	2	2	1	2	2	2	2	2	2	2	2	2	2	2	2	2	2	2	2	2	2	2	2	2	2	2	2	2	2	2	2	2	2	2	2	2	2	2	2	2	2	2	2
982021|F|0-24:G>A-24:G>A	1A	113875182	2	0	0	2	2	0	2	2	0	0	0	2	0	0	0	2	2	2	2	0	0	0	0	2	2	0	2	0	2	2	0	0	0	2	0	2	2	0	0	0	0	2	2	0	2	2	0
985491|F|0-38:G>A-38:G>A	1A	117890242	2	2	-	2	2	2	1	2	2	2	2	0	2	2	2	2	2	2	2	2	2	2	2	2	2	2	2	2	2	-	2	2	2	2	2	2	2	2	2	2	-	2	2	2	2	1	2
100356988|F|0-45:A>G-45:A>G	1A	118847676	0	-	-	0	0	-	2	2	2	2	0	0	-	-	-	2	2	0	2	2	2	2	2	0	-	0	0	-	0	0	0	0	0	-	-	0	-	2	0	2	0	2	0	0	0	2	0
1201605|F|0-17:C>A-17:C>A	1A	118849806	2	2	2	2	2	2	2	2	2	2	2	2	2	2	2	2	2	2	2	2	2	2	2	2	2	2	2	1	2	2	0	2	2	2	2	2	2	2	2	2	2	2	2	2	2	2	2
2259899|F|0-34:G>C-34:G>C	1A	121137478	0	0	0	0	0	0	0	0	0	0	0	0	0	0	0	0	0	0	0	0	0	0	0	0	0	0	0	0	0	0	0	0	0	0	0	0	1	0	0	0	0	0	0	0	0	0	1
1068042|F|0-20:C>T-20:C>T	1A	124479537	2	2	0	2	2	2	2	2	0	0	0	2	2	2	0	0	0	2	-	0	0	0	0	2	0	2	2	0	2	0	2	0	0	2	1	0	2	2	0	0	2	0	2	2	2	2	1
1025956|F|0-5:T>G-5:T>G	1A	126548171	2	0	0	-	0	2	0	0	2	2	2	2	0	0	2	2	2	2	2	2	2	2	2	2	0	2	2	2	0	2	2	0	2	2	2	0	0	2	0	2	2	2	2	2	2	0	0
1243032|F|0-9:C>T-9:C>T	1A	127120081	-	1	1	-	2	1	2	1	1	1	1	1	1	1	1	1	1	-	1	1	1	1	1	1	1	1	1	1	1	1	1	1	-	1	1	1	2	1	1	1	1	1	1	1	1	1	2
1243032|F|0-33:C>T-33:C>T	1A	127120081	-	1	1	1	2	1	2	-	1	1	1	-	1	1	-	1	1	1	1	1	1	1	1	-	1	1	1	1	1	1	1	1	1	-	1	1	2	1	1	1	1	1	-	1	1	-	0
1351058|F|0-65:G>A-65:G>A	1A	127120406	1	1	-	-	1	1	1	-	1	1	-	1	1	1	-	1	1	1	-	1	1	1	1	1	1	-	1	1	1	1	1	1	1	1	1	1	-	1	1	1	1	1	1	1	1	1	-
4001947|F|0-20:C>T-20:C>T	1A	128634344	2	2	2	2	2	2	2	2	2	2	2	2	2	2	2	2	2	2	2	2	2	2	2	2	2	2	2	2	2	2	2	2	2	2	2	2	2	2	2	2	2	2	2	2	2	2	2
4001947|F|0-22:T>C-22:T>C	1A	128634344	2	2	2	2	2	2	2	2	2	2	2	2	2	2	2	2	2	2	2	2	2	2	2	2	2	2	2	2	2	2	2	2	2	2	2	2	2	2	2	2	2	2	2	2	2	2	2
1207786|F|0-25:G>C-25:G>C	1A	130149152	2	2	1	2	2	2	0	2	2	2	2	2	2	2	2	2	2	2	1	1	2	2	2	2	2	1	2	2	2	2	2	-	2	2	2	2	2	2	2	1	2	2	2	2	2	-	2
100418402|F|0-55:C>G-55:C>G	1A	130150183	2	2	2	2	2	1	2	2	2	2	2	2	2	2	2	2	2	2	2	2	2	2	2	2	2	2	2	2	2	2	2	2	2	2	2	2	2	2	0	2	2	2	2	2	2	2	2
100455187|F|0-31:A>C-31:A>C	1A	131521454	2	2	2	2	2	2	2	2	2	2	2	2	2	2	2	2	2	2	2	2	2	2	2	2	2	2	2	2	2	2	2	2	2	2	2	2	2	2	2	2	2	2	2	2	2	2	2
984298|F|0-15:G>A-15:G>A	1A	132800527	2	2	2	2	2	2	2	2	2	2	2	2	2	2	2	2	2	2	2	2	2	2	2	2	1	2	2	2	2	2	2	2	2	2	2	2	2	2	2	2	2	2	2	2	2	2	2
988891|F|0-14:C>G-14:C>G	1A	140961506	2	2	2	2	2	1	2	2	2	0	2	2	2	2	2	1	1	2	1	2	0	2	2	2	2	2	2	0	2	2	2	-	2	2	2	2	2	2	2	2	2	2	0	2	2	0	2
993550|F|0-27:A>G-27:A>G	1A	142889414	0	0	0	0	0	0	0	0	0	0	0	0	0	0	0	0	0	0	0	0	0	0	0	0	0	0	0	0	0	0	0	0	0	0	0	0	-	0	0	0	0	0	0	0	0	0	-
990671|F|0-38:A>T-38:A>T	1A	143272040	0	0	-	0	2	0	0	0	0	0	0	0	0	2	0	0	0	0	0	0	0	0	0	0	0	0	0	0	0	0	0	0	0	0	0	0	1	0	0	0	0	0	0	0	0	0	1
1009860|F|0-44:C>T-44:C>T	1A	148744890	0	0	0	0	0	-	0	0	0	0	0	0	-	0	-	0	0	0	0	0	0	0	0	0	0	0	0	0	0	0	0	0	0	0	0	0	1	0	0	0	0	0	0	0	0	0	1
5581309|F|0-16:A>G-16:A>G	1A	150441291	1	1	1	1	2	1	1	1	1	1	1	1	1	1	1	1	1	1	1	1	1	1	1	1	1	1	1	1	1	1	1	1	1	1	1	1	2	1	1	1	1	1	1	1	1	1	2
100531521|F|0-17:G>T-17:G>T	1A	150861541	2	1	1	1	1	1	1	1	-	0	2	2	1	1	1	2	1	1	1	2	1	1	2	2	2	2	2	1	1	2	2	2	2	2	2	1	0	1	1	1	2	1	1	1	1	0	2
1070550|F|0-35:C>T-35:C>T	1A	155131317	0	0	0	0	2	0	0	0	0	0	0	0	0	2	0	0	0	0	0	0	0	0	0	0	0	0	0	0	0	0	0	0	0	0	-	0	1	0	0	0	0	0	0	0	0	0	1
3022070|F|0-15:T>C-15:T>C	1A	157962878	1	1	1	2	1	1	1	1	2	2	1	1	1	2	2	2	1	1	1	2	1	1	1	1	1	1	2	1	1	1	1	2	1	1	1	1	1	1	1	1	2	1	1	1	1	1	1
990700|F|0-16:A>G-16:A>G	1A	160540658	2	2	1	2	2	2	2	2	2	2	2	2	2	2	2	2	2	2	2	2	2	2	2	2	2	2	0	2	2	2	2	2	2	2	2	2	2	2	2	2	2	2	2	2	2	2	2
100228888|F|0-16:A>G-16:A>G	1A	161671306	2	2	2	1	2	2	2	2	2	2	2	2	2	2	1	2	2	2	2	2	2	2	2	2	2	2	2	2	2	2	2	2	2	2	2	2	1	2	2	2	2	2	2	2	2	2	2
1012492|F|0-51:G>A-51:G>A	1A	163669812	0	0	0	-	0	0	0	-	0	-	-	0	-	0	-	0	0	0	0	0	0	0	0	0	0	0	0	-	0	0	0	0	0	0	0	0	1	0	0	0	0	0	-	0	0	-	1
1004489|F|0-46:C>A-46:C>A	1A	163696102	1	1	1	1	2	1	1	1	1	1	1	1	-	2	1	1	1	1	1	1	1	1	1	1	1	1	1	1	1	1	1	1	1	1	1	1	0	1	1	1	1	1	1	1	1	1	-
1093297|F|0-28:T>C-28:T>C	1A	163696628	0	0	2	0	0	2	2	0	2	2	2	0	-	0	0	2	2	0	2	2	0	0	2	0	2	0	2	0	0	2	2	2	0	0	2	0	0	0	0	2	2	0	-	2	0	0	0
1005358|F|0-66:C>G-66:C>G	1A	177513443	0	0	0	0	0	0	0	0	0	0	0	0	0	0	0	0	0	0	0	0	0	0	0	0	0	0	0	0	0	0	0	0	0	0	0	0	2	0	0	0	0	0	0	0	0	0	1
4910458|F|0-32:A>G-32:A>G	1A	183543388	0	0	-	0	0	-	-	0	0	0	-	0	0	0	-	0	0	0	0	0	0	0	0	0	0	0	0	0	0	0	-	-	-	0	-	0	-	0	0	0	0	0	0	0	-	0	1
100527520|F|0-12:T>C-12:T>C	1A	184891308	0	0	2	0	0	0	2	0	0	2	2	2	0	2	2	2	0	0	0	2	2	2	2	0	2	0	2	0	0	2	0	0	0	2	2	0	0	2	0	2	2	2	2	0	0	0	0
2279151|F|0-25:G>T-25:G>T	1A	185145433	1	1	1	1	1	1	1	-	1	1	1	1	1	-	-	-	1	-	1	1	1	1	1	1	1	1	1	1	1	1	-	1	1	1	1	-	0	1	-	1	1	-	1	1	1	1	0
3024906|F|0-14:T>G-14:T>G	1A	186326259	2	2	2	2	2	2	2	2	2	2	2	2	2	2	2	2	2	1	2	2	2	2	2	2	2	2	2	2	2	2	2	2	2	2	2	2	1	2	2	2	2	2	2	2	2	2	1
7909896|F|0-11:G>C-11:G>C	1A	186713112	2	2	0	0	0	2	2	0	2	2	2	2	0	0	0	2	0	0	0	0	0	0	0	0	0	0	2	0	0	0	0	0	2	2	0	0	2	2	2	2	0	0	2	2	0	0	0
1104672|F|0-7:T>C-7:T>C	1A	189958276	2	2	0	0	2	2	2	2	2	2	2	2	0	2	1	2	2	2	2	2	2	2	2	2	2	2	2	2	2	0	2	2	2	2	2	1	2	2	0	2	1	2	2	2	2	0	0
1071610|F|0-64:A>T-64:A>T	1A	218523097	2	2	-	2	2	2	2	2	2	2	2	2	2	2	2	2	2	1	2	0	2	2	2	2	2	2	2	2	2	2	2	2	2	2	2	2	0	2	2	2	0	2	2	2	2	0	0
5971086|F|0-25:G>A-25:G>A	1A	220176160	2	1	2	2	2	2	2	1	2	2	2	2	1	2	2	2	2	2	2	2	2	2	2	2	2	1	2	0	2	2	2	1	2	2	2	2	1	2	1	2	2	2	1	2	2	2	1
1263969|F|0-9:C>T-9:C>T	1A	220176471	2	1	1	1	2	1	1	1	1	1	1	1	1	2	1	1	1	1	1	1	1	1	1	1	1	1	1	1	1	1	1	1	1	1	1	1	-	1	1	1	1	1	1	1	1	1	-
3026844|F|0-5:C>G-5:C>G	1A	221795897	0	0	0	0	2	0	0	0	0	0	0	0	0	2	0	0	0	0	0	0	0	0	0	0	0	0	0	0	0	0	0	0	0	0	0	0	1	0	0	0	0	0	0	0	0	0	1
1220565|F|0-34:G>C-34:G>C	1A	224098915	2	2	0	2	2	2	0	2	1	1	1	2	0	2	2	-	2	2	1	1	2	2	1	2	1	2	1	1	0	-	1	1	1	2	1	2	2	2	2	2	1	2	0	1	2	2	1
4990335|F|0-29:C>T-29:C>T	1A	224536764	2	2	1	2	2	2	-	1	2	2	2	2	0	2	2	2	2	1	1	2	1	1	2	2	2	1	2	-	2	2	2	2	2	2	2	2	1	2	2	2	2	1	2	2	2	2	1
4990335|F|0-30:T>G-30:T>G	1A	224536764	0	0	1	0	2	0	1	1	0	0	0	0	2	2	0	0	0	-	1	0	-	-	0	0	0	-	0	1	0	0	0	0	0	0	0	0	-	0	0	0	0	-	0	0	0	0	-
979203|F|0-18:A>G-18:A>G	1A	228807961	0	0	2	0	0	0	0	0	0	0	0	0	0	0	0	0	0	0	0	0	0	0	0	0	0	0	0	0	0	0	0	0	2	2	0	0	0	0	0	0	0	0	0	0	0	0	0
100451079|F|0-10:T>C-10:T>C	1A	234798999	2	2	2	2	2	2	2	2	2	2	2	2	2	2	2	2	2	2	2	2	2	2	2	2	2	2	2	2	2	2	2	2	2	2	2	2	2	2	2	2	2	2	0	2	2	2	2
7341367|F|0-6:T>C-6:T>C	1A	236889817	2	2	0	2	2	2	2	2	2	2	2	2	0	2	2	2	2	2	2	2	2	2	2	2	2	0	2	2	0	2	2	2	2	2	2	2	0	0	2	0	2	2	2	2	2	2	0
1329733|F|0-9:A>G-9:A>G	1A	236890216	2	2	-	2	2	2	2	2	2	2	2	-	0	2	0	2	2	2	2	1	2	2	2	2	2	2	2	2	2	2	2	2	2	0	2	2	0	2	0	0	0	2	0	2	2	2	-
1071684|F|0-39:C>A-39:C>A	1A	238082512	2	1	2	2	2	2	2	2	2	2	2	0	2	2	2	2	2	2	2	0	2	2	2	2	1	2	2	2	2	2	2	0	2	1	0	0	2	2	2	2	2	0	2	2	2	2	2
100500866|F|0-33:T>C-33:T>C	1A	238211066	0	0	0	0	0	0	0	0	0	0	0	2	0	0	0	0	0	0	2	2	0	0	0	0	0	2	2	0	0	2	0	0	0	2	0	0	2	2	2	0	2	0	2	2	0	2	0
1089132|F|0-54:G>A-54:G>A	1A	238672100	2	2	2	2	2	2	2	2	2	2	2	2	2	2	2	2	2	2	2	2	2	2	2	2	2	2	2	2	2	2	2	2	2	2	2	2	2	2	2	2	2	2	2	2	2	2	2
1129411|F|0-7:A>G-7:A>G	1A	238690709	2	2	2	0	2	2	2	2	2	2	2	2	2	2	0	2	2	2	2	2	2	2	2	2	2	2	2	2	2	2	2	2	2	2	2	2	2	2	2	2	2	2	2	2	2	2	2
6043604|F|0-41:C>G-41:C>G	1A	243624031	2	2	2	2	2	2	2	2	2	2	0	2	2	2	2	2	2	2	2	2	2	2	2	2	2	2	2	2	2	2	2	2	2	2	2	2	2	2	2	2	2	2	2	2	2	2	0
991809|F|0-16:T>C-16:T>C	1A	248400898	2	2	2	1	2	2	2	2	2	2	2	2	1	2	2	2	2	2	2	2	2	2	2	2	2	2	2	2	2	2	2	2	2	2	2	2	2	2	2	2	2	2	2	2	2	2	2
1012115|F|0-15:C>T-15:C>T	1A	248731010	1	1	-	1	2	1	-	1	1	1	-	1	-	2	-	1	1	1	-	1	1	1	1	1	1	-	1	1	1	1	1	-	1	-	-	1	-	1	1	-	1	-	-	-	1	-	-
2279838|F|0-21:T>C-21:T>C	1A	248731219	1	1	1	1	2	1	-	1	1	1	1	1	1	-	1	1	1	1	1	1	1	1	1	-	1	-	1	1	1	1	1	1	1	1	1	1	-	1	1	1	1	1	1	1	1	1	-
1108662|F|0-9:T>C-9:T>C	1A	251346876	2	2	2	2	2	2	2	2	2	2	2	2	2	2	2	2	2	2	2	2	2	2	2	2	2	2	2	2	2	2	2	2	2	2	2	2	2	2	2	2	2	2	2	2	2	2	2
995021|F|0-34:G>A-34:G>A	1A	251376859	0	0	-	0	2	0	1	0	0	0	0	0	0	0	0	0	0	0	0	0	0	0	0	0	0	0	0	0	0	0	0	0	2	0	0	0	1	0	0	0	0	0	0	0	0	0	1
5411709|F|0-28:C>T-28:C>T	1A	252101687	1	2	1	1	2	1	2	-	1	1	1	1	1	1	2	1	1	1	1	2	1	1	1	1	2	1	1	1	2	1	1	1	1	1	1	1	1	1	2	1	1	1	1	1	1	1	1
1062701|F|0-5:A>G-5:A>G	1A	254993873	2	0	0	-	2	2	2	2	1	2	2	0	2	0	2	2	0	2	2	2	0	0	2	2	1	2	2	0	2	2	2	2	2	2	0	0	2	0	2	0	2	-	2	2	2	0	2
2279310|F|0-57:T>A-57:T>A	1A	255874107	1	1	1	1	1	1	0	1	1	1	1	1	1	1	1	1	1	1	1	1	1	1	1	1	1	1	1	1	1	1	1	1	1	2	1	1	0	1	1	1	1	1	1	1	1	1	0
1020155|F|0-5:T>C-5:T>C	1A	256678131	2	2	2	2	2	2	2	2	2	2	2	2	0	2	2	2	2	2	2	2	2	2	2	2	2	2	2	2	0	2	2	2	2	2	2	2	2	2	2	2	2	2	2	2	2	2	2
1191576|F|0-14:C>T-14:C>T	1A	256920580	0	0	0	0	0	0	1	0	0	0	0	0	0	0	0	0	0	0	0	0	0	0	0	0	0	0	0	0	0	0	0	0	0	2	0	0	1	0	0	0	0	0	0	0	0	0	1
998279|F|0-25:C>T-25:C>T	1A	256921201	1	1	-	1	1	1	2	-	1	1	1	1	1	1	1	1	1	1	1	1	1	1	1	1	1	1	1	1	1	1	1	1	1	1	1	1	2	1	1	1	1	1	1	1	1	1	1
998279|F|0-29:A>G-29:A>G	1A	256921201	1	1	-	1	1	1	0	1	1	1	1	1	1	1	1	1	1	1	1	1	1	1	1	1	1	1	1	1	1	1	1	1	1	1	1	1	0	1	1	1	1	1	1	1	1	1	-
1036763|F|0-28:A>C-28:A>C	1A	256928891	1	1	1	1	2	1	0	1	1	1	1	1	1	2	1	1	1	1	1	1	1	1	1	1	1	1	1	1	1	1	1	1	1	2	1	1	0	1	1	1	1	1	1	1	1	1	0
1031022|F|0-11:G>A-11:G>A	1A	256967801	2	2	2	1	2	2	2	2	2	2	2	2	2	2	2	2	2	0	2	2	2	2	2	2	2	2	2	2	2	2	2	2	2	2	2	2	2	2	2	2	2	2	2	2	2	2	2
1166299|F|0-20:G>A-20:G>A	1A	257574417	2	2	2	0	2	2	2	2	1	1	2	2	2	2	2	2	2	2	2	1	2	2	1	2	2	2	1	2	2	2	1	2	2	2	1	2	2	2	2	2	1	2	2	2	2	2	2
1350946|F|0-40:T>G-40:T>G	1A	257967754	2	2	2	2	2	2	2	2	1	1	2	2	2	2	2	2	2	2	2	1	2	2	1	2	2	2	1	1	2	2	1	2	2	2	1	2	2	2	2	2	1	2	0	2	2	2	2
1090697|F|0-34:G>A-34:G>A	1A	258156611	0	0	0	0	0	0	0	0	0	0	-	-	-	0	-	0	0	-	1	0	0	0	0	0	0	0	0	0	0	0	0	0	0	-	0	-	-	0	0	0	0	0	0	0	0	0	0
1199979|F|0-56:G>T-56:G>T	1A	258859343	0	0	-	0	2	0	0	0	0	-	0	0	0	-	0	0	0	0	0	0	0	0	0	0	0	0	0	0	0	0	0	0	0	0	-	0	1	0	0	0	0	0	-	0	0	0	-
12683130|F|0-14:G>A-14:G>A	1A	258872965	2	1	2	2	2	2	2	2	2	2	2	-	2	0	1	2	2	0	2	2	2	2	2	2	2	2	2	2	2	2	2	2	2	2	1	1	2	2	2	2	2	2	2	2	2	2	2
1121054|F|0-9:C>T-9:C>T	1A	259478507	0	0	0	0	0	0	1	0	0	0	0	0	0	2	0	0	0	0	0	0	0	0	0	0	0	0	0	0	0	0	0	0	0	2	0	0	1	0	0	0	0	0	0	0	0	-	1
1091930|F|0-51:G>A-51:G>A	1A	262443069	0	0	-	0	0	0	1	0	0	0	0	0	0	0	-	0	0	0	0	0	0	0	0	0	0	-	0	0	0	0	0	0	0	0	0	0	1	0	0	0	-	0	0	0	0	0	-
1088109|F|0-50:G>C-50:G>C	1A	262945027	0	0	1	0	0	0	0	0	0	0	1	0	0	0	0	2	0	0	1	0	0	0	0	0	0	0	0	0	0	0	0	0	1	2	0	0	0	0	0	0	0	0	0	1	0	0	0
2279527|F|0-19:A>G-19:A>G	1A	265067552	1	1	1	1	1	1	0	1	1	1	1	1	1	1	-	1	1	1	1	1	1	1	1	1	1	1	1	1	1	1	1	1	1	2	1	1	-	1	1	1	1	1	1	1	1	1	0
100537187|F|0-32:G>A-32:G>A	1A	265095055	0	0	0	0	2	0	-	0	0	0	0	0	0	0	0	0	0	0	0	-	0	-	0	0	0	-	0	0	0	0	0	0	0	0	0	0	-	0	0	0	0	0	0	0	0	0	-
1087326|F|0-51:G>T-51:G>T	1A	266198823	1	1	-	1	-	1	0	1	1	1	1	1	1	1	1	1	-	1	1	1	1	-	1	1	1	1	1	1	1	1	1	-	-	0	1	-	0	1	-	1	1	1	1	1	-	1	0
5325244|F|0-25:T>G-25:T>G	1A	267882543	0	0	0	0	2	0	1	0	0	0	0	0	0	2	0	0	0	0	0	0	0	0	0	0	0	0	0	0	0	0	0	0	0	2	0	0	1	0	0	0	0	0	0	0	0	0	1
1696677|F|0-62:G>C-62:G>C	1A	268936617	0	2	2	1	2	2	2	2	0	2	0	2	1	2	2	2	2	2	2	1	2	2	2	2	1	2	2	1	1	0	2	2	-	2	0	2	0	2	1	0	0	2	2	1	2	1	2
100437116|F|0-16:T>G-16:T>G	1A	269582662	2	2	2	2	2	2	2	2	2	0	2	2	2	2	2	2	2	2	2	2	2	2	2	2	2	2	2	2	2	2	2	2	2	2	2	2	2	2	2	2	2	2	0	2	2	2	2
1028148|F|0-22:C>T-22:C>T	1A	269994296	2	2	2	2	2	2	2	2	2	2	2	2	2	2	2	2	2	2	2	2	2	2	2	2	2	2	2	2	2	2	2	2	2	2	2	2	2	2	2	2	2	2	2	2	2	2	2
1021391|F|0-13:G>C-13:G>C	1A	270575225	0	0	-	0	0	0	1	0	0	0	0	0	0	0	0	0	0	0	-	0	0	0	0	2	0	0	0	0	0	0	-	0	0	0	0	0	1	0	0	0	0	0	0	0	0	0	1
990966|F|0-13:G>A-13:G>A	1A	272210158	0	0	-	0	0	0	0	0	0	0	0	0	0	0	0	0	0	0	0	0	0	0	0	0	0	0	0	0	0	0	0	0	0	0	0	0	0	0	0	0	0	0	0	0	0	0	0
100452864|F|0-53:T>G-53:T>G	1A	272645320	1	-	-	-	1	1	1	1	-	1	-	-	-	1	-	1	-	1	1	1	1	-	-	1	1	1	1	1	1	-	1	-	1	1	1	1	1	1	1	-	-	1	1	1	1	-	-
1089266|F|0-19:A>T-19:A>T	1A	278230295	0	0	0	0	2	0	2	0	0	0	0	0	0	2	0	0	0	0	0	0	0	0	0	0	0	0	0	0	0	0	0	0	0	0	0	0	1	0	0	0	0	0	0	0	0	0	1
1110187|F|0-27:C>T-27:C>T	1A	279908664	0	-	-	-	0	0	0	0	0	0	-	0	0	0	0	0	-	0	0	-	-	0	0	0	0	-	-	0	0	-	0	0	0	0	-	0	0	-	-	0	-	0	-	0	0	0	0
1024626|F|0-44:G>C-44:G>C	1A	282553747	2	2	0	2	2	2	2	2	2	2	2	2	2	2	2	2	2	2	2	2	2	2	2	2	2	2	2	2	2	2	2	2	2	2	2	2	2	2	2	2	2	2	2	2	0	2	2
1101686|F|0-9:C>T-9:C>T	1A	282701874	2	2	2	2	2	2	2	2	2	2	2	2	2	2	2	2	2	2	2	2	2	2	2	2	2	2	2	2	2	2	2	2	2	2	2	2	2	2	2	0	2	2	2	2	2	2	2
3936611|F|0-28:A>G-28:A>G	1A	283575830	2	0	0	2	2	2	1	2	0	0	0	0	0	0	0	2	2	0	2	0	0	0	1	2	2	0	0	2	0	0	0	0	2	2	0	0	-	2	0	0	0	0	0	0	0	0	-
1102694|F|0-13:C>T-13:C>T	1A	283575865	2	0	0	2	2	2	1	2	0	0	0	0	0	0	0	2	2	0	2	0	0	0	2	2	2	0	0	2	0	0	0	0	2	2	0	0	-	0	0	0	0	0	0	0	0	0	-
4910574|F|0-8:A>G-8:A>G	1A	284321973	0	0	0	0	2	0	1	0	-	-	0	0	0	2	0	0	0	0	0	0	0	0	0	0	0	0	0	0	0	0	0	0	0	2	0	0	1	0	0	0	0	0	-	0	0	0	1
1009948|F|0-60:A>C-60:A>C	1A	285206827	0	0	-	0	-	0	1	0	0	0	0	0	-	0	0	0	0	0	0	0	-	-	0	0	-	0	0	-	-	0	0	0	0	2	0	-	1	-	-	-	0	-	0	0	0	0	1
980012|F|0-32:A>G-32:A>G	1A	285351685	0	0	0	0	2	0	0	0	0	0	0	0	0	0	0	0	0	0	0	0	0	0	0	0	0	0	0	0	0	0	0	0	2	0	0	0	1	0	0	0	0	0	0	0	0	0	1
100433442|F|0-13:G>T-13:G>T	1A	285981483	0	0	0	0	0	0	0	0	0	0	0	0	0	0	0	0	0	0	0	0	0	0	0	2	0	0	0	0	0	0	0	0	0	0	0	0	0	0	0	0	0	0	0	2	0	0	0
5580403|F|0-7:A>G-7:A>G	1A	287315823	2	2	2	2	2	2	2	2	2	2	2	2	2	2	2	2	2	2	2	2	2	2	2	2	2	2	2	2	2	2	2	2	2	2	2	2	2	2	2	2	2	2	2	2	2	2	2
1090310|F|0-8:G>C-8:G>C	1A	289334630	2	2	2	2	2	2	2	2	2	2	2	2	2	2	2	2	2	2	2	2	2	2	2	2	2	2	2	2	2	2	2	2	2	2	2	2	2	2	2	2	2	2	2	2	2	2	2
1713501|F|0-66:A>G-66:A>G	1A	290204236	0	2	0	2	0	0	0	0	2	0	2	0	0	2	0	2	2	0	0	0	0	0	0	0	0	0	2	2	2	0	2	0	0	0	2	2	2	0	0	0	0	0	0	2	2	2	0
1109578|F|0-45:T>C-45:T>C	1A	290369611	0	0	0	0	2	0	0	0	0	0	0	0	0	2	0	0	0	0	0	0	0	0	0	0	0	0	0	0	0	0	0	0	0	0	0	-	0	0	0	0	0	0	0	0	-	0	0
1163264|F|0-21:C>G-21:C>G	1A	290732186	0	0	0	0	2	0	0	0	0	0	0	0	0	2	0	0	0	0	0	0	0	0	0	0	0	0	0	0	0	0	0	0	0	0	0	0	0	0	0	0	0	0	0	0	0	0	0
1863164|F|0-61:T>C-61:T>C	1A	292021853	2	2	2	2	2	2	2	2	2	2	2	2	2	2	0	2	2	2	1	2	2	2	2	2	2	2	2	-	2	2	2	0	2	1	2	2	2	2	2	0	2	2	2	2	2	2	2
1670836|F|0-43:G>A-43:G>A	1A	292026410	1	-	-	1	1	1	1	1	1	1	1	1	1	-	1	1	1	1	1	1	-	1	1	1	1	1	1	1	1	1	1	1	1	1	1	1	-	1	1	1	1	1	-	1	1	1	1
1107016|F|0-26:A>G-26:A>G	1A	292498213	2	2	0	2	2	2	2	2	2	2	2	2	-	2	2	2	2	0	1	2	2	2	2	2	2	2	2	2	2	0	2	2	2	2	2	0	2	2	2	2	2	2	2	2	2	2	2
100435848|F|0-24:C>A-24:C>A	1A	292744948	2	2	2	2	2	2	2	2	2	2	2	2	2	2	2	2	2	2	2	2	2	2	2	2	2	2	2	2	2	2	2	2	2	2	2	2	1	2	2	2	2	2	2	2	2	2	1
1020599|F|0-5:C>A-5:C>A	1A	294513528	2	0	0	0	2	2	1	0	-	0	0	0	0	2	0	0	0	0	0	0	0	0	-	0	0	0	0	0	0	0	0	0	0	2	0	0	1	0	0	0	0	0	0	0	0	0	1
3954007|F|0-7:A>G-7:A>G	1A	294734992	0	0	0	0	0	0	-	0	0	0	0	0	0	0	0	0	0	0	0	0	-	-	0	0	0	-	0	-	-	0	0	0	0	0	0	0	-	-	-	-	0	-	0	0	0	0	0
1011077|F|0-23:C>T-23:C>T	1A	294736718	1	1	1	1	2	1	2	1	1	1	1	1	1	1	1	1	1	1	1	1	1	1	1	1	1	1	1	1	1	1	1	1	1	1	1	1	2	1	1	1	1	1	1	1	1	1	2
1011077|F|0-46:G>C-46:G>C	1A	294736718	1	1	1	1	2	1	2	1	1	1	1	1	1	1	1	1	1	1	1	1	1	1	1	1	1	1	1	1	1	1	1	1	1	2	1	1	2	1	1	1	1	1	1	1	1	1	2
2328274|F|0-17:A>G-17:A>G	1A	294737588	-	0	0	0	2	0	1	0	0	0	0	0	0	2	0	0	0	0	0	0	0	0	0	-	0	0	0	0	0	0	0	0	0	0	0	0	1	0	-	0	0	0	0	0	0	0	1
1105330|F|0-17:T>C-17:T>C	1A	297381109	0	2	-	0	2	2	1	-	1	2	2	2	0	2	0	2	2	1	2	0	1	2	1	2	2	2	1	1	-	-	-	0	0	2	1	-	-	2	2	1	1	1	2	-	2	0	1
1125328|F|0-26:C>T-26:C>T	1A	297716402	0	0	0	0	0	0	0	0	-	0	0	0	0	0	0	-	0	0	0	0	0	-	0	0	0	-	0	0	-	0	-	0	0	0	0	0	-	0	-	-	0	0	-	0	0	0	0
3028513|F|0-5:C>T-5:C>T	1A	297737879	0	0	0	0	0	0	0	0	0	0	0	0	0	0	0	0	0	0	0	0	0	0	0	0	0	0	0	0	0	0	0	0	0	0	0	0	1	0	0	0	0	2	0	0	0	0	1
1098532|F|0-7:G>C-7:G>C	1A	298646317	2	2	2	2	2	2	1	1	2	2	2	2	2	2	2	2	2	1	1	2	2	2	2	2	0	2	2	1	2	2	2	2	2	2	2	2	1	2	2	2	2	2	2	2	2	2	1
1098532|F|0-31:T>C-31:T>C	1A	298646317	0	0	0	0	0	0	1	1	0	0	0	0	0	0	0	0	0	1	1	0	0	0	0	0	0	0	0	1	0	0	0	0	0	0	0	0	1	0	0	0	0	0	0	0	0	0	1
996713|F|0-17:T>C-17:T>C	1A	298646383	1	1	1	1	1	1	0	0	1	1	1	1	1	1	1	1	1	0	0	1	1	1	1	1	1	1	1	0	1	1	1	1	1	1	1	1	0	1	1	1	1	1	1	1	1	1	0
1002246|F|0-8:A>G-8:A>G	1A	298654551	0	0	0	0	0	0	1	1	0	0	0	0	0	0	-	0	0	1	1	0	0	0	0	0	0	0	0	1	0	0	0	0	0	2	0	0	-	0	0	0	0	0	0	0	0	0	1
1126965|F|0-66:C>G-66:C>G	1A	299105720	-	0	-	0	0	0	0	0	0	-	0	0	0	0	0	0	0	0	0	0	0	0	-	0	-	-	0	0	0	0	0	0	0	0	0	0	1	0	0	0	0	0	0	0	-	0	-
100388250|F|0-47:C>G-47:C>G	1A	301162119	2	2	-	2	2	0	1	2	2	2	1	-	2	1	1	2	2	2	-	1	0	2	2	2	0	2	2	0	2	2	2	1	2	1	1	-	0	0	2	2	2	0	-	1	2	1	2
3064878|F|0-13:G>T-13:G>T	1A	302939299	0	0	0	0	2	0	0	0	0	0	0	0	0	2	0	0	0	0	0	0	0	0	0	0	0	0	0	0	0	0	0	0	0	0	0	0	1	0	0	0	0	0	0	0	0	0	1
1009707|F|0-14:G>A-14:G>A	1A	303728094	1	1	1	1	2	1	2	2	1	1	1	1	1	1	1	1	1	2	2	1	1	1	1	1	1	1	1	2	1	1	1	1	1	1	1	1	2	1	1	1	1	1	1	1	1	1	2
1114947|F|0-5:G>C-5:G>C	1A	303849704	2	2	0	2	1	2	2	0	2	2	2	2	0	2	0	0	0	2	2	2	-	2	2	2	2	2	2	-	1	2	0	2	2	2	2	2	2	2	2	1	1	2	2	2	2	2	2
3948215|F|0-22:T>C-22:T>C	1A	305328600	0	0	0	0	0	0	0	0	0	0	0	0	0	0	0	0	0	0	0	0	0	0	0	0	0	0	0	0	0	0	0	0	2	2	0	0	0	0	0	0	0	0	0	0	0	0	0
1100939|F|0-45:T>A-45:T>A	1A	305608410	0	0	-	0	0	0	0	0	0	0	0	0	0	0	0	0	0	0	0	0	0	0	0	0	0	0	0	0	0	0	-	0	0	0	0	0	0	0	0	0	0	0	0	0	0	0	0
3952730|F|0-9:C>G-9:C>G	1A	306118476	2	2	2	2	2	2	2	2	2	2	2	2	2	2	2	2	2	2	2	2	2	2	2	2	1	2	2	2	2	2	2	2	0	2	2	2	2	2	2	2	2	2	1	2	2	2	2
1109543|F|0-43:C>T-43:C>T	1A	307408774	0	0	0	0	0	0	1	1	0	0	0	0	0	0	0	0	0	1	1	0	0	0	0	0	0	0	0	1	0	0	0	0	0	2	0	0	1	0	0	0	0	0	0	0	0	0	1
12683156|F|0-17:T>C-17:T>C	1A	308570910	2	2	2	2	2	2	2	2	2	2	2	2	2	0	2	2	2	2	2	2	2	2	2	2	0	2	2	2	2	2	2	2	2	2	2	2	2	2	2	2	2	2	2	2	2	2	2
1064169|F|0-19:T>C-19:T>C	1A	309739895	2	2	1	2	2	2	2	2	2	2	2	2	2	2	-	2	2	2	2	2	2	2	2	2	0	1	2	2	2	2	2	2	2	2	2	2	2	2	2	2	2	2	2	2	2	2	2
1114064|F|0-64:A>G-64:A>G	1A	309760955	0	0	0	2	2	2	0	2	0	2	2	2	0	0	0	0	0	0	0	0	0	0	0	2	2	0	0	2	2	2	0	0	0	2	0	2	0	2	2	2	2	2	0	2	0	0	0
2282340|F|0-26:C>T-26:C>T	1A	311808357	1	1	1	1	1	1	0	0	1	1	1	1	1	1	1	1	1	0	0	1	1	1	-	1	1	1	1	0	1	1	1	1	1	2	1	1	0	1	1	1	1	1	-	1	1	1	0
100464041|F|0-67:T>C-67:T>C	1A	314511886	2	2	2	2	2	2	2	2	2	2	2	2	2	2	2	2	2	2	2	2	2	2	2	2	2	2	2	2	2	2	2	2	2	2	2	2	2	2	2	2	2	2	2	2	2	2	2
992167|F|0-14:A>G-14:A>G	1A	314623180	2	2	1	2	2	0	2	2	2	2	2	2	0	1	2	1	0	2	2	2	2	2	0	2	2	2	2	0	2	0	1	1	0	1	2	2	2	2	0	2	-	0	0	2	2	2	2
12688241|F|0-33:T>C-33:T>C	1A	317815071	2	0	-	2	2	0	0	0	0	0	0	2	2	0	2	2	-	0	2	2	2	0	0	0	2	2	2	2	0	0	-	0	1	0	-	0	2	0	0	2	-	-	2	2	0	0	1
1069871|F|0-6:T>G-6:T>G	1A	318505028	2	2	2	2	2	2	2	2	2	2	0	2	2	0	2	2	2	2	2	2	2	2	1	2	2	2	2	2	2	2	2	2	2	2	2	2	2	2	2	2	2	2	2	2	2	2	2
1275258|F|0-64:C>T-64:C>T	1A	319305917	0	0	0	0	0	0	0	1	0	0	0	0	0	0	0	0	0	2	1	0	0	0	0	0	0	0	0	1	0	0	0	0	0	2	0	0	0	0	0	0	0	0	-	0	0	0	0
990732|F|0-35:C>A-35:C>A	1A	320331165	1	0	0	0	0	0	0	0	0	0	0	0	0	-	0	0	0	0	0	0	0	-	0	1	0	-	0	0	0	0	0	-	0	0	-	0	0	0	0	0	0	-	0	0	0	-	-
1103736|F|0-39:T>C-39:T>C	1A	320519538	0	0	0	0	2	0	1	1	0	0	0	0	0	0	0	0	0	1	1	0	0	0	0	0	0	0	0	0	0	0	0	0	0	2	0	0	0	0	0	0	0	0	0	0	0	0	0
1018656|F|0-23:T>C-23:T>C	1A	321396105	2	2	1	2	2	2	2	2	2	2	2	2	2	0	2	2	2	2	2	2	2	2	2	2	2	-	2	2	2	2	2	2	1	1	2	0	2	2	2	2	2	2	2	2	2	2	2
3960348|F|0-28:T>G-28:T>G	1A	321412062	2	2	1	2	2	2	2	2	2	2	2	2	2	2	2	2	2	2	2	2	2	2	2	2	2	2	2	2	2	2	2	2	2	2	2	2	2	2	2	2	2	2	2	2	2	2	2
100352008|F|0-29:T>A-29:T>A	1A	321412128	2	2	0	2	2	2	2	2	2	2	2	2	2	2	2	2	2	2	2	0	2	2	2	2	2	2	2	2	2	2	2	2	2	2	2	2	2	2	2	2	2	2	2	2	2	2	2
1081341|F|0-65:C>G-65:C>G	1A	326217805	2	2	2	2	2	2	2	2	2	2	2	2	2	2	2	2	2	2	2	2	2	2	2	2	2	2	2	2	2	2	2	2	2	2	2	2	2	2	2	2	2	2	2	2	2	2	2
997000|F|0-23:T>C-23:T>C	1A	327015322	0	0	0	0	0	0	1	1	0	0	0	0	0	0	0	0	0	1	1	0	0	0	0	0	0	0	2	0	0	0	0	0	0	2	0	0	0	0	0	0	0	0	0	0	0	0	0
997000|F|0-45:T>A-45:T>A	1A	327015322	2	2	2	2	2	2	1	1	2	2	2	2	2	2	2	2	2	1	1	2	2	2	2	2	2	2	2	2	2	2	2	2	2	2	2	2	2	2	2	2	2	2	2	2	2	2	2
100494301|F|0-35:G>C-35:G>C	1A	327015388	2	2	2	2	2	2	2	2	2	2	2	2	2	2	2	2	2	2	2	2	2	2	2	2	2	2	2	2	2	2	2	2	2	2	2	2	2	2	2	2	2	2	2	2	2	2	2
100370333|F|0-6:C>T-6:C>T	1A	327541730	2	2	2	2	2	2	2	2	2	2	0	2	2	2	2	2	2	2	2	2	2	2	2	2	1	2	2	2	2	2	2	2	2	2	2	2	0	2	2	2	2	2	2	2	2	2	2
1091006|F|0-25:C>T-25:C>T	1A	327994079	0	0	0	0	0	0	1	1	0	0	0	0	0	0	0	0	0	1	1	0	0	0	0	0	0	0	0	0	0	0	0	0	0	0	0	0	0	0	0	0	0	0	0	0	0	0	0
1862816|F|0-13:T>C-13:T>C	1A	328837803	2	2	0	1	2	2	0	0	2	2	2	2	2	2	0	2	2	0	0	2	2	2	2	1	2	2	2	1	2	1	2	2	2	2	2	2	2	2	2	2	2	2	2	2	2	2	2
3950266|F|0-40:G>C-40:G>C	1A	329248130	0	0	0	0	0	0	1	1	0	0	0	0	0	0	0	0	0	1	1	0	0	0	0	0	0	0	0	0	0	0	0	0	0	0	0	0	0	0	0	0	0	0	0	0	0	0	0
100357502|F|0-11:G>C-11:G>C	1A	330728040	1	0	0	2	2	2	1	1	-	2	2	0	0	0	0	2	0	2	-	-	0	-	0	2	-	2	-	0	0	2	2	0	0	0	0	1	0	2	2	0	0	2	2	2	0	0	2
7333360|F|0-8:C>T-8:C>T	1A	333138676	1	1	1	1	1	1	0	2	1	1	1	1	1	1	1	1	1	2	2	1	1	1	1	1	1	1	1	1	1	-	1	1	1	1	2	1	1	1	1	1	2	1	1	1	1	1	1
3950248|F|0-11:G>C-11:G>C	1A	333138897	2	2	2	2	2	2	0	2	2	2	2	2	2	2	2	2	2	2	2	2	2	2	2	2	2	2	2	2	2	0	0	2	2	2	2	2	2	2	2	2	2	2	2	2	2	2	2
4006299|F|0-18:T>C-18:T>C	1A	333556194	2	2	2	2	2	2	2	2	2	2	2	2	2	2	2	2	2	2	2	2	2	2	2	2	2	2	2	2	2	2	2	2	2	2	2	2	2	2	2	2	2	2	2	2	2	2	2
7915406|F|0-63:T>C-63:T>C	1A	333869011	0	1	1	1	2	0	2	2	2	2	-	2	2	-	1	2	-	2	2	0	2	2	2	2	2	1	0	0	0	2	2	0	0	2	2	2	1	2	2	2	2	2	2	0	1	1	2
1128345|F|0-35:G>A-35:G>A	1A	336478652	0	0	0	0	0	0	0	0	0	0	0	0	0	0	-	0	-	0	0	0	0	0	0	0	0	0	0	0	0	0	0	0	0	0	-	-	0	0	0	0	0	0	0	0	-	0	0
1862688|F|0-37:A>C-37:A>C	1A	336610609	2	2	1	2	2	2	2	2	2	2	2	2	2	2	2	0	2	2	2	2	2	2	2	2	2	2	2	2	2	2	2	2	2	2	2	2	2	2	2	2	2	2	2	2	2	2	2
2253454|F|0-49:C>G-49:C>G	1A	336610798	0	1	1	1	2	1	1	1	1	1	1	1	1	1	1	1	1	1	1	1	1	1	1	0	1	1	1	1	1	1	1	1	1	1	1	1	1	1	1	1	1	1	1	1	1	1	1
4910244|F|0-58:C>G-58:C>G	1A	337629327	1	1	1	1	1	1	0	0	1	1	1	1	1	1	1	1	1	0	0	1	1	1	1	1	1	1	1	1	1	1	1	1	1	1	1	1	1	1	1	1	1	1	1	1	1	1	1
1217428|F|0-14:G>A-14:G>A	1A	337654908	2	2	2	2	2	2	2	2	2	2	2	2	2	2	2	2	2	2	2	2	2	2	2	2	2	2	2	2	2	2	2	2	2	2	2	2	2	2	2	2	2	2	2	2	2	2	2
1094246|F|0-48:A>G-48:A>G	1A	337947849	0	1	-	1	1	1	0	0	-	1	1	1	-	1	1	1	1	0	0	1	1	1	1	0	1	1	1	1	1	1	-	-	1	-	1	1	-	1	1	1	1	1	1	1	1	1	-
1030021|F|0-59:A>G-59:A>G	1A	338746345	2	1	1	1	1	1	-	1	1	1	1	1	-	0	-	1	1	1	1	1	1	1	1	0	1	1	1	1	-	1	1	1	1	1	1	-	1	1	1	1	2	1	1	1	1	-	1
3222545|F|0-11:T>C-11:T>C	1A	338834928	1	1	1	1	2	1	0	0	1	1	1	1	1	1	1	1	1	0	0	1	1	1	1	1	1	1	1	1	1	1	1	1	1	1	1	1	1	2	1	1	1	1	1	1	1	1	1
1002101|F|0-39:C>T-39:C>T	1A	339927631	1	0	2	0	0	0	0	0	0	0	0	0	0	0	0	0	0	0	0	0	0	0	0	1	0	0	0	0	0	0	0	0	0	0	0	0	0	0	0	0	0	0	0	0	0	0	0
1696929|F|0-65:G>C-65:G>C	1A	340410217	2	2	1	2	2	2	2	2	0	2	2	2	2	2	2	2	2	0	2	2	2	2	2	2	2	2	2	2	2	2	2	2	2	2	2	2	2	2	2	2	2	0	2	2	2	2	2
1129025|F|0-42:G>A-42:G>A	1A	341122401	0	1	1	1	1	1	1	2	1	1	1	1	1	2	1	1	1	1	1	1	1	1	1	0	1	1	1	1	1	2	1	1	1	1	1	1	1	1	1	1	1	1	1	1	1	1	1
1201771|F|0-7:C>T-7:C>T	1A	341154352	0	0	0	0	0	0	1	1	0	0	0	0	0	0	0	0	0	1	0	0	0	0	0	0	0	0	0	0	0	0	0	0	0	0	0	0	0	0	0	0	0	0	0	0	0	0	0
1024545|F|0-68:G>A-68:G>A	1A	342391060	0	-	2	1	0	0	0	0	0	2	0	2	2	2	0	2	0	1	0	0	0	0	2	0	1	1	2	2	1	0	0	-	2	-	-	1	2	0	1	0	2	-	2	2	-	2	2
1049703|F|0-23:G>C-23:G>C	1A	344183894	2	2	2	2	2	2	2	2	2	2	2	2	2	2	2	2	2	2	2	2	2	2	2	2	2	2	2	2	2	2	2	2	2	2	2	2	2	2	2	2	2	2	2	2	2	2	2
1011115|F|0-14:C>T-14:C>T	1A	347648323	1	0	2	0	0	0	1	-	0	0	0	0	0	0	0	0	0	1	1	0	0	0	0	1	0	0	0	0	-	0	0	0	0	2	0	0	0	0	0	0	0	0	0	0	0	0	0
1075516|F|0-64:T>C-64:T>C	1A	347946451	0	-	-	0	0	0	0	0	0	0	0	0	0	0	0	0	0	0	0	0	0	0	0	0	0	0	0	0	0	0	0	0	0	0	0	0	0	0	0	0	0	0	0	0	0	-	0
2252203|F|0-62:C>A-62:C>A	1A	348849022	0	0	0	-	0	0	0	0	2	-	0	0	0	0	2	0	0	0	0	0	0	0	2	0	0	0	0	0	0	0	0	0	1	0	0	0	0	0	0	0	0	0	0	0	-	-	0
3956566|F|0-19:C>T-19:C>T	1A	348852200	2	2	0	2	2	2	2	2	0	2	2	2	2	1	2	2	2	1	2	2	2	2	2	2	2	2	2	2	2	2	2	2	2	2	-	1	2	2	2	2	2	2	2	2	2	2	1
1072196|F|0-53:C>G-53:C>G	1A	351340469	0	1	1	0	1	-	0	0	1	-	1	1	1	1	1	-	1	0	0	1	1	1	1	0	1	1	1	1	1	-	1	1	1	1	1	-	1	1	1	1	-	1	-	1	-	1	1
1121826|F|0-5:C>T-5:C>T	1A	351598052	0	1	2	1	1	1	2	0	1	1	1	1	1	1	1	1	1	0	0	1	1	1	1	0	1	1	1	1	1	1	1	1	1	2	1	1	1	1	1	1	1	1	1	1	1	1	1
999993|F|0-32:A>C-32:A>C	1A	351598163	0	0	2	0	0	0	2	0	0	0	0	0	0	0	0	0	0	0	0	0	0	0	0	0	0	0	0	0	0	0	0	0	0	0	0	0	0	0	0	0	0	0	0	0	0	0	0
1281090|F|0-26:T>C-26:T>C	1A	351863228	2	0	-	0	0	0	-	0	0	0	0	-	0	0	0	0	0	0	2	0	0	0	0	0	0	0	0	0	0	0	0	0	2	0	0	0	0	0	0	0	0	0	0	-	0	-	0
1134318|F|0-20:T>C-20:T>C	1A	351863234	2	0	0	0	0	0	0	0	0	0	0	0	0	0	0	0	0	0	2	0	0	0	0	0	0	-	0	2	0	0	0	0	2	0	0	0	0	0	0	0	0	0	0	0	0	0	0
1110447|F|0-11:T>C-11:T>C	1A	352862167	-	-	-	0	0	0	0	1	0	0	0	0	-	0	-	0	-	1	1	0	0	0	0	0	0	0	0	0	0	0	-	0	0	0	0	-	-	0	0	0	0	0	-	0	-	-	-
984013|F|0-67:A>T-67:A>T	1A	353634871	0	1	-	0	1	1	1	1	1	1	1	1	1	1	1	1	1	1	1	1	1	1	-	0	1	1	1	1	1	-	1	-	-	-	1	1	1	1	1	1	1	1	1	1	1	1	1
1023841|F|0-55:G>C-55:G>C	1A	354955628	2	2	2	2	2	1	2	2	0	2	2	2	2	2	2	2	0	2	2	2	2	2	0	2	2	0	2	2	2	2	-	2	2	2	0	2	0	2	2	2	2	0	2	2	2	2	2
1023841|F|0-67:C>G-67:C>G	1A	354955628	0	0	0	0	0	-	2	2	0	0	0	0	0	0	0	0	0	0	2	0	0	0	0	0	0	0	0	0	0	0	-	0	0	2	0	0	0	0	0	0	0	0	0	0	0	0	2
1189530|F|0-35:C>T-35:C>T	1A	355327110	2	2	2	2	2	2	2	2	2	2	2	2	2	2	2	2	1	2	2	0	2	2	2	2	2	2	2	2	2	2	2	2	2	2	2	2	2	2	2	2	2	2	2	2	2	2	2
2277135|F|0-46:G>A-46:G>A	1A	355339746	0	1	-	0	2	1	0	-	1	1	1	1	-	-	1	1	1	0	0	-	-	1	1	0	1	1	1	1	-	1	1	1	-	1	1	1	1	1	1	1	1	1	1	1	1	1	1
100388954|F|0-8:C>T-8:C>T	1A	355735200	2	2	-	2	1	0	0	2	2	2	0	0	-	1	1	2	2	2	-	2	2	1	0	2	1	1	2	2	1	2	2	1	2	2	0	2	1	2	-	0	0	2	2	2	0	2	2
1862587|F|0-53:G>C-53:G>C	1A	357789809	2	2	2	0	2	2	2	2	2	2	0	2	2	2	2	2	2	2	2	2	2	2	2	2	2	2	2	0	2	2	2	2	2	2	2	2	0	2	2	2	2	2	0	2	2	2	2
1127111|F|0-40:C>T-40:C>T	1A	358151404	0	1	0	0	1	1	0	1	1	1	1	1	1	1	1	1	1	1	0	1	1	1	1	0	1	1	1	1	1	1	1	1	1	2	1	1	1	1	1	1	1	1	1	1	1	1	1
1083050|F|0-21:C>G-21:C>G	1A	358761568	2	0	-	2	2	2	2	2	2	2	-	2	0	1	-	2	2	0	2	2	0	0	2	2	2	2	2	2	2	2	2	1	1	0	2	0	0	2	2	1	2	2	2	2	2	-	2
100476764|F|0-6:T>C-6:T>C	1A	361635440	1	2	0	0	2	0	2	0	2	0	0	0	0	2	0	2	0	0	0	0	2	2	0	-	0	0	2	0	2	2	0	0	2	0	0	2	0	2	2	2	0	2	0	0	2	0	0
1141582|F|0-25:G>A-25:G>A	1A	362620246	2	2	0	0	2	1	2	2	1	1	1	2	2	2	0	2	1	2	-	1	0	0	1	0	1	0	1	2	2	2	1	1	1	2	1	2	2	0	2	0	1	0	2	0	0	2	2
1141582|F|0-29:C>G-29:C>G	1A	362620246	0	0	0	0	0	1	0	0	1	1	1	0	0	0	0	2	1	0	1	1	0	0	1	0	1	0	1	0	0	0	1	1	1	0	1	0	0	0	0	0	1	0	0	2	0	0	0
4909854|F|0-8:A>G-8:A>G	1A	363006372	1	1	-	1	1	0	1	-	0	0	0	1	1	1	-	0	0	1	0	0	-	-	0	1	0	1	0	-	-	1	0	-	0	1	0	1	1	1	1	1	0	-	-	0	1	-	1
1002370|F|0-22:A>C-22:A>C	1A	363637685	2	2	2	2	2	2	2	2	2	2	2	2	2	2	2	2	1	2	2	2	2	2	1	2	2	2	2	2	2	1	0	0	2	2	2	2	2	2	2	2	2	2	2	2	2	1	2
1209161|F|0-10:A>C-10:A>C	1A	363655748	2	2	1	2	2	2	1	1	2	2	2	2	2	2	2	2	2	2	1	2	2	2	2	2	2	2	2	1	2	2	2	2	2	2	2	1	2	2	2	2	2	2	2	2	2	2	1
1209161|F|0-15:C>A-15:C>A	1A	363655748	2	2	1	2	2	2	1	1	2	2	2	2	2	2	0	2	2	2	-	0	0	2	2	2	2	2	2	1	2	2	2	2	0	2	2	1	0	2	0	2	2	2	2	2	2	2	1
1211680|F|0-25:T>G-25:T>G	1A	363655748	2	2	2	1	2	2	2	2	2	2	2	2	2	2	2	2	2	2	2	2	2	2	2	2	2	2	2	2	2	2	2	2	2	2	2	1	2	2	2	2	2	2	2	2	1	2	2
2279875|F|0-22:G>A-22:G>A	1A	364632224	2	2	2	2	2	2	2	2	2	2	2	2	2	2	2	2	2	2	2	2	2	2	2	2	2	2	2	2	2	2	2	2	2	2	2	2	2	2	2	2	2	2	2	2	2	2	2
3956958|F|0-5:T>C-5:T>C	1A	365507107	1	2	1	1	2	0	0	0	0	0	0	1	0	0	1	2	0	0	1	0	1	1	0	1	0	1	0	1	0	1	0	0	0	1	0	0	1	1	0	2	0	1	1	0	1	1	1
100391051|F|0-56:G>A-56:G>A	1A	365618138	2	2	-	1	0	2	2	1	2	2	1	0	2	2	2	2	-	0	2	2	2	0	2	2	2	1	2	1	2	1	1	2	2	1	2	-	0	2	-	2	2	2	2	2	2	2	2
4909851|F|0-67:A>G-67:A>G	1A	365618498	1	1	-	1	1	1	1	1	1	1	1	1	1	1	1	1	1	1	1	1	1	1	1	1	1	1	1	1	1	1	1	1	1	1	1	1	1	1	1	1	1	1	-	1	2	1	1
2289282|F|0-28:G>A-28:G>A	1A	366278135	0	2	0	0	1	1	1	1	1	1	1	0	1	1	0	1	1	1	0	1	0	0	1	0	1	0	1	0	1	0	1	1	1	2	1	1	0	0	1	0	1	0	0	1	0	0	0
4393733|F|0-28:G>C-28:G>C	1A	366278319	0	0	0	0	0	0	0	0	0	0	0	0	0	0	0	0	0	0	0	0	0	0	0	0	0	0	0	0	0	0	0	-	0	0	0	0	0	0	0	0	0	0	0	0	0	0	0
976972|F|0-29:T>C-29:T>C	1A	367011455	2	1	-	1	2	2	0	2	2	1	1	2	1	2	-	1	2	1	2	-	-	0	2	2	1	2	1	0	2	1	2	2	0	-	1	2	0	0	1	2	2	2	-	2	1	1	-
9724137|F|0-55:C>T-55:C>T	1A	367877277	2	2	1	2	1	1	1	1	1	1	-	2	1	1	2	1	1	1	2	1	2	2	1	2	-	2	1	2	1	2	1	1	-	2	1	1	2	2	1	2	1	2	-	1	2	2	2
1209353|F|0-44:C>T-44:C>T	1A	368204383	0	1	-	0	1	1	1	1	1	1	-	0	1	1	0	1	1	1	0	1	0	0	1	0	1	0	1	0	1	-	1	-	1	0	1	1	0	2	1	0	1	0	2	1	0	0	0
1129283|F|0-62:C>T-62:C>T	1A	368364665	1	0	0	0	0	0	0	0	0	0	0	0	0	0	0	0	0	0	0	0	0	0	0	1	0	0	2	0	-	0	-	0	0	0	0	0	0	0	0	0	0	0	0	0	0	0	0
1110331|F|0-19:C>T-19:C>T	1A	368713759	2	2	1	2	2	2	2	1	2	2	2	2	2	2	2	2	2	2	2	2	2	2	2	2	2	2	2	2	2	2	2	2	2	2	2	2	2	2	2	2	2	2	2	2	2	2	2
3533016|F|0-7:T>G-7:T>G	1A	368713825	0	2	0	1	1	1	2	1	1	1	1	0	1	1	0	2	1	1	0	1	0	0	1	0	1	0	1	0	1	0	1	1	1	0	1	1	0	0	1	0	1	0	0	1	2	0	0
7492024|F|0-7:C>T-7:C>T	1A	368746794	1	1	1	1	2	1	1	1	1	1	1	1	1	1	1	1	1	1	1	1	1	1	1	1	1	1	1	1	1	1	1	1	1	1	1	1	-	1	1	1	1	1	1	1	1	1	1
7487528|F|0-11:A>C-11:A>C	1A	368801847	1	-	1	1	0	-	1	-	-	-	-	-	-	0	-	-	-	-	1	-	-	-	-	1	-	-	-	-	-	-	-	-	-	1	-	-	-	-	-	-	-	-	-	-	-	-	-
1127911|F|0-56:G>A-56:G>A	1A	368801847	1	0	2	1	0	0	2	0	0	0	0	0	0	0	0	0	0	0	1	0	0	0	0	1	0	0	0	0	0	0	0	0	0	2	0	0	0	0	0	0	0	0	0	0	0	0	0
2261700|F|0-5:C>G-5:C>G	1A	368801913	0	1	1	1	1	1	1	1	1	1	1	1	1	1	1	1	1	1	1	1	1	1	1	2	1	1	1	1	1	1	1	1	1	1	1	1	1	1	1	1	1	1	1	2	1	1	1
1093499|F|0-23:G>C-23:G>C	1A	369272560	0	1	2	1	2	1	1	1	1	1	1	1	1	2	1	1	1	1	1	1	1	1	1	0	1	1	1	1	1	1	1	1	1	2	1	1	1	1	1	1	1	1	1	1	1	1	1
5578194|F|0-21:G>C-21:G>C	1A	369503195	2	2	2	2	2	2	2	2	2	2	2	1	2	2	2	2	2	2	2	2	2	2	2	2	2	2	2	2	2	2	2	2	2	2	2	2	2	2	2	2	2	2	2	2	2	2	2
3943513|F|0-20:G>C-20:G>C	1A	369997479	0	0	0	0	0	0	0	0	2	0	0	0	0	0	0	2	0	0	0	0	0	0	0	2	0	2	2	0	0	0	0	0	0	2	0	0	0	0	0	0	0	0	0	0	2	0	0
1132476|F|0-67:G>A-67:G>A	1A	370021623	0	2	1	-	0	1	-	1	0	-	1	-	0	-	-	1	-	1	1	1	1	1	1	1	1	1	2	1	1	1	-	1	0	1	1	-	0	1	2	1	1	1	2	1	0	1	1
1059094|F|0-28:T>C-28:T>C	1A	371088215	2	2	2	2	2	2	2	2	2	2	2	1	2	2	2	2	2	2	2	2	2	2	2	2	2	1	2	2	1	2	2	2	2	2	2	2	2	2	2	2	2	2	2	2	2	2	2
1101502|F|0-26:C>A-26:C>A	1A	372069775	2	2	2	2	2	2	2	2	2	2	2	2	2	2	2	2	2	2	2	2	2	2	2	2	2	2	2	2	2	2	2	2	2	2	2	2	2	2	2	2	2	2	2	2	2	2	2
1089638|F|0-25:G>A-25:G>A	1A	374167582	2	2	1	0	2	2	2	2	2	2	2	2	2	2	2	2	2	2	2	2	2	2	2	2	2	2	2	2	2	2	2	2	2	2	2	2	2	2	2	2	2	2	2	2	2	2	2
1094996|F|0-28:G>C-28:G>C	1A	374219104	2	2	2	2	2	2	2	0	2	2	2	2	2	2	2	2	2	2	2	2	2	2	2	2	2	2	2	2	2	2	2	2	2	2	2	2	2	2	2	2	2	2	2	2	2	2	2
1087379|F|0-64:G>A-64:G>A	1A	374570662	0	1	1	0	1	1	1	1	1	1	1	1	1	2	1	1	1	1	0	1	1	1	1	0	1	1	1	1	1	1	1	1	1	1	-	1	-	1	1	1	1	1	1	1	1	1	1
1311185|F|0-37:C>T-37:C>T	1A	375468454	0	1	1	0	2	1	1	1	1	1	1	1	1	2	1	1	1	1	1	1	1	1	1	0	1	1	1	1	1	1	1	1	1	1	1	1	1	1	1	1	1	1	1	1	1	1	1
5581922|F|0-13:G>C-13:G>C	1A	375469948	2	2	2	2	2	2	2	2	2	2	2	2	2	2	2	2	2	2	2	2	2	2	2	2	2	2	2	2	2	2	2	2	2	2	2	2	2	2	2	2	2	2	2	2	2	2	2
1060723|F|0-48:C>A-48:C>A	1A	375471644	1	0	0	1	0	0	0	-	0	0	0	0	0	0	0	0	0	0	-	0	-	0	0	1	0	0	0	0	0	-	0	-	0	0	0	0	0	0	0	0	0	0	0	0	0	-	0
4003014|F|0-6:A>G-6:A>G	1A	375867800	2	1	1	2	2	1	2	1	1	1	1	1	1	2	1	1	1	1	1	1	1	1	1	2	1	1	1	1	1	1	1	1	1	1	1	1	1	1	1	1	1	1	1	1	1	1	1
1127067|F|0-68:A>C-68:A>C	1A	376476373	0	1	-	0	1	1	1	1	-	1	-	1	-	1	-	1	1	1	1	1	1	-	1	0	1	-	1	1	1	-	-	-	1	-	-	-	1	1	-	-	1	1	1	1	1	1	1
1126809|F|0-61:G>A-61:G>A	1A	376476439	0	1	1	0	1	1	1	1	1	1	1	1	1	1	1	1	1	1	1	1	1	1	1	0	1	1	1	1	1	1	1	1	1	1	1	1	1	1	1	1	1	1	1	1	1	1	1
1085551|F|0-26:A>G-26:A>G	1A	376785419	2	2	2	2	2	2	2	2	2	2	2	2	2	2	2	2	2	2	2	2	2	2	2	2	2	2	2	2	2	2	2	2	2	2	2	2	2	2	2	2	2	2	2	2	2	2	2
4544556|F|0-53:G>C-53:G>C	1A	377023897	2	2	-	2	2	2	2	2	2	2	2	2	2	2	2	2	2	2	2	2	2	2	2	2	2	2	2	2	2	1	2	2	2	2	2	2	2	2	2	2	2	2	2	2	2	2	2
985867|F|0-38:A>G-38:A>G	1A	377498456	2	2	2	2	2	2	2	2	2	2	1	0	2	2	2	2	2	2	2	2	1	2	2	2	0	2	2	2	2	1	2	2	2	2	2	2	2	2	2	2	2	2	2	2	2	2	2
1216417|F|0-62:C>G-62:C>G	1A	378566252	1	0	-	1	1	-	0	0	0	0	0	0	0	0	0	0	0	0	-	0	-	0	0	1	0	0	0	0	0	0	0	0	0	0	0	0	-	0	0	0	0	0	0	0	0	0	0
1103996|F|0-9:T>C-9:T>C	1A	379855786	0	0	-	0	0	0	0	-	0	0	0	-	-	0	-	0	0	0	0	0	0	-	0	0	-	0	0	0	0	0	0	0	-	-	0	-	0	0	-	0	0	0	0	-	0	0	0
978646|F|0-67:C>A-67:C>A	1A	379860792	1	0	0	1	2	0	0	0	0	0	0	0	0	2	0	0	0	0	0	0	0	0	0	1	0	0	0	0	0	0	0	0	0	0	0	0	0	0	0	0	0	0	0	0	0	0	0
1127204|F|0-57:A>G-57:A>G	1A	381273827	0	1	1	0	2	1	1	1	1	1	1	1	1	2	1	1	1	1	1	1	1	1	1	0	1	1	1	1	1	1	1	1	1	1	1	1	1	1	1	1	1	1	1	1	1	1	1
1211015|F|0-20:C>G-20:C>G	1A	381822235	2	2	2	2	2	2	2	2	2	2	2	2	2	2	2	2	2	2	2	2	2	2	2	2	2	2	2	2	2	2	2	2	2	2	2	2	2	2	2	2	2	2	2	2	2	2	2
1025067|F|0-47:A>G-47:A>G	1A	384336371	2	1	0	2	2	2	2	1	0	2	1	2	2	2	2	1	1	2	0	0	2	0	0	2	2	2	2	0	2	1	1	2	2	1	2	2	2	2	0	2	2	2	1	2	2	1	2
1054139|F|0-63:A>G-63:A>G	1A	384775541	1	0	0	1	2	0	0	0	0	0	0	0	0	2	0	0	0	0	0	0	0	0	0	1	0	0	0	0	0	0	0	0	0	0	0	0	0	0	0	0	0	0	0	0	0	0	0
993413|F|0-56:G>A-56:G>A	1A	386379864	0	2	2	0	2	1	2	2	2	1	2	2	1	1	1	0	1	1	1	2	2	1	1	0	2	2	2	2	2	0	1	1	1	2	2	2	2	2	1	2	0	1	-	2	1	0	1
1094412|F|0-16:T>C-16:T>C	1A	386477411	0	1	1	0	2	1	2	1	1	1	1	1	1	2	1	1	1	1	1	1	1	1	1	0	1	1	1	1	1	1	1	1	1	1	1	1	1	1	1	1	1	1	1	1	1	1	1
1099555|F|0-19:G>T-19:G>T	1A	386870920	2	0	0	0	0	0	2	0	0	0	0	2	2	2	2	0	0	2	2	2	0	0	0	2	0	2	0	0	2	0	0	0	0	2	0	0	0	2	2	0	2	0	2	0	0	0	2
982624|F|0-68:C>G-68:C>G	1A	387369246	0	2	1	1	1	0	2	1	0	0	0	-	1	1	-	0	0	1	1	0	0	0	-	0	0	0	0	1	1	0	0	0	0	2	0	1	0	0	1	0	0	0	-	0	0	0	0
1049244|F|0-5:G>T-5:G>T	1A	387369312	0	0	-	0	0	0	0	-	0	0	0	-	0	-	-	0	0	0	0	0	0	0	0	0	-	-	0	0	0	0	0	0	-	0	0	-	0	0	0	0	0	0	0	0	0	-	-
1201384|F|0-35:T>C-35:T>C	1A	387833255	-	2	-	0	2	0	2	2	2	2	2	1	2	0	-	2	-	-	1	2	0	0	2	1	-	0	0	2	2	-	0	1	0	2	0	0	0	1	1	0	2	0	0	2	2	-	1
1218842|F|0-33:G>A-33:G>A	1A	388845130	0	0	2	0	0	0	0	0	0	0	0	0	0	0	0	0	0	0	0	0	0	0	0	0	0	0	0	0	0	0	0	0	0	0	0	0	0	0	0	0	0	0	0	0	0	0	0
1227062|F|0-27:T>C-27:T>C	1A	389819927	2	2	2	2	2	2	2	2	2	2	2	2	2	2	2	2	2	2	2	2	2	2	2	2	2	2	2	2	2	2	2	2	2	2	2	2	2	2	2	2	2	2	2	2	2	2	2
1125019|F|0-50:G>A-50:G>A	1A	389829253	0	1	0	-	1	1	1	1	0	0	0	0	1	-	0	0	1	1	1	0	0	0	0	0	0	0	0	0	1	0	0	0	0	0	1	1	0	0	1	0	0	0	0	1	0	2	0
1044058|F|0-5:C>T-5:C>T	1A	390098755	2	2	2	0	2	2	2	2	2	2	2	1	2	2	2	2	2	2	2	2	2	2	2	2	2	2	2	1	2	2	2	2	2	2	2	2	2	2	2	2	2	2	2	2	2	2	2
3949262|F|0-5:A>G-5:A>G	1A	390098821	2	2	0	2	2	2	2	1	2	2	2	0	2	2	2	2	2	2	2	2	2	2	2	2	2	0	2	1	2	2	2	2	2	2	1	2	2	2	0	2	1	0	1	2	2	-	2
1077776|F|0-25:C>A-25:C>A	1A	390710433	2	2	2	2	2	2	2	2	2	2	2	2	2	2	2	2	2	2	2	2	2	2	2	2	2	2	2	2	2	2	2	2	2	2	2	2	2	2	2	2	2	2	2	2	2	2	2
1183796|F|0-45:A>G-45:A>G	1A	391668862	0	0	0	0	0	0	0	0	0	0	-	0	0	0	0	0	0	0	0	0	0	0	0	0	0	0	0	0	0	0	0	0	0	0	0	0	0	0	0	0	0	0	0	0	0	0	0
1050073|F|0-11:G>A-11:G>A	1A	391669556	0	0	2	0	0	0	0	0	0	0	0	0	0	0	0	0	0	0	0	0	0	0	0	0	0	0	0	0	0	0	0	0	0	2	0	0	-	0	0	0	0	0	0	0	0	0	0
4910436|F|0-19:C>T-19:C>T	1A	391678440	-	2	1	1	2	2	2	2	2	1	1	1	1	2	1	1	-	0	2	2	-	-	0	-	-	1	1	2	1	2	2	2	1	1	1	1	1	1	1	1	0	1	2	2	1	1	1
100449768|F|0-53:T>G-53:T>G	1A	391850393	2	2	2	2	2	2	2	2	2	2	2	2	2	2	2	2	2	2	2	2	2	2	2	2	2	2	2	2	2	2	2	2	2	2	2	1	2	2	2	2	2	2	2	2	2	2	2
1019445|F|0-37:T>C-37:T>C	1A	392526224	2	2	2	2	2	2	2	2	2	2	2	2	2	2	2	2	2	2	2	2	2	2	2	2	2	2	2	2	2	2	2	2	2	2	2	2	2	2	2	2	2	2	2	2	2	2	2
6027411|F|0-23:A>C-23:A>C	1A	394579034	1	1	1	1	2	-	1	-	1	-	1	1	-	-	-	1	-	-	1	-	1	1	-	1	-	-	-	-	-	-	1	-	1	1	-	1	-	1	1	1	-	1	1	-	1	-	-
2258419|F|0-9:G>A-9:G>A	1A	396237333	0	2	-	0	2	1	0	-	1	1	0	1	0	1	0	2	1	-	1	0	0	0	1	0	0	0	1	0	0	1	1	0	0	0	1	0	0	0	0	0	0	0	0	1	1	1	1
1237015|F|0-6:A>C-6:A>C	1A	396901681	2	2	1	1	2	1	0	-	2	1	2	2	2	2	1	2	1	2	0	2	2	2	1	0	2	2	1	-	2	2	2	1	0	2	1	2	0	2	2	2	2	2	2	1	2	2	2
1066153|F|0-66:A>G-66:A>G	1A	397081411	0	0	2	0	0	1	0	1	-	1	0	0	0	0	0	0	1	0	0	0	0	0	1	0	0	0	1	1	0	0	0	1	0	2	1	0	0	0	0	0	1	0	0	1	0	0	0
100303965|F|0-40:G>C-40:G>C	1A	397083175	2	2	0	2	2	2	2	2	2	2	2	2	2	2	2	2	2	2	2	2	2	2	2	2	2	2	2	2	2	2	2	2	2	2	2	2	2	2	2	2	2	2	2	2	2	2	2
5579756|F|0-16:G>C-16:G>C	1A	397083418	2	2	1	2	2	2	2	2	2	2	2	2	1	2	2	2	2	2	2	2	2	2	2	2	2	2	2	2	2	2	2	2	2	2	2	2	2	2	2	2	2	1	2	2	2	2	2
5357411|F|0-34:T>G-34:T>G	1A	399243069	2	0	0	0	0	0	0	0	0	0	2	2	0	0	0	0	0	2	0	2	2	0	2	2	0	0	0	0	0	0	2	0	2	0	0	2	0	0	0	2	0	0	0	2	0	0	2
100514744|F|0-31:A>G-31:A>G	1A	399897371	2	2	2	2	2	2	2	2	2	2	2	2	2	2	2	2	2	2	2	2	2	2	2	2	2	2	2	2	2	2	2	2	2	2	2	2	2	2	2	2	2	2	2	2	2	2	2
5971444|F|0-9:A>G-9:A>G	1A	399897423	0	2	0	0	2	0	2	2	0	0	0	2	2	2	0	2	0	2	2	0	2	2	0	2	0	0	0	2	2	0	0	0	0	2	0	2	0	2	2	2	0	2	2	0	2	0	2
100370421|F|0-31:T>C-31:T>C	1A	401775842	2	2	2	2	2	2	2	2	2	2	2	2	2	2	2	2	2	2	2	2	2	2	2	2	2	2	2	2	2	2	2	2	2	2	2	2	2	2	2	2	2	2	2	2	2	2	2
4909633|F|0-29:T>C-29:T>C	1A	401777960	1	-	1	0	1	0	1	0	1	1	1	1	1	1	1	1	-	1	1	1	1	1	1	1	1	1	1	0	1	1	-	1	1	1	0	1	1	1	1	1	1	1	1	0	1	-	1
989275|F|0-44:C>A-44:C>A	1A	402236375	2	2	-	2	2	2	0	0	0	1	0	2	2	2	2	2	-	1	2	2	2	2	2	2	2	2	2	2	2	1	0	2	2	2	2	2	2	2	1	2	2	2	0	2	2	2	2
994398|F|0-62:C>T-62:C>T	1A	402236550	0	0	0	0	0	0	0	0	0	0	0	0	0	0	0	0	0	0	0	0	0	0	0	0	0	0	0	0	0	0	0	0	0	0	0	0	0	0	0	0	0	0	0	0	0	0	0
3020949|F|0-8:G>T-8:G>T	1A	402952823	0	0	1	1	0	1	0	1	0	0	0	0	-	0	-	0	1	0	-	0	-	0	0	0	0	-	0	1	0	0	0	0	0	1	1	0	0	0	0	0	0	0	0	1	0	0	0
1104124|F|0-17:A>G-17:A>G	1A	402952889	0	0	-	-	0	1	-	1	0	-	0	0	-	0	-	0	-	0	-	0	0	0	0	0	0	0	0	1	0	-	0	-	0	0	1	0	-	0	0	0	0	0	-	1	0	0	-
978510|F|0-15:T>A-15:T>A	1A	404929703	2	2	2	0	2	0	2	0	2	0	0	0	2	2	0	2	0	0	0	2	2	2	2	0	2	0	2	0	2	2	0	2	0	2	2	2	0	2	0	2	0	2	2	2	2	0	0
3570013|F|0-22:T>G-22:T>G	1A	405091975	2	2	2	1	2	1	2	1	2	2	2	2	2	2	2	2	1	2	2	2	2	2	2	2	2	2	2	1	2	2	2	2	2	2	1	2	2	2	2	2	2	2	2	1	2	2	2
3570013|F|0-30:G>A-30:G>A	1A	405091975	0	0	0	1	0	1	0	1	0	0	0	0	0	0	0	0	1	0	0	0	0	0	0	0	0	0	0	1	0	0	0	0	0	0	1	0	0	0	0	0	0	0	0	1	0	0	0
100354923|F|0-45:T>C-45:T>C	1A	408493366	2	2	2	2	2	2	2	2	2	2	2	2	1	0	2	2	2	2	2	2	2	2	2	2	2	2	2	2	2	2	2	2	2	2	2	2	2	2	2	2	2	2	2	2	2	2	2
1204450|F|0-31:C>T-31:C>T	1A	408616656	0	0	0	1	0	1	-	1	0	0	0	0	0	0	0	0	1	0	0	0	0	0	0	0	0	0	0	1	0	2	0	0	0	0	1	0	0	0	0	0	0	0	0	1	0	0	0
1032728|F|0-6:A>T-6:A>T	1A	408947128	0	0	0	1	0	1	0	1	0	0	0	0	0	0	0	0	1	0	0	0	0	0	0	0	0	0	0	1	0	0	0	0	0	0	1	0	0	0	0	0	0	0	0	1	0	0	0
2292795|F|0-46:T>C-46:T>C	1A	408950831	0	0	-	1	0	-	0	1	-	0	0	-	0	-	-	0	-	-	-	0	-	-	0	0	0	-	0	1	0	0	0	0	2	-	1	-	-	-	0	0	0	-	0	-	0	0	0
1674629|F|0-19:A>G-19:A>G	1A	412226598	2	2	0	2	2	2	2	2	2	2	2	2	2	2	1	2	2	2	2	2	2	2	1	2	2	2	2	2	-	0	2	0	1	2	1	2	1	2	2	2	2	0	2	2	2	2	2
1051568|F|0-13:T>C-13:T>C	1A	416550177	2	2	1	1	0	2	2	2	2	2	2	2	2	2	2	2	0	2	2	2	2	0	0	2	2	0	2	1	2	0	2	2	2	2	2	2	2	2	2	2	2	2	2	2	2	2	2
1165612|F|0-31:C>T-31:C>T	1A	418034298	2	2	2	2	2	2	2	2	2	2	2	2	0	2	2	2	2	2	2	2	2	2	2	2	2	2	2	2	2	2	2	2	2	2	2	2	2	2	2	2	2	2	2	2	2	2	2
1214965|F|0-14:A>T-14:A>T	1A	418936250	0	0	0	0	0	0	0	2	0	2	0	0	0	0	0	0	0	0	0	0	0	0	0	0	0	0	0	2	0	0	0	0	0	0	0	0	0	0	0	0	0	0	0	0	0	0	0
1214965|F|0-44:G>A-44:G>A	1A	418936250	0	0	0	0	0	0	0	0	0	0	0	0	0	0	0	0	0	0	0	0	0	0	0	0	0	0	0	0	0	0	0	0	0	0	0	0	0	0	0	0	0	0	0	0	0	0	0
1214965|F|0-47:A>G-47:A>G	1A	418936250	0	0	0	0	0	0	0	0	0	0	0	0	0	0	0	0	0	0	0	0	0	0	0	0	0	0	0	0	0	0	0	0	0	0	0	0	0	0	0	0	0	0	0	0	0	0	0
1214965|F|0-53:A>G-53:A>G	1A	418936250	0	0	0	0	0	0	0	0	0	0	0	0	0	0	0	0	0	0	0	0	0	0	0	0	0	0	0	0	0	0	0	0	0	0	0	0	0	0	0	0	0	0	0	0	0	0	0
2255603|F|0-23:C>A-23:C>A	1A	424172792	0	0	-	-	0	1	0	1	0	0	0	-	-	0	-	0	1	0	0	0	0	0	0	0	0	0	0	1	0	0	0	0	0	0	1	0	0	0	0	0	0	0	0	1	0	-	0
100357774|F|0-36:C>A-36:C>A	1A	425239369	0	0	0	-	0	-	-	-	0	0	0	0	0	0	-	0	-	0	0	0	0	0	0	0	0	0	0	-	-	0	0	0	0	0	-	0	0	0	0	0	0	0	0	-	0	0	0
100357774|F|0-51:G>C-51:G>C	1A	425239369	2	2	0	-	2	1	-	1	2	2	0	2	2	2	-	2	1	2	0	2	2	2	0	2	2	2	2	1	1	2	2	2	0	0	1	2	0	0	2	2	0	0	0	1	0	2	0
1089914|F|0-15:G>A-15:G>A	1A	426517610	2	2	2	2	2	2	2	2	2	2	2	2	2	2	2	2	2	2	2	2	2	2	2	2	2	2	2	2	2	2	2	2	2	2	2	2	2	2	2	2	2	2	2	2	2	2	2
5580166|F|0-7:C>G-7:C>G	1A	426517676	2	2	2	2	2	2	2	2	2	2	2	2	2	2	2	2	2	2	2	2	2	2	2	2	2	2	2	2	2	2	2	2	2	2	2	2	2	2	2	2	2	2	2	2	2	2	2
1239636|F|0-34:T>G-34:T>G	1A	426520748	-	-	-	1	0	2	-	1	-	-	-	-	-	-	1	0	-	-	2	-	0	-	2	1	0	0	-	2	-	0	1	2	0	-	1	0	1	1	2	2	1	0	2	1	2	-	0
1059230|F|0-5:C>T-5:C>T	1A	426886121	2	0	-	0	2	2	2	2	1	-	1	1	2	1	2	2	2	-	2	0	1	2	-	2	2	2	0	2	2	2	2	0	0	0	2	2	2	2	2	2	0	0	2	0	2	0	1
1695896|F|0-17:A>G-17:A>G	1A	427503724	2	2	2	2	2	2	2	2	2	2	2	2	2	2	2	2	2	2	2	2	2	2	2	2	2	2	2	2	2	2	2	2	2	2	2	2	2	2	2	2	2	2	2	2	2	2	2
7167814|F|0-23:G>C-23:G>C	1A	430232169	2	2	2	2	2	2	2	2	2	2	2	2	2	2	2	2	2	2	2	2	2	2	2	2	2	2	2	2	2	2	2	2	2	2	2	2	2	2	2	2	2	2	2	2	2	2	2
1100382|F|0-14:A>G-14:A>G	1A	431013911	2	2	2	2	2	2	2	2	2	2	2	2	2	2	2	2	2	2	2	2	2	2	2	2	2	2	2	2	2	2	2	2	2	2	2	2	0	2	2	2	2	2	2	2	2	2	2
1100382|F|0-20:G>C-20:G>C	1A	431013911	0	0	0	2	0	2	2	2	2	0	2	0	0	0	2	2	2	0	2	0	0	0	0	0	2	0	2	2	0	0	0	0	2	0	2	0	0	0	0	0	0	0	0	2	2	0	0
4262077|F|0-34:G>C-34:G>C	1A	432339124	2	2	2	2	2	2	2	2	2	2	2	2	2	2	2	2	2	2	2	2	2	2	2	2	2	2	2	2	2	2	2	2	2	2	2	2	2	2	2	2	2	2	2	2	2	2	2
1125008|F|0-56:C>T-56:C>T	1A	432339163	2	2	2	2	2	2	2	2	2	2	2	2	2	2	2	2	2	2	2	2	2	2	2	2	2	2	2	2	2	2	2	2	2	2	2	2	2	2	2	2	2	2	2	2	2	2	2
3027335|F|0-19:T>C-19:T>C	1A	432540917	2	2	2	-	2	2	2	2	2	2	2	2	2	2	2	2	2	2	2	2	2	2	2	2	0	2	2	2	2	2	2	2	2	2	2	0	2	2	2	2	2	2	2	2	-	2	2
100425639|F|0-32:T>C-32:T>C	1A	432956709	1	1	1	1	2	1	2	1	1	1	1	1	1	1	1	1	1	1	1	1	1	1	1	1	1	1	1	1	1	1	1	1	1	1	1	1	0	1	1	1	1	1	0	1	1	1	0
100514742|F|0-14:C>T-14:C>T	1A	433520566	1	1	2	1	2	1	2	1	1	1	1	1	1	2	1	1	1	1	1	1	1	1	1	1	1	1	1	1	1	1	1	1	1	1	1	1	2	1	1	1	1	1	2	1	1	1	2
100514742|F|0-32:C>T-32:C>T	1A	433520566	1	1	2	1	2	1	2	1	1	1	1	1	1	2	1	1	1	1	1	1	1	1	1	1	1	1	1	1	1	1	1	1	1	1	1	1	2	1	1	1	1	1	2	1	1	1	2
4008366|F|0-22:C>T-22:C>T	1A	439067271	1	1	1	1	2	1	1	1	1	1	1	1	1	2	1	1	1	1	1	1	1	1	1	1	1	1	1	1	1	1	1	1	1	1	1	1	2	1	1	1	1	1	2	1	1	1	2
1093782|F|0-16:T>A-16:T>A	1A	439301985	2	2	1	2	2	2	2	2	2	2	2	1	2	-	1	2	2	0	2	1	2	2	2	2	2	1	2	2	2	2	2	2	2	2	2	2	1	2	2	2	2	2	2	2	2	2	0
1031130|F|0-25:G>A-25:G>A	1A	440177135	0	1	0	-	2	1	2	0	1	2	-	-	2	2	2	2	-	2	2	1	2	-	1	2	-	1	2	0	2	2	1	2	1	1	2	1	-	2	1	2	2	0	2	2	2	1	1
1070951|F|0-36:T>G-36:T>G	1A	440177350	2	2	0	2	2	2	2	2	2	2	2	2	1	-	2	2	2	2	2	0	2	2	2	2	2	-	2	2	2	2	2	2	2	2	2	2	2	2	2	2	2	2	2	2	2	2	1
988907|F|0-67:A>C-67:A>C	1A	440186620	0	2	0	0	2	0	0	0	0	0	0	0	0	0	0	0	0	0	0	0	2	0	0	2	0	2	0	0	0	0	0	0	0	0	0	0	0	2	0	0	0	0	0	2	0	0	0
100442611|F|0-49:T>C-49:T>C	1A	440668932	2	2	-	2	2	2	1	2	2	0	2	2	0	-	2	0	1	2	2	1	2	2	2	2	0	2	2	2	0	1	0	2	0	1	0	2	0	2	2	2	2	2	0	2	2	1	-
100457267|F|0-18:A>G-18:A>G	1A	441926421	0	2	0	0	0	2	2	0	0	2	0	0	2	2	2	2	0	2	0	2	0	0	2	0	0	2	2	0	2	2	2	2	0	0	2	2	2	0	2	2	2	0	0	0	0	2	0
5582049|F|0-16:A>G-16:A>G	1A	441926862	2	2	2	2	2	2	2	2	2	2	2	2	2	2	2	2	0	2	2	2	2	2	2	2	2	2	2	2	2	2	2	2	2	2	2	2	2	2	2	2	2	2	2	2	2	2	2
987746|F|0-68:G>T-68:G>T	1A	441927655	0	0	0	0	0	0	0	2	0	0	0	0	2	0	0	0	0	0	-	0	2	0	2	0	0	0	0	0	0	0	0	-	2	0	2	0	0	2	0	0	0	0	0	0	0	0	0
100370076|F|0-16:G>C-16:G>C	1A	441956771	2	2	1	2	2	2	2	2	2	2	2	2	2	2	2	2	2	2	2	2	2	2	2	2	2	2	2	2	2	2	2	2	2	2	2	2	1	2	2	2	2	2	2	2	2	2	2
5581312|F|0-17:G>C-17:G>C	1A	443703533	2	2	2	2	2	2	2	2	2	2	2	2	2	2	2	2	2	2	2	2	2	2	2	2	2	2	2	2	2	2	2	2	2	2	2	2	2	2	2	2	2	2	2	2	2	2	2
1059555|F|0-5:A>C-5:A>C	1A	445406324	2	2	-	0	2	2	2	2	0	2	1	-	2	2	-	2	2	1	2	2	2	2	2	0	2	0	2	2	2	2	0	2	2	2	2	2	-	2	2	2	2	1	2	2	2	1	1
1019542|F|0-8:C>T-8:C>T	1A	448915360	2	2	2	2	2	2	2	2	2	2	2	2	2	2	2	2	2	2	2	2	2	2	2	2	2	2	2	2	2	2	2	2	2	2	1	2	2	2	2	2	2	2	2	2	2	2	2
1234378|F|0-31:T>C-31:T>C	1A	450094755	0	0	0	0	0	0	0	0	0	2	0	0	0	0	0	0	0	0	0	0	0	0	0	0	0	0	0	0	0	0	0	2	0	0	2	0	0	0	0	0	0	0	0	0	0	-	0
5360451|F|0-5:A>G-5:A>G	1A	450097062	2	2	2	2	2	2	2	2	2	2	2	2	2	2	2	2	2	2	2	2	2	2	2	2	2	2	2	2	2	2	2	2	2	2	2	2	2	2	2	2	2	2	2	2	2	2	2
1212634|F|0-39:A>G-39:A>G	1A	451618907	0	0	2	0	0	0	2	0	0	0	0	0	0	0	0	0	0	2	0	0	0	0	0	0	0	0	0	0	0	0	0	0	0	0	0	0	0	0	0	0	0	0	0	0	0	0	0
1135062|F|0-28:C>T-28:C>T	1A	452753783	2	2	2	2	2	2	2	2	2	2	2	2	2	2	2	2	2	2	2	2	2	2	2	2	2	2	2	2	2	2	2	2	2	2	2	2	2	2	2	2	2	2	2	2	2	2	2
2281013|F|0-20:G>T-20:G>T	1A	452754320	0	2	0	2	2	2	2	1	-	2	-	1	1	2	1	0	0	0	1	1	0	0	0	2	2	2	2	0	1	2	2	2	0	-	2	1	2	2	2	0	2	-	0	2	1	2	0
990516|F|0-22:T>C-22:T>C	1A	452860739	2	2	2	2	2	2	2	2	2	2	2	2	2	2	2	2	2	2	2	2	2	2	2	2	2	2	2	2	2	2	2	2	2	2	2	2	2	2	2	2	2	2	2	2	2	2	2
1100025|F|0-9:A>C-9:A>C	1A	453520054	0	-	2	2	2	2	2	0	0	2	2	2	2	0	2	2	-	2	2	-	0	2	0	2	2	1	2	0	2	0	2	2	0	2	0	2	2	2	2	2	2	0	2	2	2	0	2
992487|F|0-42:T>G-42:T>G	1A	453532710	2	2	2	2	2	2	1	2	2	2	2	2	2	2	2	2	2	2	2	2	2	2	2	2	2	1	2	2	2	2	2	2	2	2	2	2	2	2	2	2	2	2	2	2	2	2	2
1242216|F|0-28:A>G-28:A>G	1A	454110135	0	0	1	0	0	0	0	0	0	2	0	0	0	0	0	0	0	0	0	0	0	0	0	0	0	0	0	0	0	0	0	0	0	0	0	0	0	0	0	0	0	0	0	0	0	0	0
1218121|F|0-9:T>A-9:T>A	1A	455605070	0	0	-	0	0	0	1	1	1	1	1	0	0	0	0	2	0	0	1	-	0	0	1	0	1	0	1	1	0	1	1	1	1	0	1	-	0	0	0	0	1	0	0	0	0	0	0
1200574|F|0-33:T>C-33:T>C	1A	455824916	0	-	-	-	0	0	-	0	0	0	0	0	0	-	-	0	-	-	0	-	-	0	0	0	-	0	0	0	0	0	0	-	-	0	0	-	0	0	0	0	0	-	0	0	0	-	0
1055972|F|0-36:G>T-36:G>T	1A	457374221	0	0	2	0	0	0	0	0	0	0	0	0	0	0	0	0	0	0	0	0	0	0	0	0	0	0	0	0	0	0	0	0	0	0	0	0	0	0	0	0	0	0	0	0	0	0	0
1115860|F|0-10:G>C-10:G>C	1A	458517052	0	-	-	0	1	-	-	0	0	0	-	1	-	-	0	0	-	-	-	0	-	-	0	0	0	-	0	0	-	-	0	0	0	0	0	1	1	-	-	-	0	0	-	0	1	1	1
100302114|F|0-44:G>A-44:G>A	1A	460281262	2	2	-	2	2	0	1	0	-	1	2	2	0	2	1	2	0	0	0	1	1	2	0	0	1	2	0	0	2	2	2	2	1	2	2	0	-	-	2	2	2	1	-	2	0	1	2
1247342|F|0-28:A>G-28:A>G	1A	460325942	2	2	0	2	2	2	2	2	2	2	2	2	2	2	2	2	1	2	2	2	2	2	2	2	2	2	2	2	2	2	0	2	2	2	2	2	2	2	2	2	2	2	2	2	2	2	2
981496|F|0-36:T>C-36:T>C	1A	460637166	0	1	2	2	1	0	0	0	0	0	0	1	1	1	0	0	0	1	0	0	0	0	0	0	0	1	0	0	1	0	0	0	0	0	0	1	1	0	1	0	0	0	1	0	1	1	1
1070164|F|0-14:G>C-14:G>C	1A	460955192	0	1	0	0	1	0	0	0	0	0	0	1	1	2	0	0	0	1	0	0	0	0	0	0	0	1	0	0	1	0	0	0	0	0	0	1	1	0	1	0	0	0	1	0	1	1	1
2257844|F|0-50:C>T-50:C>T	1A	460971697	0	1	-	0	1	0	0	0	0	0	0	1	1	1	0	0	0	1	0	0	0	0	0	0	0	1	0	0	1	0	0	0	0	0	-	1	1	0	-	0	0	-	1	0	1	1	1
1134313|F|0-17:C>G-17:C>G	1A	461769566	0	0	0	0	0	0	0	0	0	0	0	0	0	0	0	0	0	0	0	0	0	0	0	0	0	0	0	0	0	0	0	0	0	0	0	0	0	0	0	0	0	0	0	0	0	0	0
1134313|F|0-39:C>T-39:C>T	1A	461769566	2	2	2	2	2	2	2	2	2	2	2	2	2	2	2	2	2	2	2	2	2	2	2	2	2	2	2	2	2	2	2	2	2	2	2	2	2	2	2	2	2	2	2	2	2	2	2
1099553|F|0-25:T>A-25:T>A	1A	462097191	0	1	-	0	2	0	0	0	0	0	0	1	1	2	0	0	0	1	0	0	0	0	0	0	0	1	0	0	1	0	0	0	-	0	0	1	1	-	1	0	0	0	1	0	1	1	-
1107354|F|0-32:T>C-32:T>C	1A	462336188	2	2	0	2	0	1	2	2	2	2	2	2	2	2	2	2	2	1	2	2	0	2	0	2	1	2	2	0	2	1	2	2	1	0	0	2	2	2	0	2	0	2	2	2	1	2	2
3064367|F|0-12:G>A-12:G>A	1A	462390901	1	0	1	1	0	1	1	1	1	1	1	0	0	0	0	2	1	0	1	1	1	1	1	-	1	0	1	1	0	1	1	1	1	-	1	0	0	1	0	1	1	1	0	1	0	0	0
1039576|F|0-26:T>C-26:T>C	1A	462400106	2	2	2	2	2	2	2	2	2	2	2	2	2	2	2	2	2	2	2	2	2	2	2	2	2	2	2	2	2	2	2	2	2	2	2	2	2	2	2	2	2	2	2	2	2	2	2
1088724|F|0-31:T>C-31:T>C	1A	462400172	2	2	2	2	2	2	2	2	2	2	2	2	2	2	2	2	2	2	2	2	2	2	2	2	2	2	2	2	2	2	2	2	2	2	2	2	2	2	2	2	2	2	2	2	2	2	2
2256752|F|0-57:T>C-57:T>C	1A	462617106	0	1	-	0	1	0	0	0	0	0	2	1	1	1	0	0	0	1	0	0	0	0	0	0	0	-	0	0	1	0	0	0	0	0	0	-	-	2	1	0	0	0	1	0	1	1	1
2258338|F|0-25:C>G-25:C>G	1A	462698997	0	1	1	0	1	0	0	0	0	0	0	1	1	-	-	2	0	1	0	0	0	0	0	0	0	1	0	-	1	0	0	0	0	0	0	1	-	0	1	0	0	0	1	2	1	1	-
100544280|F|0-12:T>C-12:T>C	1A	463407219	0	0	2	1	0	1	2	1	1	1	1	0	0	0	0	2	1	0	1	1	1	1	1	0	1	0	1	1	0	1	1	1	1	1	1	0	0	1	0	1	1	1	1	1	0	0	0
2253894|F|0-43:T>C-43:T>C	1A	463431263	0	0	0	0	0	0	0	0	0	0	0	0	0	0	1	0	0	2	0	0	0	0	0	0	0	0	0	0	0	0	0	0	0	0	0	0	0	0	0	0	0	0	0	0	0	0	0
1100113|F|0-52:C>T-52:C>T	1A	463522880	2	2	2	2	2	2	2	2	2	2	2	2	2	2	1	2	2	2	2	2	2	2	2	2	2	2	2	2	2	2	2	2	2	2	2	2	2	2	2	2	2	2	2	2	2	2	2
997377|F|0-5:G>C-5:G>C	1A	463958824	2	1	0	2	2	0	2	0	2	0	2	2	0	2	2	2	-	2	2	2	2	2	2	2	2	2	2	2	2	2	2	2	0	2	2	2	0	2	2	2	1	2	-	2	0	2	2
992447|F|0-52:A>T-52:A>T	1A	464804771	2	2	0	2	2	2	2	2	2	2	2	2	2	2	2	2	2	2	2	2	2	2	2	2	2	2	2	2	2	2	2	2	2	2	2	2	2	2	2	2	2	2	2	2	2	2	2
3034225|F|0-17:G>C-17:G>C	1A	464840765	2	2	2	2	2	2	2	2	2	2	2	2	2	2	2	2	2	2	2	2	2	2	2	2	2	2	2	2	2	2	2	2	2	2	2	2	2	2	2	2	2	2	2	2	2	2	2
1101380|F|0-8:A>G-8:A>G	1A	465465448	2	2	-	0	0	2	2	-	0	0	2	2	0	0	2	0	2	2	2	2	2	2	2	2	2	2	2	2	2	2	0	1	2	2	2	2	2	0	2	2	0	2	2	2	2	0	0
1066186|F|0-49:T>C-49:T>C	1A	465502261	0	0	0	0	0	0	0	0	0	-	0	0	-	0	1	0	0	0	0	0	0	-	0	0	0	0	0	0	-	0	0	0	0	-	0	0	0	0	-	0	0	-	0	0	-	0	0
1020335|F|0-19:G>A-19:G>A	1A	465511541	2	2	1	2	2	2	2	2	2	2	2	0	2	2	0	2	2	2	2	2	2	2	2	2	2	2	2	2	2	2	2	2	2	2	2	2	2	2	2	2	2	2	2	2	2	2	1
1007402|F|0-33:C>G-33:C>G	1A	465511607	2	2	2	0	2	2	2	2	2	2	2	1	-	2	2	2	2	2	2	2	2	2	2	2	2	2	2	2	2	2	2	2	2	2	2	2	2	2	2	2	2	2	2	2	2	2	2
100423122|F|0-6:G>A-6:G>A	1A	467260686	2	2	2	2	2	2	2	2	2	2	2	2	2	2	1	2	2	2	2	2	2	2	2	2	2	2	2	2	2	2	2	2	2	2	2	2	2	2	2	2	2	2	2	2	2	2	2
1107683|F|0-27:G>A-27:G>A	1A	468234480	0	0	-	1	0	1	1	1	0	1	1	0	0	0	-	1	1	0	-	1	1	1	1	0	1	0	1	1	0	1	-	-	1	1	1	0	0	1	0	1	-	1	0	1	0	0	0
1696733|F|0-8:G>A-8:G>A	1A	469500176	2	2	2	2	2	2	2	2	2	2	2	2	2	2	2	2	2	2	2	2	2	2	2	2	2	2	2	2	2	2	2	2	2	2	2	2	2	2	2	2	2	2	2	2	2	2	2
1107237|F|0-20:G>C-20:G>C	1A	469778709	2	2	2	1	2	2	2	2	2	2	2	0	2	1	2	2	2	2	2	2	2	2	2	2	1	1	2	1	0	1	2	2	2	2	2	2	1	2	2	2	2	2	1	0	2	2	2
1215447|F|0-68:A>C-68:A>C	1A	471225616	0	0	0	0	0	0	0	0	0	0	0	0	0	0	0	0	0	0	0	0	0	0	0	0	0	-	0	0	0	0	0	0	0	0	0	0	0	0	0	0	0	0	0	0	0	0	0
100426425|F|0-17:C>T-17:C>T	1A	471489457	2	2	2	1	2	1	2	2	2	2	2	2	2	2	1	2	1	2	2	2	1	1	2	2	2	2	2	2	2	2	2	2	2	2	2	2	2	1	2	1	2	1	2	1	2	2	2
1212796|F|0-34:T>C-34:T>C	1A	471490064	0	0	-	1	0	-	0	0	0	0	-	0	0	-	0	0	1	0	-	0	-	1	0	0	0	-	0	0	-	-	-	-	0	1	0	0	0	1	-	1	0	-	-	1	0	0	0
1212796|F|0-59:G>C-59:G>C	1A	471490064	0	2	-	-	2	1	2	2	2	0	1	2	2	-	2	0	1	2	1	2	1	-	0	2	2	1	2	2	-	1	1	-	2	1	2	0	2	1	-	1	0	-	1	1	2	2	2
100357294|F|0-17:T>C-17:T>C	1A	471490130	2	2	-	2	2	2	2	0	2	2	2	0	2	0	-	2	2	2	-	2	0	0	2	2	2	2	2	2	2	2	2	0	2	0	2	2	2	2	0	2	2	0	0	0	2	2	2
4993631|F|0-13:A>G-13:A>G	1A	471698727	2	-	1	-	0	0	0	0	2	2	0	-	-	-	-	2	0	2	2	0	0	0	2	2	0	-	2	0	0	2	0	0	0	2	0	-	-	2	-	0	0	2	0	2	0	0	0
1079399|F|0-34:C>G-34:C>G	1A	471700683	1	0	-	1	0	1	1	1	0	1	1	0	0	-	1	2	1	0	1	1	1	1	1	1	1	0	1	0	0	1	1	1	1	1	1	-	0	1	0	1	1	1	0	2	0	0	0
1069296|F|0-21:A>G-21:A>G	1A	471876326	2	0	0	0	0	0	0	0	0	0	0	0	0	2	0	0	0	0	0	0	0	0	0	2	0	0	0	0	0	0	0	0	0	0	0	0	0	0	0	0	0	0	0	0	0	0	0
983547|F|0-7:T>C-7:T>C	1A	472164551	2	2	2	2	2	2	2	2	2	2	2	2	2	0	2	2	2	2	2	2	2	2	2	2	2	2	2	1	2	2	2	2	2	2	2	2	2	2	2	2	2	2	2	2	2	2	2
1389964|F|0-11:C>T-11:C>T	1A	472211185	2	1	1	2	2	1	1	2	1	2	2	1	1	1	1	1	1	1	1	2	1	1	2	1	1	2	2	1	1	2	1	2	1	1	1	1	1	2	1	2	2	1	1	2	2	1	1
1389964|F|0-48:A>T-48:A>T	1A	472211185	2	1	-	0	2	1	1	2	1	2	0	1	1	1	-	1	1	1	1	2	1	1	2	1	1	0	2	1	-	2	1	2	1	1	1	-	-	0	1	2	2	-	-	2	2	-	1
982827|F|0-29:A>G-29:A>G	1A	472430307	0	0	0	0	0	0	0	0	-	0	0	0	0	0	-	0	0	0	0	0	0	0	-	0	0	0	0	1	0	0	0	0	0	0	0	0	0	0	0	0	0	0	-	0	0	0	0
1187733|F|0-33:T>C-33:T>C	1A	472550886	2	2	2	2	2	2	2	2	2	2	2	2	2	2	2	2	2	2	2	2	2	2	2	2	2	2	2	2	2	2	2	2	2	2	2	2	2	2	2	2	2	2	2	2	2	2	2
100436686|F|0-52:G>C-52:G>C	1A	474228705	2	2	0	2	2	0	2	2	2	2	2	2	2	2	2	2	2	0	2	0	0	0	2	2	2	2	2	2	2	2	2	2	2	2	1	2	2	2	2	2	2	2	2	2	2	2	2
1088527|F|0-30:A>G-30:A>G	1A	474553606	0	0	2	1	0	1	0	0	0	1	0	0	0	0	1	0	1	0	0	0	1	1	0	0	0	0	0	0	0	0	0	0	0	2	0	0	0	1	0	1	0	1	0	1	0	0	0
3064880|F|0-36:C>T-36:C>T	1A	474702375	1	1	1	1	1	1	1	1	1	1	1	1	1	1	1	1	1	1	1	1	1	1	1	1	1	1	1	1	1	1	1	1	1	1	1	1	1	1	1	1	1	1	1	1	1	1	1
1087896|F|0-20:G>C-20:G>C	1A	474708267	0	0	0	0	0	0	0	0	0	0	0	0	0	0	0	0	0	0	0	0	0	0	0	0	0	0	0	0	0	0	0	0	0	0	0	2	0	0	0	0	0	0	0	0	2	0	0
1228796|F|0-41:G>T-41:G>T	1A	474791660	2	2	2	2	2	2	1	2	2	2	2	2	2	2	2	2	2	2	2	2	2	2	2	2	2	2	2	2	2	2	2	2	2	2	2	2	2	2	2	2	2	2	2	2	2	2	2
1020281|F|0-43:A>G-43:A>G	1A	475410358	0	-	-	0	2	-	-	2	0	-	0	2	0	-	-	0	0	0	2	-	0	0	-	2	2	0	0	2	0	-	0	2	-	0	-	-	0	2	0	2	2	0	0	0	2	0	0
2263809|F|0-17:G>C-17:G>C	1A	475708664	1	0	-	-	0	0	-	0	0	-	0	0	0	0	0	0	0	0	0	0	0	0	0	1	0	0	0	0	0	0	-	0	0	0	0	0	0	0	0	0	0	0	0	0	0	-	0
1080728|F|0-54:C>T-54:C>T	1A	476769046	-	0	0	0	0	0	1	0	0	0	0	0	-	0	0	0	0	-	0	0	0	0	0	1	0	0	0	0	0	0	-	0	0	0	0	-	0	0	-	0	0	-	0	0	0	0	0
3025380|F|0-13:A>G-13:A>G	1A	476983179	1	1	0	0	1	0	1	0	1	0	0	1	1	1	0	2	0	1	0	2	0	0	0	1	0	1	0	1	1	2	0	0	0	0	0	1	1	0	1	0	0	0	-	0	1	1	1
1019230|F|0-11:G>C-11:G>C	1A	477699706	0	1	-	0	1	0	0	0	1	0	-	1	1	1	0	0	0	1	0	0	1	1	0	0	0	2	0	0	1	0	0	0	0	1	0	1	1	1	1	1	0	1	1	0	1	1	1
1036118|F|0-35:A>T-35:A>T	1A	477728575	1	0	-	0	2	0	0	0	0	0	-	-	0	-	0	0	0	0	0	0	-	0	0	1	0	0	0	0	0	0	0	0	0	0	0	0	0	0	0	0	0	0	0	0	0	0	0
3023691|F|0-56:A>G-56:A>G	1A	477733923	2	0	1	2	2	2	2	2	2	2	2	1	0	2	2	2	2	1	0	2	2	2	2	2	0	2	2	0	2	2	2	2	2	0	2	2	2	2	2	2	2	2	2	2	0	2	2
1074378|F|0-55:C>T-55:C>T	1A	477936733	2	2	2	2	2	2	2	2	2	2	2	2	2	2	2	2	2	2	2	2	2	2	2	2	2	2	2	2	2	2	2	2	2	2	2	2	2	2	2	2	2	2	2	2	2	2	2
2260769|F|0-58:T>C-58:T>C	1A	477937169	1	0	-	-	0	-	-	1	-	1	-	-	0	0	-	1	1	-	1	1	0	-	1	1	1	-	1	0	-	-	1	1	1	0	-	0	-	0	0	0	1	0	0	1	-	-	0
1099207|F|0-18:A>G-18:A>G	1A	478261760	0	0	0	1	0	1	1	1	0	1	1	0	0	0	1	2	1	0	1	1	0	0	1	0	1	0	1	0	0	2	1	1	1	2	1	0	0	0	0	0	1	0	0	1	0	0	0
1126771|F|0-38:A>G-38:A>G	1A	478424675	-	0	-	-	0	1	0	0	-	1	-	-	0	0	1	1	1	0	0	-	-	-	1	-	-	0	1	0	-	-	-	1	-	-	1	-	0	0	0	-	-	-	0	-	0	0	0
1107295|F|0-48:G>A-48:G>A	1A	480547108	2	2	1	2	2	2	2	2	2	2	2	2	0	2	2	2	2	2	2	0	0	2	2	2	2	2	2	2	2	2	1	2	2	0	2	2	1	2	2	1	2	2	0	2	2	2	2
1686873|F|0-21:T>C-21:T>C	1A	480551286	1	0	0	1	0	1	1	-	0	2	1	0	0	0	1	1	1	0	-	-	0	0	1	1	1	0	1	1	0	-	1	1	1	0	1	0	0	0	0	0	1	0	0	1	0	0	0
2261890|F|0-68:G>A-68:G>A	1A	480750311	1	0	0	0	0	0	1	1	0	0	0	0	0	0	0	-	0	0	1	2	-	0	0	1	0	0	0	0	0	0	0	0	0	0	0	0	0	0	0	0	0	-	0	0	0	0	0
4910120|F|0-40:T>C-40:T>C	1A	480759171	0	1	1	1	-	1	0	0	-	1	-	-	-	-	1	1	-	1	0	1	1	1	1	0	1	1	1	1	-	1	1	-	1	-	1	1	-	1	1	1	1	1	1	1	1	-	1
1077339|F|0-19:A>G-19:A>G	1A	480826950	0	1	2	0	2	0	0	0	1	0	0	1	1	1	0	2	0	1	0	0	1	1	0	0	0	1	0	0	1	2	0	0	0	2	0	1	1	1	1	1	0	1	1	0	1	1	1
1099971|F|0-31:C>T-31:C>T	1A	480934139	1	0	2	1	2	1	1	1	0	1	1	0	0	0	1	2	1	0	1	1	0	0	1	1	1	0	1	1	0	2	1	1	1	2	1	0	0	0	0	0	1	0	0	1	0	0	0
1695257|F|0-41:C>T-41:C>T	1A	481243362	0	0	-	0	0	0	-	0	0	0	0	0	0	-	0	0	0	0	0	0	-	0	0	0	0	0	0	0	0	0	0	0	0	-	0	0	0	0	0	0	0	-	0	0	0	0	-
1265562|F|0-34:T>C-34:T>C	1A	481757928	0	1	2	1	2	1	0	0	0	1	1	1	1	1	1	1	1	1	0	1	1	1	1	0	1	1	1	1	1	1	1	1	1	1	1	1	1	1	1	1	1	1	1	1	1	1	1
1026622|F|0-22:C>T-22:C>T	1A	481758074	2	2	1	0	2	2	2	2	1	0	2	2	2	0	2	1	2	2	2	1	2	0	0	2	2	2	2	1	2	2	2	2	2	2	2	2	1	2	2	2	2	2	1	0	2	2	0
984181|F|0-47:C>T-47:C>T	1A	482759249	0	0	0	0	0	0	0	0	0	0	0	0	0	0	-	0	0	0	0	0	0	0	0	0	0	0	0	0	0	0	0	0	0	0	0	0	-	0	0	0	0	0	0	0	0	0	0
1107737|F|0-47:A>G-47:A>G	1A	482769979	1	0	0	0	0	0	0	1	1	0	0	0	0	0	0	0	0	0	1	0	0	-	0	1	0	0	0	2	0	0	0	0	0	0	0	0	0	0	0	0	0	0	0	0	0	0	0
994030|F|0-6:T>A-6:T>A	1A	483024938	0	0	-	-	0	1	-	0	0	-	1	0	0	0	1	-	1	0	0	1	-	0	1	0	1	0	1	0	0	0	1	1	1	0	1	0	0	0	0	0	-	0	0	1	0	0	0
2277220|F|0-46:G>A-46:G>A	1A	483025004	0	0	0	1	0	1	1	0	0	1	1	0	0	0	1	1	1	0	0	1	0	0	1	0	1	0	1	0	0	2	1	1	1	0	1	0	0	0	0	0	-	0	0	1	0	0	0
1057991|F|0-33:A>G-33:A>G	1A	483633735	0	2	1	2	2	2	2	0	0	2	2	2	2	2	2	2	2	2	0	2	2	2	2	0	2	2	2	0	2	2	2	2	2	0	2	2	2	2	2	2	2	2	2	2	2	2	2
5581502|F|0-13:T>C-13:T>C	1A	483929128	1	1	1	1	2	1	1	1	0	1	1	1	1	1	1	1	1	1	1	1	1	1	1	1	1	1	1	1	1	1	1	1	1	1	1	1	1	1	1	1	1	1	1	1	1	1	1
1113739|F|0-38:T>C-38:T>C	1A	484300313	0	0	0	0	2	0	0	0	1	0	0	0	0	0	0	0	0	0	0	0	0	0	0	0	0	0	0	0	0	-	0	0	0	2	0	0	0	0	0	0	0	0	0	0	0	0	0
2259122|F|0-62:A>C-62:A>C	1A	484300587	1	0	0	1	0	1	1	1	0	1	1	0	0	0	1	1	1	0	1	1	0	0	1	1	1	0	1	1	0	2	1	1	1	0	1	0	2	0	0	0	1	0	0	1	0	0	0
1863647|F|0-51:G>T-51:G>T	1A	485182497	0	0	-	-	0	0	0	0	0	0	0	-	0	-	0	0	0	0	-	-	0	0	0	0	0	0	0	0	0	0	0	0	0	0	0	0	-	0	0	0	-	0	0	0	0	0	0
989052|F|0-9:A>G-9:A>G	1A	486747131	2	1	1	-	2	2	0	2	2	2	2	-	1	-	1	2	2	0	0	2	0	2	0	2	1	2	2	2	2	2	-	1	2	0	2	0	-	2	2	0	0	1	2	2	-	-	1
1090153|F|0-15:T>G-15:T>G	1A	487470884	1	0	1	0	0	2	1	1	0	0	0	0	0	0	0	0	0	0	1	0	0	0	0	1	0	0	0	1	0	0	0	0	0	2	0	0	-	0	0	0	0	0	0	0	2	0	0
994411|F|0-50:G>C-50:G>C	1A	487470950	0	1	2	1	2	1	0	0	1	1	1	1	1	1	1	1	1	1	0	1	1	1	1	0	1	1	1	0	1	1	1	1	1	2	1	1	1	1	2	1	1	1	1	1	1	1	1
3027859|F|0-38:G>A-38:G>A	1A	487492653	2	2	2	2	2	2	2	2	2	2	2	2	2	2	2	2	2	2	2	2	2	2	2	2	2	2	2	0	2	2	2	2	2	2	2	2	2	2	2	2	2	2	2	2	2	2	2
1207362|F|0-35:C>T-35:C>T	1A	488066051	2	2	0	2	2	2	0	0	2	0	0	0	0	0	0	2	0	0	2	0	2	0	0	2	2	2	2	0	2	0	0	2	2	0	2	2	0	2	2	0	0	2	2	2	0	2	2
1111900|F|0-64:G>T-64:G>T	1A	489164600	0	0	0	0	0	0	0	0	1	0	0	0	0	0	0	0	0	0	0	0	0	0	0	0	0	0	0	0	0	0	0	0	0	0	0	0	0	0	0	0	0	0	0	0	0	0	0
3029008|F|0-33:G>C-33:G>C	1A	489600357	2	2	2	2	2	2	2	2	2	2	2	2	2	2	2	2	2	2	2	2	2	2	2	2	2	2	2	2	2	2	2	2	2	2	2	2	2	2	2	2	2	2	2	2	2	2	2
1078423|F|0-33:A>G-33:A>G	1A	490112388	-	1	1	1	2	1	2	-	1	1	1	1	1	1	1	1	1	1	1	1	1	1	1	1	1	1	1	1	1	1	1	1	1	1	1	1	1	1	1	1	1	1	1	1	1	-	1
1062055|F|0-11:C>G-11:C>G	1A	490412573	2	2	1	2	2	2	2	2	2	2	2	2	2	2	2	2	2	2	2	2	2	2	2	2	2	2	2	2	2	0	2	2	1	2	2	2	2	2	2	2	2	2	0	2	2	2	2
1120362|F|0-27:T>A-27:T>A	1A	490884326	-	0	-	0	0	0	0	0	0	0	0	-	0	0	0	0	0	0	-	-	-	0	-	0	0	0	0	0	0	0	-	0	-	0	-	0	0	0	0	0	0	0	-	-	0	0	0
1216139|F|0-32:A>G-32:A>G	1A	491147039	0	0	0	0	0	0	1	0	0	0	0	0	0	0	0	0	0	0	0	0	0	0	0	0	0	0	0	0	0	0	0	0	0	0	0	0	0	0	0	0	0	0	0	0	0	0	0
2261453|F|0-59:C>T-59:C>T	1A	492023209	1	1	-	1	1	1	1	1	1	1	1	1	1	1	1	2	1	1	1	1	1	1	1	1	1	1	1	1	1	1	1	1	1	1	1	1	1	1	-	1	1	1	1	1	1	1	1
991446|F|0-19:T>G-19:T>G	1A	492060884	0	-	-	0	0	0	0	0	0	0	0	0	0	0	0	0	0	0	-	0	0	0	0	0	0	0	0	0	0	-	0	0	0	0	0	0	-	0	-	0	0	0	0	0	0	0	-
2249425|F|0-5:T>A-5:T>A	1A	493289189	2	2	2	2	2	2	2	2	2	2	2	2	1	2	2	2	2	1	2	2	2	2	2	2	2	2	2	1	2	1	2	2	2	2	2	2	1	2	2	2	2	2	2	2	2	2	2
3028081|F|0-10:C>T-10:C>T	1A	493501725	2	2	2	2	2	2	2	2	2	2	2	2	2	2	0	2	2	2	2	2	2	2	2	2	2	2	2	2	2	2	2	2	2	2	2	2	2	2	2	2	2	2	2	2	2	2	2
1078278|F|0-36:C>T-36:C>T	1A	493502653	2	2	0	2	2	2	2	2	2	2	2	2	2	2	2	2	2	2	0	2	2	2	2	2	2	2	2	2	2	2	2	2	2	2	2	2	2	2	2	2	2	2	2	2	2	2	2
4262043|F|0-11:A>G-11:A>G	1A	493502785	2	2	2	2	2	2	2	2	2	2	2	2	2	2	0	2	2	2	2	2	2	2	2	2	2	2	2	2	2	2	2	2	2	2	2	2	2	2	2	2	2	2	2	2	2	2	2
1007445|F|0-44:T>G-44:T>G	1A	494799781	0	0	0	0	0	0	0	0	0	0	0	0	0	0	0	0	0	0	0	0	0	0	0	0	0	0	0	-	0	0	0	0	0	0	0	0	0	0	0	0	0	0	0	0	0	0	0
993750|F|0-68:C>G-68:C>G	1A	495181535	1	1	1	1	1	1	1	1	1	1	1	1	1	1	0	1	1	1	-	1	1	1	1	0	1	1	1	1	1	1	1	1	1	1	1	1	1	1	-	1	-	-	1	1	1	1	1
100450024|F|0-40:C>G-40:C>G	1A	495700261	2	2	2	2	2	2	2	2	2	2	2	2	2	2	2	2	2	2	2	0	2	2	2	2	2	2	2	0	2	2	2	2	2	2	2	2	2	2	2	2	2	2	1	2	2	2	2
4002388|F|0-32:C>T-32:C>T	1A	496637289	2	2	2	2	2	2	2	2	2	2	2	2	2	2	2	2	2	2	2	2	2	2	2	2	2	2	2	2	2	2	2	2	2	2	2	2	2	2	2	2	2	2	2	2	2	2	2
1228006|F|0-46:C>T-46:C>T	1A	496648611	1	1	-	0	-	-	1	-	1	1	1	1	1	1	1	1	1	1	-	1	1	-	1	1	1	-	1	1	1	0	1	1	-	-	1	1	0	-	-	1	-	1	1	1	0	0	-
1002485|F|0-53:C>T-53:C>T	1A	497073204	2	2	2	2	2	2	2	2	2	2	2	2	2	2	2	2	2	2	2	2	2	2	2	2	2	2	2	2	2	2	2	2	2	2	2	2	2	2	2	2	2	2	2	2	2	2	2
978301|F|0-34:T>C-34:T>C	1A	497201516	1	2	1	0	2	1	1	1	1	1	1	1	1	1	1	2	1	1	0	1	1	1	1	0	1	1	1	1	1	2	1	1	1	1	1	1	0	1	1	1	1	1	1	1	0	0	0
1065547|F|0-28:A>G-28:A>G	1A	497201654	1	2	1	0	2	1	1	1	1	1	1	1	1	-	-	-	1	1	0	1	1	1	1	0	1	1	1	1	1	2	-	1	1	1	1	1	0	1	1	1	-	-	1	1	0	0	0
1026752|F|0-19:C>T-19:C>T	1A	497489750	1	0	-	-	2	0	1	2	2	2	0	1	2	-	0	0	-	-	0	-	1	2	-	0	-	0	2	2	0	2	2	1	1	0	-	0	2	2	0	2	1	1	1	1	1	-	1
1047981|F|0-17:T>G-17:T>G	1A	498006634	2	0	-	0	0	2	0	2	0	2	0	0	0	2	0	2	2	-	0	2	-	0	0	2	2	2	2	2	0	2	0	0	0	2	0	2	0	0	0	0	0	-	0	0	0	2	0
5324591|F|0-58:T>G-58:T>G	1A	498175227	2	2	2	2	2	2	0	2	0	2	2	2	2	0	2	0	2	2	2	0	0	0	2	2	2	2	2	0	2	2	2	2	0	2	2	2	2	2	0	2	2	2	-	2	0	0	2
1764948|F|0-61:A>G-61:A>G	1A	498287298	0	1	1	1	1	1	1	1	1	1	1	1	1	1	1	1	-	1	1	-	1	1	-	1	1	1	1	1	1	-	1	1	-	1	1	1	1	1	1	1	1	1	1	1	1	1	1
1252697|F|0-31:T>C-31:T>C	1A	498822949	-	0	0	0	0	0	0	0	0	0	0	0	0	0	0	0	0	0	0	0	0	0	0	0	0	0	0	0	0	0	0	0	-	2	0	0	0	0	0	0	0	0	0	0	0	0	0
3961251|F|0-18:T>C-18:T>C	1A	498823001	-	2	0	2	2	0	0	0	2	2	2	0	2	2	0	0	0	0	0	2	0	0	2	0	2	0	2	0	2	0	2	0	1	0	0	2	0	0	2	0	2	0	0	0	0	0	0
1862577|F|0-17:A>G-17:A>G	1A	499194797	2	2	-	2	2	0	2	2	2	0	2	2	2	-	2	2	0	-	2	1	2	0	2	2	2	2	1	1	2	2	-	-	2	2	2	2	2	1	1	2	-	-	2	2	1	0	0
1230905|F|0-48:G>A-48:G>A	1A	499864136	1	0	2	1	2	0	0	0	1	1	1	0	0	0	1	2	0	1	0	2	0	0	1	0	1	0	1	0	0	1	1	1	1	0	1	0	1	0	0	0	1	0	0	0	1	1	1
1154273|F|0-8:G>C-8:G>C	1A	499864359	1	0	-	1	0	0	0	0	1	1	1	0	0	0	1	1	0	1	0	1	0	0	1	0	1	0	1	0	0	1	1	1	1	0	1	0	1	0	-	0	1	0	0	0	1	1	1
1075484|F|0-7:G>C-7:G>C	1A	499864425	1	0	-	1	0	0	0	0	1	-	-	0	0	0	1	1	0	-	0	1	0	0	-	0	-	0	1	0	0	1	1	1	1	0	1	0	1	0	0	0	1	0	0	0	1	1	1
1090990|F|0-13:G>A-13:G>A	1A	500074495	2	0	2	1	2	0	0	0	1	1	1	0	0	0	1	2	0	1	0	1	0	0	1	0	1	0	1	0	0	1	1	1	1	0	1	0	1	0	0	0	1	0	0	0	1	1	1
1082662|F|0-26:G>A-26:G>A	1A	500559856	2	2	2	0	2	0	0	0	2	2	2	2	2	2	2	2	0	2	0	2	2	2	0	0	2	2	0	2	2	0	2	2	2	2	2	2	2	2	2	2	2	2	2	0	2	2	2
1041468|F|0-40:A>C-40:A>C	1A	500565083	2	2	2	2	2	2	2	2	2	2	2	2	2	2	2	2	2	2	2	2	2	2	2	2	2	2	2	2	2	2	2	2	2	2	0	2	2	2	2	2	2	2	2	2	2	2	2
1218247|F|0-18:C>G-18:C>G	1A	500842238	1	0	2	1	0	1	0	0	1	1	2	0	0	0	1	1	1	1	0	1	0	0	1	0	1	0	1	0	0	1	1	1	1	0	1	0	1	0	0	0	1	0	0	1	1	1	1
1053011|F|0-53:C>T-53:C>T	1A	500980788	1	0	0	1	0	1	0	0	1	1	1	0	0	-	1	2	1	1	0	1	0	0	1	0	1	0	1	0	0	1	1	1	2	0	1	0	1	0	2	0	1	0	0	1	1	1	1
2254313|F|0-7:T>A-7:T>A	1A	501031648	1	0	1	0	0	0	0	0	0	0	0	0	0	0	0	0	0	0	0	0	0	0	0	0	0	0	0	0	0	0	0	0	1	0	0	0	0	0	0	0	0	0	0	0	0	0	0
1068928|F|0-29:A>C-29:A>C	1A	502678617	2	2	0	2	2	2	2	2	2	0	2	2	2	2	2	2	2	2	0	2	2	2	2	2	2	2	2	2	2	2	2	2	2	2	2	2	1	2	2	2	2	2	2	2	2	2	2
1022589|F|0-16:A>C-16:A>C	1A	502678683	2	1	-	2	2	2	1	-	2	1	2	1	2	2	2	2	1	2	-	-	2	2	0	2	0	0	2	2	2	2	1	2	2	2	2	0	2	2	1	0	1	0	2	2	2	1	2
1137109|F|0-28:C>G-28:C>G	1A	502806007	2	2	2	2	2	2	2	2	2	2	2	2	2	2	2	2	2	2	2	2	2	2	2	2	2	2	2	2	2	2	2	2	2	2	2	2	2	2	2	2	2	2	1	2	2	2	2
14925014|F|0-59:T>C-59:T>C	1A	504091177	1	1	-	1	1	-	1	1	2	1	2	1	-	1	2	2	1	1	-	1	1	1	1	-	-	1	2	1	1	2	1	2	-	2	2	1	1	-	-	1	2	-	1	1	1	-	1
3064439|F|0-56:A>G-56:A>G	1A	504407795	2	1	-	0	2	-	1	2	1	1	1	0	2	0	-	1	-	0	-	2	0	0	1	1	1	-	1	2	2	2	-	1	2	1	1	2	-	2	-	2	1	0	2	1	-	-	0
1082560|F|0-8:T>G-8:T>G	1A	504574151	0	0	-	0	0	0	0	0	0	-	0	0	0	0	0	0	0	0	0	0	0	0	0	0	0	0	0	0	0	0	0	0	0	0	0	0	0	0	0	0	0	0	0	0	0	0	0
2254132|F|0-33:A>G-33:A>G	1A	504610844	0	0	0	1	2	1	0	0	0	0	0	0	0	0	0	0	1	1	0	0	0	0	0	1	0	0	0	0	0	0	0	0	0	0	0	0	1	0	0	0	0	0	0	1	1	1	1
100372754|F|0-24:A>G-24:A>G	1A	504631817	2	2	2	2	2	2	2	2	2	2	2	2	2	2	2	2	2	2	2	2	2	2	2	2	2	2	2	2	2	2	2	2	2	2	2	2	2	2	2	2	2	2	2	2	2	2	2
4910211|F|0-37:G>T-37:G>T	1A	504702998	1	1	1	1	1	1	1	1	0	2	0	1	1	1	0	0	1	1	1	1	1	1	0	1	0	-	0	1	1	0	0	0	-	1	2	1	1	1	1	1	0	1	1	1	1	1	1
100529203|F|0-64:T>G-64:T>G	1A	504702998	2	2	0	0	0	2	0	0	-	0	1	2	0	0	-	-	0	0	2	0	2	2	-	2	-	-	-	0	0	-	-	-	-	0	2	0	0	0	0	0	-	0	0	0	0	0	0
1237077|F|0-31:C>G-31:C>G	1A	504977463	0	0	-	0	-	0	0	-	-	1	-	0	-	0	1	1	0	0	-	0	-	-	1	-	1	-	1	-	0	2	1	1	0	0	1	-	0	-	-	-	1	0	0	0	0	0	0
1051018|F|0-39:A>T-39:A>T	1A	505482392	2	2	2	2	2	1	2	2	2	2	2	2	2	2	2	2	2	2	0	1	2	2	2	2	2	2	2	2	2	2	0	2	2	2	2	2	2	2	2	2	2	0	2	2	2	2	2
1393080|F|0-24:C>T-24:C>T	1A	505733227	1	1	1	1	1	1	1	1	1	1	1	1	1	1	1	1	1	1	1	1	1	1	1	1	1	1	1	1	1	1	1	1	1	1	1	1	1	1	1	1	1	1	1	1	1	1	1
3027757|F|0-11:C>G-11:C>G	1A	506259895	2	2	2	2	2	2	2	2	0	2	2	2	2	2	2	2	2	2	2	2	2	2	2	2	0	2	2	2	2	2	0	2	2	2	0	2	2	2	2	2	2	2	2	2	0	2	2
3026558|F|0-18:A>G-18:A>G	1A	506271290	2	2	2	2	2	2	2	2	2	2	2	2	2	2	2	2	2	2	2	2	2	2	2	2	2	2	2	2	2	2	2	2	2	2	2	2	2	2	2	2	2	2	2	2	2	2	2
1087741|F|0-5:T>C-5:T>C	1A	506288398	2	2	2	2	2	2	2	2	2	2	2	2	2	2	2	2	2	2	2	2	2	2	2	2	2	2	2	2	2	2	2	2	2	2	2	2	2	2	2	2	2	2	2	2	2	2	2
5582449|F|0-32:T>C-32:T>C	1A	506480657	2	2	1	2	2	0	2	2	2	2	2	2	2	2	2	2	0	2	2	2	2	2	2	2	2	2	2	-	2	2	2	2	2	2	2	2	2	2	2	2	2	2	1	0	2	2	2
1094315|F|0-45:A>C-45:A>C	1A	506671585	1	1	1	1	2	0	1	1	1	1	1	1	1	1	1	2	0	1	1	1	1	1	1	1	1	1	1	1	1	1	1	1	1	1	1	1	1	1	1	1	1	1	1	0	1	1	1
1129657|F|0-7:G>T-7:G>T	1A	507956007	1	1	-	-	1	1	1	-	0	0	1	-	1	1	0	-	-	-	0	1	1	1	-	0	0	1	0	1	1	1	0	0	1	1	0	1	-	2	-	1	-	1	1	1	1	-	-
2280040|F|0-40:A>T-40:A>T	1A	508047006	1	1	-	0	1	1	1	1	-	0	1	1	1	1	1	0	1	0	0	1	1	1	0	0	0	1	0	-	1	2	-	0	1	-	0	-	0	-	1	-	0	-	1	1	-	0	0
1217318|F|0-25:G>A-25:G>A	1A	508184592	1	0	2	0	0	0	0	0	0	0	0	0	0	0	0	0	0	0	0	0	0	0	0	0	0	0	0	0	0	0	0	0	1	0	0	0	0	0	0	0	0	0	0	0	1	0	0
1216960|F|0-17:G>A-17:G>A	1A	508184658	0	0	0	-	0	0	0	0	0	0	0	0	0	2	0	0	0	-	0	0	0	0	0	0	0	0	0	0	0	0	0	0	0	0	0	0	-	0	0	0	0	0	0	0	0	-	-
1119832|F|0-44:A>C-44:A>C	1A	508571576	1	1	1	1	1	1	1	1	1	1	1	1	1	1	1	2	1	1	1	1	1	1	1	1	1	1	1	1	1	1	1	1	1	1	1	1	1	1	1	1	1	1	1	1	1	1	1
1089822|F|0-15:G>A-15:G>A	1A	508571642	1	1	1	1	1	1	1	1	1	1	1	1	1	2	1	2	1	1	1	1	1	1	1	1	1	1	1	1	1	1	1	1	1	1	1	1	1	1	1	1	1	1	1	1	1	1	1
1036982|F|0-55:G>C-55:G>C	1A	508720373	0	0	-	0	0	0	0	0	0	0	0	0	0	-	0	0	0	0	0	0	0	0	0	0	0	0	0	-	0	0	0	-	0	0	0	0	0	0	0	0	-	-	0	0	0	0	0
996849|F|0-45:T>G-45:T>G	1A	509033606	1	2	1	-	2	0	2	0	0	2	0	0	2	0	0	2	0	2	0	0	2	2	0	0	2	0	0	0	2	0	2	0	-	2	0	2	1	2	2	2	2	2	2	0	-	-	2
1218488|F|0-34:G>A-34:G>A	1A	509676208	1	0	0	1	0	0	0	0	-	0	0	0	0	0	0	0	0	0	0	0	0	-	0	0	2	0	0	0	0	0	0	0	1	0	0	0	1	0	0	0	0	0	0	0	1	1	1
2362198|F|0-37:C>T-37:C>T	1A	510281364	1	0	0	1	0	1	-	0	1	1	0	0	0	0	0	1	1	0	1	1	0	0	-	1	1	0	1	0	0	2	1	1	1	0	1	0	1	0	0	0	1	2	0	1	1	1	1
1210578|F|0-9:A>C-9:A>C	1A	510292902	1	0	-	1	0	0	0	0	-	-	0	0	0	0	0	0	0	0	0	-	0	-	0	0	0	0	0	0	0	0	0	0	1	0	0	0	1	0	0	0	0	0	0	0	1	1	1
100302002|F|0-63:C>T-63:C>T	1A	510447196	0	0	0	0	0	0	0	2	0	0	0	0	0	0	2	2	0	0	0	0	0	0	0	0	0	0	0	0	0	0	0	-	0	0	0	2	2	0	0	0	0	0	0	0	0	2	2
1252111|F|0-48:G>A-48:G>A	1A	510830653	1	0	-	1	-	-	0	0	-	1	0	0	0	0	0	2	-	0	1	1	0	0	1	1	-	1	1	0	0	1	-	-	1	0	-	0	1	0	0	0	-	0	-	1	0	1	1
100455510|F|0-15:C>T-15:C>T	1A	510839873	2	2	2	2	2	2	2	2	2	2	2	2	2	2	2	2	2	2	2	2	2	2	2	2	2	2	2	2	2	2	2	2	2	2	2	2	2	2	2	2	2	2	2	2	2	2	2
100228825|F|0-33:A>G-33:A>G	1A	510849205	1	1	1	1	1	0	1	1	0	0	1	1	1	1	1	2	0	1	0	0	1	1	0	0	0	0	0	1	1	2	0	0	1	2	0	1	1	1	1	1	0	1	1	0	1	1	1
100425194|F|0-27:A>G-27:A>G	1A	511006030	2	2	2	2	2	1	2	2	2	2	2	2	2	2	2	2	1	2	2	2	2	2	2	2	2	2	2	2	2	2	2	2	2	2	2	2	2	2	2	2	2	2	1	1	2	2	2
4910833|F|0-62:C>G-62:C>G	1A	511009748	1	1	1	1	1	0	1	1	0	0	1	1	1	1	1	0	0	1	0	0	1	1	0	0	0	0	0	1	1	0	0	0	1	2	0	1	1	1	1	1	0	1	1	2	1	1	1
1233752|F|0-17:A>G-17:A>G	1A	511486231	0	0	0	0	2	1	0	0	1	1	0	0	0	0	0	2	1	0	1	1	0	0	1	1	1	0	1	0	0	2	1	1	0	0	1	0	0	0	-	-	1	0	0	1	0	0	0
1125428|F|0-13:G>C-13:G>C	1A	511620603	2	2	2	0	2	2	0	-	2	2	0	0	-	2	1	2	0	2	2	2	2	2	2	2	0	0	2	2	0	2	-	2	2	2	2	2	2	2	2	2	2	2	2	2	2	0	2
2259055|F|0-60:C>T-60:C>T	1A	511633014	0	1	0	1	1	1	2	1	1	1	1	-	1	1	1	2	1	-	1	1	1	1	1	1	1	1	1	1	1	1	1	1	0	1	1	1	1	1	1	1	1	1	1	1	1	1	1
1202761|F|0-9:G>T-9:G>T	1A	512453169	-	0	-	-	0	0	0	0	2	-	2	-	0	0	-	2	2	-	0	-	0	0	-	0	0	-	0	0	-	0	1	-	-	0	-	-	-	0	0	-	0	0	0	0	1	-	-
1094247|F|0-40:A>G-40:A>G	1A	512475771	0	1	-	0	-	0	1	1	0	0	1	-	-	-	1	0	0	1	0	0	1	1	0	0	0	1	0	1	1	-	0	-	0	0	0	1	0	1	1	1	0	1	1	0	1	0	-
1096735|F|0-48:C>T-48:C>T	1A	512475837	0	1	-	0	1	0	1	1	0	-	1	1	1	1	1	0	0	1	0	0	1	1	0	0	-	-	0	1	-	2	0	-	0	2	0	1	-	1	1	1	0	1	1	0	1	0	0
2263444|F|0-36:A>G-36:A>G	1A	512491703	1	-	-	-	-	1	-	-	1	1	-	-	-	-	-	1	1	-	1	1	-	-	1	0	1	-	1	-	-	1	1	1	1	-	1	-	-	-	-	-	-	-	-	1	-	-	-
4989967|F|0-44:C>G-44:C>G	1A	512491703	1	0	-	-	0	1	0	0	1	1	-	-	-	0	0	1	1	0	1	1	0	0	1	-	1	-	1	0	0	2	1	1	1	0	1	0	-	0	0	0	-	0	0	1	0	-	-
1062638|F|0-63:G>A-63:G>A	1A	512496605	0	1	0	0	2	1	1	1	0	0	1	1	1	1	1	2	1	1	0	0	1	1	0	0	0	1	0	1	1	2	0	0	0	2	0	1	0	1	1	1	0	1	1	1	1	0	0
1211261|F|0-25:T>C-25:T>C	1A	513209052	1	0	-	0	0	0	0	0	0	-	0	0	0	0	0	0	-	-	0	0	0	0	0	1	0	0	0	0	0	0	0	0	1	0	0	0	0	0	-	0	0	0	0	0	0	0	-
1092002|F|0-15:C>T-15:C>T	1A	513660871	0	1	0	1	1	1	1	1	0	1	-	-	1	1	-	1	1	1	1	1	1	-	1	0	1	-	1	1	1	1	1	1	0	2	1	1	-	1	1	1	1	1	-	1	1	1	1
5581993|F|0-11:C>A-11:C>A	1A	514614030	2	2	2	2	2	1	1	2	2	2	1	1	1	1	1	1	2	2	1	1	2	2	2	1	1	2	2	2	1	2	2	1	2	1	1	2	2	1	2	1	2	1	1	1	1	2	2
1149978|F|0-14:T>C-14:T>C	1A	514667124	0	1	2	1	1	1	1	1	1	-	1	1	1	-	1	1	1	1	1	1	-	1	1	1	-	1	-	1	1	0	-	0	0	0	0	1	1	1	-	1	0	1	1	1	1	-	-
3029519|F|0-6:A>G-6:A>G	1A	515651271	2	2	2	2	2	2	2	0	2	2	1	2	0	2	0	2	2	2	0	2	2	2	2	2	2	2	2	1	2	2	2	2	0	2	2	2	2	2	0	2	2	2	0	2	0	2	2
1240410|F|0-40:G>A-40:G>A	1A	515651305	2	2	2	2	2	2	2	0	2	0	0	2	-	2	2	2	2	2	2	2	2	2	2	2	2	2	2	2	2	2	2	-	0	2	2	2	1	2	2	2	2	2	0	2	2	2	2
3021785|F|0-14:A>C-14:A>C	1A	515746518	2	2	2	2	2	0	2	2	0	2	0	2	2	2	2	2	0	2	2	0	2	2	2	2	0	2	2	2	2	2	0	2	0	2	0	2	2	2	2	2	2	2	2	2	2	2	2
1008220|F|0-29:A>C-29:A>C	1A	515759562	1	1	-	1	1	-	1	-	1	1	-	1	1	1	1	1	1	1	1	1	1	1	-	1	-	-	0	1	1	0	-	0	1	1	0	1	1	1	1	1	0	1	1	1	1	1	1
998133|F|0-39:G>T-39:G>T	1A	515899450	0	1	0	0	1	-	2	1	1	1	1	1	1	1	1	2	-	1	1	1	1	1	1	1	0	1	0	1	1	2	1	-	0	2	0	1	0	1	1	1	0	1	1	-	1	0	0
2280153|F|0-24:C>T-24:C>T	1A	516559159	1	1	1	1	1	1	1	1	1	-	1	1	1	1	1	1	1	1	-	-	1	1	1	0	0	1	0	-	1	1	-	0	1	2	-	-	1	1	1	1	0	1	1	1	1	-	1
1078943|F|0-45:A>G-45:A>G	1A	516581313	1	-	-	0	-	-	-	-	-	0	0	-	-	-	0	-	-	0	-	0	-	-	0	0	0	-	0	-	-	0	0	0	1	-	-	-	0	-	-	-	0	-	0	-	0	0	0
1026215|F|0-12:A>T-12:A>T	1A	516584259	0	-	-	-	0	0	0	0	0	0	0	-	0	0	0	0	0	1	-	0	0	-	0	1	0	0	0	0	-	0	0	-	-	0	0	0	-	0	-	0	0	0	1	0	0	-	-
5360925|F|0-10:C>T-10:C>T	1A	516586504	2	2	1	2	0	2	2	0	-	1	2	-	0	1	2	2	0	-	1	2	2	1	2	2	1	2	2	0	2	2	0	1	1	2	2	2	2	2	2	-	2	1	1	1	1	-	2
100391265|F|0-50:C>G-50:C>G	1A	516586570	0	0	-	0	0	2	0	0	2	0	2	0	0	-	0	0	0	-	0	0	0	0	0	0	2	0	0	0	0	0	2	-	2	0	0	0	0	0	0	0	0	0	-	0	0	0	0
3028691|F|0-34:T>C-34:T>C	1A	516732449	1	0	1	1	2	0	0	0	0	0	0	0	0	2	0	2	0	1	0	0	0	0	0	1	1	0	1	0	0	2	0	1	1	0	0	0	1	0	0	0	1	0	1	0	0	1	1
3958447|F|0-10:G>T-10:G>T	1A	516732491	0	2	2	0	0	2	2	1	2	2	2	0	1	2	0	2	2	0	0	2	2	2	2	2	2	-	2	2	2	0	2	1	2	2	2	0	2	2	2	2	1	2	2	2	2	1	-
100514594|F|0-14:G>A-14:G>A	1A	516732491	2	2	0	0	2	1	0	2	0	0	0	0	0	2	-	2	-	2	0	0	0	0	2	0	0	2	0	1	2	0	-	0	0	0	0	0	0	0	2	0	0	0	0	0	0	2	2
1105305|F|0-23:T>C-23:T>C	1A	516773111	2	2	2	2	0	2	2	2	2	0	2	0	0	2	0	2	2	2	2	2	0	0	2	2	2	2	2	2	0	2	2	2	2	0	2	2	2	0	0	0	0	0	1	2	0	2	2
100456731|F|0-16:G>C-16:G>C	1A	516789418	2	2	2	2	2	2	2	2	0	2	2	2	2	2	2	2	2	2	2	2	2	2	0	2	2	2	2	2	2	2	2	2	2	2	2	2	2	2	0	2	0	2	2	2	2	2	2
1224874|F|0-27:T>C-27:T>C	1A	517489459	1	1	-	-	1	1	1	1	1	1	1	1	-	1	-	1	1	1	1	1	1	1	1	0	1	1	1	1	-	1	1	1	1	-	1	-	-	1	1	-	1	1	1	1	1	-	-
100517301|F|0-7:T>C-7:T>C	1A	517635719	2	2	2	0	2	2	2	2	2	2	2	2	2	2	2	2	2	2	0	2	1	2	1	1	1	2	2	2	2	2	2	1	2	2	2	2	2	2	2	2	1	2	2	2	1	2	2
3961298|F|0-39:G>C-39:G>C	1A	518472492	2	2	2	1	2	2	2	2	2	2	2	2	2	0	2	2	2	2	2	2	2	2	2	2	2	2	2	2	0	2	2	2	2	2	2	2	1	2	2	2	2	2	2	2	2	1	1
1273638|F|0-68:A>G-68:A>G	1A	518473304	0	0	0	-	0	0	0	0	0	0	1	0	0	0	0	0	1	2	0	0	0	0	-	0	0	0	0	0	-	0	0	0	-	0	0	0	0	0	-	-	-	0	0	0	0	0	0
1231293|F|0-16:T>C-16:T>C	1A	519467461	2	2	2	2	2	2	2	2	2	2	2	2	2	2	0	2	2	2	2	2	2	2	2	2	2	2	2	2	2	2	2	2	2	0	2	0	2	2	2	2	2	2	0	0	2	2	2
1088769|F|0-59:C>G-59:C>G	1A	519799568	0	0	0	0	0	1	1	1	1	1	1	0	0	0	0	1	1	0	1	1	0	0	1	0	1	0	1	0	0	1	1	1	0	0	1	0	0	0	0	0	1	0	1	1	0	0	0
1218865|F|0-6:A>G-6:A>G	1A	519849476	2	2	2	2	2	2	2	2	0	2	2	2	2	2	2	2	2	2	2	2	2	2	2	2	2	2	2	2	2	2	1	2	2	2	2	2	2	2	2	2	2	2	2	2	1	2	2
1218865|F|0-14:C>A-14:C>A	1A	519849476	2	2	0	0	2	0	2	2	0	2	0	2	2	2	2	2	0	2	0	0	2	2	2	2	0	2	2	2	2	2	-	2	0	2	0	2	2	2	2	2	2	2	2	2	1	2	2
1215894|F|0-9:T>G-9:T>G	1A	519873210	2	2	2	0	2	0	2	2	0	2	0	2	2	2	2	2	0	2	0	0	2	2	2	2	0	2	2	2	2	2	0	2	0	2	0	2	2	2	2	2	2	2	2	2	2	2	2
1103347|F|0-50:G>T-50:G>T	1A	519892933	0	0	0	-	0	1	1	1	1	1	1	0	0	2	0	2	1	0	1	1	0	0	1	-	1	0	1	0	0	1	1	1	0	2	1	0	-	0	2	0	1	0	1	1	0	-	-
100356833|F|0-25:T>C-25:T>C	1A	519991044	0	-	-	0	0	2	0	0	2	2	2	-	0	0	-	2	2	0	0	-	0	0	2	0	2	-	0	0	0	1	2	2	0	0	-	-	0	0	0	0	0	0	0	2	0	0	-
1164468|F|0-45:T>C-45:T>C	1A	519996242	-	-	-	-	0	2	-	0	1	2	2	0	0	0	-	1	2	-	0	0	0	0	1	-	2	-	0	0	-	1	2	1	-	0	0	0	-	-	-	0	-	0	0	2	0	-	-
4911235|F|0-38:T>C-38:T>C	1A	520350911	0	0	2	1	2	0	2	0	0	0	0	0	0	0	1	2	0	1	0	0	0	0	0	1	0	0	0	0	0	0	0	0	0	0	0	0	1	0	0	0	0	0	0	0	0	1	1
2265694|F|0-14:G>C-14:G>C	1A	520354064	1	1	-	-	1	1	1	1	1	1	1	1	1	-	0	1	1	-	1	1	1	-	1	-	1	-	1	1	1	1	1	1	1	1	1	-	-	1	1	1	1	1	1	1	1	-	-
100326123|F|0-42:T>G-42:T>G	1A	520412497	-	0	0	0	2	0	0	2	0	0	0	0	0	0	0	0	0	0	2	0	0	0	0	0	0	0	0	0	0	2	0	0	0	0	0	0	0	0	0	0	0	0	0	0	0	0	0
3025494|F|0-11:A>G-11:A>G	1A	520421335	2	2	2	0	2	2	2	2	2	2	2	2	2	2	2	2	2	2	0	2	2	2	2	2	2	2	2	2	2	2	2	2	2	2	2	2	2	2	2	2	2	2	2	2	2	2	2
979259|F|0-20:G>A-20:G>A	1A	520572999	1	1	-	0	1	1	-	1	-	-	-	-	1	-	1	-	-	1	1	1	-	-	1	1	-	1	1	1	1	0	-	-	1	-	1	1	0	1	1	1	-	-	1	1	1	0	0
3028856|F|0-7:G>A-7:G>A	1A	520579035	2	2	2	2	2	2	2	2	2	2	2	2	2	2	2	2	2	2	2	2	2	2	2	2	2	2	2	2	2	2	2	2	2	2	2	2	2	2	2	2	2	2	2	2	2	2	2
1092409|F|0-12:T>C-12:T>C	1A	520868122	0	0	0	0	0	0	0	-	0	0	0	0	0	0	0	0	0	0	0	0	0	0	0	0	0	0	0	0	0	0	0	0	0	0	0	0	0	0	0	0	0	0	0	0	0	0	0
2278971|F|0-42:C>T-42:C>T	1A	520868188	0	0	-	0	0	0	0	0	0	0	0	0	0	0	-	0	0	0	0	0	0	0	0	0	0	0	0	0	0	-	0	0	0	0	0	0	0	0	0	-	0	0	0	0	-	0	0
4004709|F|0-23:T>G-23:T>G	1A	520939378	2	2	2	0	2	2	2	2	2	2	2	2	2	2	2	2	2	2	0	2	2	2	2	2	2	2	2	2	2	2	2	2	2	2	2	2	2	2	2	2	2	2	2	2	2	2	2
3029371|F|0-17:C>G-17:C>G	1A	521257406	0	0	0	2	0	0	0	0	0	0	0	0	0	0	0	0	0	0	2	0	0	0	0	0	0	0	0	0	0	0	0	0	0	0	0	0	0	0	0	0	0	0	0	0	0	0	0
3029371|F|0-19:G>A-19:G>A	1A	521257406	2	2	2	2	2	2	2	2	2	2	2	2	2	2	2	2	2	2	2	2	2	2	2	2	2	2	2	2	2	2	2	2	2	2	2	2	2	2	2	2	2	2	2	2	2	2	2
2255786|F|0-49:A>C-49:A>C	1A	521257440	2	2	2	2	2	2	2	2	2	2	2	2	2	2	2	2	2	2	2	2	2	2	2	2	2	2	2	2	2	2	2	2	2	2	2	2	2	2	2	2	2	2	2	2	2	2	2
3034145|F|0-20:T>G-20:T>G	1A	522150609	0	0	-	-	2	2	-	1	0	0	1	0	0	2	-	2	2	0	2	1	-	2	0	2	2	2	0	1	0	-	0	1	2	0	1	0	2	1	2	0	1	-	0	2	2	0	2
1207458|F|0-25:C>T-25:C>T	1A	522189555	0	0	-	0	0	0	0	-	0	0	0	0	0	0	0	0	0	0	0	0	0	0	0	0	0	0	0	0	0	0	0	0	0	0	0	0	0	0	0	0	0	0	0	0	0	0	0
2277423|F|0-42:A>G-42:A>G	1A	522519233	0	-	-	0	0	0	0	0	0	0	0	-	-	-	0	-	-	0	-	0	-	-	0	0	0	0	0	0	-	0	0	0	0	-	0	-	-	-	-	-	0	0	-	0	0	-	-
1089765|F|0-66:A>G-66:A>G	1A	522520187	0	0	0	0	0	0	0	0	0	0	2	-	0	0	0	0	2	0	0	0	-	-	0	0	0	0	2	0	0	0	2	0	0	-	0	0	0	0	0	0	0	0	2	0	0	2	0
1090380|F|0-51:G>A-51:G>A	1A	524389432	0	0	0	0	0	0	0	0	0	0	0	0	0	0	0	0	0	0	0	0	0	0	0	0	0	0	0	0	0	0	0	0	0	0	0	0	0	0	0	0	0	0	2	0	0	0	0
1031714|F|0-56:G>A-56:G>A	1A	524403334	2	2	0	1	2	2	2	2	2	2	2	1	2	2	2	2	2	2	2	0	2	2	2	2	2	2	2	2	2	2	2	2	2	2	2	2	2	2	2	2	2	2	2	2	2	2	1
3020449|F|0-43:A>G-43:A>G	1A	527097816	0	0	0	0	0	0	0	0	0	0	0	0	0	0	0	0	0	0	0	0	0	0	0	0	0	0	0	0	0	0	0	0	2	0	0	0	0	0	0	0	0	0	0	0	0	0	0
1213102|F|0-13:G>A-13:G>A	1A	527200530	0	0	0	0	0	0	0	0	0	-	0	0	0	0	0	0	0	0	-	0	0	0	0	0	0	0	0	0	0	0	0	0	0	0	0	0	0	0	0	0	-	0	0	0	0	0	0
1207909|F|0-8:T>G-8:T>G	1A	528663773	2	1	-	1	1	-	1	1	1	1	1	1	-	1	2	-	1	1	1	1	1	-	1	1	1	1	1	-	-	1	1	1	0	-	1	-	-	1	1	-	1	1	-	-	1	1	1
100303473|F|0-26:C>A-26:C>A	1A	528933298	0	0	0	2	0	0	0	0	2	0	0	0	0	0	0	0	0	2	0	2	-	0	2	2	0	2	0	0	0	0	0	0	0	0	0	0	0	0	0	0	2	2	0	0	0	0	0
1108469|F|0-15:A>G-15:A>G	1A	529249678	2	2	2	0	2	2	2	2	2	2	2	2	2	0	2	2	2	0	0	2	2	2	2	2	2	2	2	2	2	2	2	2	2	2	2	2	2	2	2	2	2	2	2	2	2	2	2
1166302|F|0-55:A>G-55:A>G	1A	529326548	1	0	-	1	2	0	0	0	1	1	1	0	-	2	1	0	0	0	0	1	2	0	1	0	1	0	1	0	0	2	1	1	1	0	1	0	1	0	0	0	1	0	0	0	0	1	-
4989162|F|0-8:T>C-8:T>C	1A	530178147	1	2	2	1	1	1	1	1	1	1	1	0	1	1	1	1	1	0	1	1	0	0	1	0	1	1	1	0	1	1	1	1	1	0	1	1	1	0	1	0	1	0	0	1	0	1	1
100400338|F|0-29:G>A-29:G>A	1A	530199695	0	1	2	0	2	1	1	1	0	0	0	1	1	2	1	1	1	1	1	0	1	1	0	1	0	1	0	1	1	2	0	0	0	2	0	1	0	1	1	1	0	1	1	1	1	0	0
1244213|F|0-43:A>G-43:A>G	1A	530807455	0	0	0	0	0	0	0	0	0	0	0	0	0	0	0	0	0	0	0	0	0	0	0	0	0	2	0	0	0	0	0	0	0	0	0	0	0	0	0	0	0	0	0	2	0	2	0
1114333|F|0-20:A>T-20:A>T	1A	530809002	0	0	0	1	0	0	0	0	0	0	0	0	0	0	0	0	-	0	0	0	0	0	0	0	0	0	0	0	0	0	0	0	0	0	0	0	1	0	0	0	0	0	-	0	0	1	1
3954424|F|0-42:G>C-42:G>C	1A	530870343	0	0	0	0	0	0	0	0	0	0	0	0	0	0	0	2	0	2	0	0	0	0	0	0	0	0	0	0	0	0	0	0	0	0	0	0	0	0	0	0	0	0	0	0	0	0	0
1235896|F|0-60:A>G-60:A>G	1A	530885047	2	0	-	2	2	2	1	2	2	2	2	2	0	2	2	0	2	2	2	0	0	2	1	0	2	2	2	0	2	2	2	0	2	2	1	2	0	0	2	2	2	2	2	2	2	0	2
1130394|F|0-58:A>G-58:A>G	1A	531012614	0	0	-	-	0	0	0	0	0	0	-	-	0	-	0	0	0	0	0	0	0	0	0	0	0	-	0	0	0	0	0	-	0	0	0	0	-	0	0	0	0	-	0	0	0	1	-
1229178|F|0-14:C>T-14:C>T	1A	531281651	0	2	2	0	0	0	0	0	0	0	2	1	0	2	0	0	0	1	0	0	1	1	0	1	0	0	0	0	0	0	0	0	0	2	0	0	0	1	0	1	0	1	1	0	1	0	0
1229178|F|0-24:A>G-24:A>G	1A	531281651	2	0	2	0	0	0	2	2	0	0	0	-	0	2	2	2	0	-	0	0	-	-	0	1	0	2	0	0	0	0	0	0	0	2	0	0	0	1	0	-	0	-	-	2	-	0	0
1062872|F|0-52:C>A-52:C>A	1A	531326781	1	0	-	-	0	0	-	0	0	0	0	-	0	-	1	0	-	0	0	0	0	0	0	0	0	0	0	0	0	0	0	0	-	0	0	0	0	0	0	0	0	0	0	0	0	0	0
1863632|F|0-7:T>C-7:T>C	1A	531561531	0	1	0	0	1	1	1	1	1	1	1	1	1	2	0	1	1	1	2	1	1	1	1	1	1	1	1	1	1	1	1	1	0	2	1	1	0	1	1	1	1	1	1	1	1	0	0
100441461|F|0-16:A>G-16:A>G	1A	531608518	2	2	2	2	2	2	2	2	2	2	2	2	2	2	2	2	2	2	2	2	2	2	2	2	2	2	2	2	2	2	2	2	2	2	2	2	2	2	2	2	2	2	2	2	2	2	2
4261823|F|0-38:A>G-38:A>G	1A	531608549	2	2	2	2	2	2	2	2	2	2	2	2	2	2	2	2	2	2	2	2	2	2	2	2	2	2	2	2	2	2	2	2	2	2	2	2	2	2	2	2	2	2	2	2	2	2	2
100322709|F|0-5:A>G-5:A>G	1A	531610779	2	2	2	2	2	2	2	2	2	2	2	2	2	2	2	2	2	2	2	2	2	2	2	2	2	2	2	2	2	2	2	2	2	2	2	2	2	2	2	2	2	2	2	2	2	2	2
5359584|F|0-5:C>G-5:C>G	1A	532101734	2	2	2	2	2	2	2	2	2	2	2	2	2	2	2	2	2	2	2	0	2	2	2	2	2	2	2	2	2	2	2	2	2	2	2	2	0	2	2	2	2	2	0	2	2	2	2
998037|F|0-12:G>A-12:G>A	1A	532476829	2	0	1	-	0	0	2	1	-	0	1	-	-	-	-	2	-	0	1	1	0	-	-	2	-	-	1	1	1	1	2	2	2	2	-	-	-	-	-	-	2	-	1	2	1	-	-
1090544|F|0-9:T>A-9:T>A	1A	532487758	2	-	0	-	2	-	2	2	2	2	2	-	1	-	0	2	0	0	2	2	0	2	0	1	1	2	2	2	0	2	0	2	2	2	0	-	-	0	0	2	2	2	0	0	2	1	-
1090544|F|0-56:T>C-56:T>C	1A	532487758	0	-	0	1	0	-	0	0	0	0	0	-	-	-	0	2	0	0	0	0	0	0	0	1	-	0	0	0	0	0	0	0	0	0	0	-	1	0	0	0	0	0	0	0	0	1	1
3034488|F|0-8:A>G-8:A>G	1A	532757253	1	2	2	2	2	2	2	1	0	1	2	2	2	2	2	2	2	2	2	1	2	2	-	2	0	2	1	2	2	1	0	1	1	2	1	2	2	2	0	2	1	2	2	2	2	2	2
989937|F|0-10:C>A-10:C>A	1A	532766627	0	1	1	0	1	1	1	-	1	-	-	1	1	-	1	-	1	1	1	-	1	-	1	2	1	1	-	1	1	-	1	-	0	1	1	-	-	1	1	1	-	1	1	1	1	0	1
989937|F|0-11:C>G-11:C>G	1A	532766627	0	1	-	0	1	1	1	1	1	1	1	-	1	1	-	1	-	1	1	-	1	1	1	2	1	-	1	1	1	1	1	1	0	1	1	-	-	1	1	1	1	1	1	1	-	0	-
1012827|F|0-63:C>G-63:C>G	1A	532918571	0	1	2	-	1	1	1	1	1	1	1	1	1	1	-	2	1	1	1	1	1	1	1	1	1	1	1	1	1	1	1	1	0	1	1	1	1	1	1	1	1	1	1	1	1	0	1
1250142|F|0-19:G>A-19:G>A	1A	534278982	-	1	2	2	2	2	2	1	1	2	2	1	2	1	1	2	2	1	2	1	1	2	1	2	1	1	1	2	2	1	2	1	2	1	1	1	2	1	2	2	2	-	2	2	1	2	1
100413309|F|0-58:G>A-58:G>A	1A	534768642	0	1	1	1	2	1	1	1	1	1	1	1	1	1	1	1	-	1	1	-	-	1	-	1	1	1	1	1	1	1	1	1	0	1	1	-	1	1	1	1	1	1	1	1	1	1	1
1088306|F|0-31:G>A-31:G>A	1A	534836196	2	-	-	-	2	0	0	0	0	0	0	-	0	0	0	0	0	-	0	0	0	0	0	0	-	0	0	-	0	0	0	0	2	0	0	-	-	0	0	-	0	0	0	0	0	0	0
4991333|F|0-18:T>G-18:T>G	1A	534938821	0	0	-	-	0	0	0	0	0	0	0	0	0	0	1	2	0	1	0	0	0	0	0	0	0	0	0	0	0	0	0	0	0	0	0	0	0	0	0	0	0	0	0	0	0	1	0
1228886|F|0-34:G>C-34:G>C	1A	535435914	2	-	2	2	0	1	1	1	1	1	1	1	-	-	2	1	1	-	1	1	1	1	1	1	1	2	1	1	-	1	1	1	2	1	1	1	1	1	-	1	1	1	-	1	-	2	1
1112918|F|0-26:A>G-26:A>G	1A	535440982	0	0	0	0	0	0	0	0	0	0	0	0	0	0	0	2	0	0	0	0	0	0	0	0	0	0	0	0	0	0	0	0	0	0	0	0	0	0	0	0	0	0	0	0	0	1	0
2367863|F|0-16:A>G-16:A>G	1A	535446611	2	2	2	2	2	2	2	2	2	2	2	2	2	2	2	2	2	2	2	2	2	2	2	2	2	2	2	2	2	2	2	2	2	2	2	2	2	2	2	2	2	2	2	2	2	2	2
1038738|F|0-46:C>G-46:C>G	1A	535734441	0	0	-	0	0	0	0	0	0	0	0	0	0	0	1	-	0	-	-	0	0	0	0	-	0	1	0	0	0	0	0	0	-	-	0	-	0	0	0	0	0	0	0	0	0	0	0
1209199|F|0-40:G>A-40:G>A	1A	535858050	0	0	0	0	0	0	0	1	0	0	0	0	0	0	1	0	0	0	0	0	0	0	0	0	0	1	0	0	2	2	0	0	0	0	0	0	0	0	0	0	0	0	0	0	0	1	0
7487530|F|0-7:T>C-7:T>C	1A	536294527	1	-	-	0	-	0	0	1	0	0	0	-	-	-	1	0	0	0	-	0	-	-	0	0	0	1	0	-	-	1	0	0	1	-	0	-	-	0	-	-	0	-	-	0	-	1	-
1695042|F|0-38:G>A-38:G>A	1A	536653752	0	0	0	-	0	1	0	1	0	1	0	0	0	0	0	0	1	0	0	1	0	0	1	0	0	-	1	0	0	1	0	0	0	0	1	0	0	0	0	0	1	0	0	-	0	-	0
1695042|F|0-65:T>A-65:T>A	1A	536653752	0	0	0	-	0	-	0	-	0	-	0	0	0	0	0	0	-	0	0	-	0	0	-	0	0	-	-	0	0	-	0	0	0	0	-	0	0	0	0	0	-	0	0	1	0	1	0
1118740|F|0-41:C>G-41:C>G	1A	536664203	1	0	-	0	0	0	0	0	0	-	0	0	0	0	0	-	0	0	0	-	-	0	0	0	-	0	0	0	0	0	0	-	0	0	0	0	0	0	0	0	0	0	0	0	-	-	0
994818|F|0-18:A>C-18:A>C	1A	536664269	0	2	2	0	2	0	1	2	0	0	0	1	1	1	1	2	0	1	1	0	1	1	0	1	0	0	0	1	1	0	2	0	0	1	0	1	1	1	1	1	0	1	1	0	1	0	1
100442442|F|0-42:A>G-42:A>G	1A	536673842	0	2	2	2	2	2	2	2	2	2	2	1	1	1	1	2	2	1	1	2	1	1	2	1	2	2	2	1	1	2	2	2	0	2	2	1	1	1	1	1	2	1	1	2	1	2	1
100441668|F|0-6:A>G-6:A>G	1A	536673897	0	1	2	2	2	2	1	2	1	2	1	1	1	1	1	2	2	1	1	2	1	-	2	1	1	2	2	1	1	2	1	1	-	1	2	1	1	2	1	1	2	1	1	2	1	2	1
4910422|F|0-29:G>A-29:G>A	1A	537093899	2	2	2	-	2	2	1	2	2	2	2	1	2	1	2	2	2	2	2	2	2	2	2	2	1	1	2	2	2	2	1	2	2	2	2	-	1	2	2	2	2	2	2	2	2	1	1
2318520|F|0-68:G>T-68:G>T	1A	537102777	0	0	-	0	-	0	1	1	-	-	-	0	-	-	0	0	0	0	1	-	0	-	0	0	-	-	-	0	-	-	-	-	-	-	-	-	-	0	0	-	-	-	0	0	0	0	-
1118354|F|0-40:C>G-40:C>G	1A	537817812	0	0	0	0	0	0	1	1	0	0	0	0	0	0	0	0	0	0	1	0	0	0	0	0	0	0	0	0	-	0	0	0	0	-	0	0	0	0	0	0	0	0	0	0	-	0	0
100352759|F|0-55:T>A-55:T>A	1A	537826030	2	2	1	2	1	2	2	2	0	2	2	2	2	2	2	2	2	2	2	2	-	0	2	2	2	2	2	0	0	2	1	2	0	2	1	2	2	2	2	0	2	-	2	2	2	2	1
1134151|F|0-10:G>A-10:G>A	1A	537889009	0	0	-	-	0	-	0	0	-	-	-	0	0	0	0	-	-	0	0	-	0	0	-	0	-	0	-	0	0	-	-	-	0	0	-	0	-	0	0	0	-	0	0	-	0	1	-
1134151|F|0-11:A>C-11:A>C	1A	537889009	0	2	-	1	0	1	0	0	1	1	1	0	0	0	0	1	1	0	0	1	0	0	1	0	1	0	1	0	0	1	1	1	2	0	1	0	1	0	0	0	1	0	0	1	0	-	1
4993685|F|0-29:A>G-29:A>G	1A	537889233	1	2	1	2	1	0	1	1	0	0	0	1	1	1	1	0	0	1	1	0	1	1	0	1	0	1	0	1	1	0	0	0	0	1	0	1	0	1	1	1	0	1	1	0	1	2	0
3959035|F|0-13:C>T-13:C>T	1A	537889263	0	0	0	-	0	-	0	0	-	-	-	0	0	0	0	-	-	0	0	-	0	0	-	0	-	0	-	0	0	-	-	-	-	0	-	0	-	0	0	0	-	0	0	0	0	1	-
3959035|F|0-34:A>G-34:A>G	1A	537889263	0	2	0	1	0	1	0	0	1	1	1	0	0	0	0	1	1	0	0	1	0	0	1	0	1	0	1	0	0	1	1	1	1	0	1	0	1	0	0	0	1	0	0	1	0	-	1
3950750|F|0-11:C>G-11:C>G	1A	537967064	2	0	0	0	0	1	0	0	0	2	2	2	2	0	2	2	2	0	2	2	0	0	2	0	2	2	2	2	0	2	2	0	2	2	2	0	0	0	0	0	2	0	0	2	2	0	2
1038305|F|0-60:G>T-60:G>T	1A	537977406	0	2	1	0	1	0	0	0	0	0	0	1	1	1	1	-	0	0	0	0	1	1	0	0	0	1	0	1	1	-	-	0	0	-	0	1	0	2	1	1	0	1	1	0	1	0	0
4394705|F|0-21:T>G-21:T>G	1A	538639734	1	0	1	0	1	0	1	1	0	0	0	-	-	-	1	2	0	-	1	0	-	-	0	1	0	0	0	-	-	0	0	0	2	-	0	-	0	-	0	-	0	-	1	0	-	0	0
1084505|F|0-19:A>G-19:A>G	1A	539427287	1	2	1	1	1	1	1	1	0	0	0	1	1	1	1	2	1	1	1	0	2	1	1	1	0	1	0	1	1	0	0	0	0	1	1	1	0	1	1	1	0	1	1	1	1	1	0
100441914|F|0-11:T>G-11:T>G	1A	539616489	2	2	2	1	2	1	2	2	2	2	2	2	2	2	2	2	1	2	2	2	2	2	1	2	2	2	2	2	2	2	2	2	2	2	1	2	2	2	2	2	2	2	2	1	2	1	2
1093710|F|0-10:G>A-10:G>A	1A	539749700	2	2	2	2	2	0	-	-	2	2	2	2	2	2	2	2	2	2	2	2	2	2	2	2	2	2	2	2	2	2	2	2	0	2	2	2	2	2	2	2	2	2	2	2	2	2	2
2258975|F|0-41:G>T-41:G>T	1A	539964262	-	0	0	0	0	0	0	0	-	-	0	0	-	-	0	-	-	-	0	-	-	0	0	0	0	0	-	0	-	0	0	0	0	0	0	0	1	0	0	0	0	-	0	0	0	0	1
1038571|F|0-67:G>A-67:G>A	1A	540053915	0	2	-	1	2	1	1	1	1	1	1	1	1	1	1	1	1	0	1	1	1	1	1	0	1	1	1	1	1	1	1	1	1	1	1	1	0	1	1	1	1	1	1	1	1	1	0
1211189|F|0-39:T>C-39:T>C	1A	540136933	1	0	-	1	1	1	1	1	1	-	1	1	1	1	1	1	1	0	1	-	1	1	1	0	1	1	2	1	1	1	1	1	1	1	1	1	0	1	-	1	1	1	1	1	-	-	0
1008962|F|0-9:G>A-9:G>A	1A	540664662	1	2	1	0	2	0	0	0	0	0	0	0	0	0	1	0	0	1	0	0	0	0	0	0	0	0	0	0	0	0	0	0	0	0	0	0	0	0	0	0	0	0	0	0	0	0	0
3034193|F|0-34:A>G-34:A>G	1A	540673976	0	1	1	1	1	1	1	1	1	1	1	1	1	1	0	1	-	0	1	1	1	1	1	1	1	1	1	1	1	1	1	1	1	1	1	1	1	1	-	1	-	1	1	1	1	1	1
992431|F|0-22:T>C-22:T>C	1A	540712899	1	0	2	0	0	0	0	0	0	-	0	0	0	0	1	0	0	1	0	-	0	0	0	2	0	0	0	0	0	-	0	0	0	0	-	0	0	0	0	0	0	0	0	0	0	0	0
3064946|F|0-30:G>A-30:G>A	1A	540716946	2	2	2	2	2	1	2	2	1	2	-	2	2	2	2	2	2	2	1	1	2	2	0	2	1	2	2	2	2	2	0	2	2	2	1	2	2	2	2	2	2	2	2	0	2	2	2
100185168|F|0-20:C>T-20:C>T	1A	541164523	2	2	-	1	0	-	-	2	-	1	1	0	1	1	2	2	2	1	0	1	2	1	1	2	0	-	2	0	0	1	0	-	2	2	0	1	0	1	-	2	-	-	0	2	2	0	2
1099483|F|0-15:C>T-15:C>T	1A	541320282	0	0	0	2	2	2	0	2	1	2	1	2	0	2	0	0	2	0	2	0	1	0	0	2	0	2	1	2	2	1	1	0	0	2	2	0	2	2	2	-	2	2	1	2	2	2	0
1025998|F|0-14:T>C-14:T>C	1A	541729040	0	2	0	1	0	1	1	1	1	1	1	0	0	2	2	2	1	0	1	1	0	0	1	1	1	0	1	0	0	1	1	1	1	0	1	0	0	0	0	0	1	0	0	1	0	0	0
5358611|F|0-47:C>A-47:C>A	1A	541984000	2	0	0	0	0	2	0	0	0	0	0	0	2	0	0	0	0	0	0	0	0	0	2	2	0	0	2	2	2	2	0	0	0	0	0	0	2	0	0	0	2	2	0	0	0	0	0
1765595|F|0-7:G>C-7:G>C	1A	542771704	0	0	0	0	0	0	0	0	0	0	0	0	0	0	1	0	0	0	0	0	0	0	0	0	0	1	0	0	0	0	0	0	0	0	0	0	0	0	0	0	0	0	0	0	0	0	0
3954958|F|0-7:G>A-7:G>A	1A	542824384	0	0	0	0	0	0	0	0	0	0	0	0	0	0	1	0	0	0	0	0	0	0	0	0	0	1	0	0	0	0	0	0	0	0	0	0	0	0	0	0	0	0	0	0	0	0	0
3954958|F|0-17:A>G-17:A>G	1A	542824384	2	2	2	2	2	2	2	2	2	2	2	2	2	2	1	2	2	2	2	2	2	2	2	2	2	1	0	2	2	0	2	2	2	2	2	2	2	2	2	2	2	2	2	2	2	2	2
100518932|F|0-23:G>A-23:G>A	1A	543386596	0	0	0	0	0	0	0	0	0	0	0	0	0	0	2	0	0	0	0	0	0	0	0	0	0	1	0	0	0	0	0	0	0	0	0	0	0	0	0	0	0	0	0	0	0	0	0
100518932|F|0-34:T>C-34:T>C	1A	543386596	0	0	0	0	0	0	0	0	0	0	0	0	0	0	2	0	0	0	0	0	0	0	0	0	0	1	0	0	0	0	0	0	0	0	0	0	0	0	0	0	0	0	0	0	0	0	0
1239514|F|0-64:T>G-64:T>G	1A	544077626	0	1	1	1	1	1	1	1	1	1	1	0	1	1	-	1	1	-	1	1	1	1	1	-	1	-	1	1	1	1	1	1	1	1	1	1	0	1	1	1	1	1	1	1	0	0	0
1020850|F|0-41:G>A-41:G>A	1A	544390307	2	0	2	0	2	2	0	0	0	0	0	0	0	0	0	0	2	0	2	0	0	0	0	0	0	0	2	2	0	2	0	0	0	2	2	0	0	0	0	0	0	0	0	2	0	0	0
3022408|F|0-16:G>C-16:G>C	1A	544430459	0	2	0	2	2	0	2	2	2	1	2	2	2	2	2	2	-	2	2	1	2	2	2	2	2	2	0	0	2	0	2	2	2	2	0	1	2	2	2	2	2	2	2	0	1	2	2
1048542|F|0-16:C>T-16:C>T	1A	544495276	2	2	2	2	2	2	2	2	2	2	2	2	2	2	2	2	2	2	2	2	2	2	2	2	2	2	2	2	2	2	2	2	2	2	2	2	2	2	2	2	2	2	2	2	2	2	2
3064411|F|0-47:A>C-47:A>C	1A	544495342	1	0	0	0	0	-	0	0	0	0	0	1	0	0	0	0	0	0	-	0	0	0	0	1	0	0	0	0	-	0	0	0	0	0	0	0	0	0	0	-	0	0	0	0	1	1	0
1219607|F|0-52:A>G-52:A>G	1A	545011573	0	0	0	0	0	0	0	0	0	0	0	0	0	0	0	0	0	0	0	0	0	0	0	0	0	0	0	0	0	0	0	0	0	0	0	0	0	0	0	0	0	0	0	0	0	0	0
3942276|F|0-28:G>C-28:G>C	1A	545417584	2	2	2	2	2	2	2	2	2	2	2	2	2	2	2	2	2	2	2	2	2	2	2	2	2	2	2	2	2	2	2	2	2	2	2	2	2	2	2	2	2	2	2	2	2	2	2
2268203|F|0-50:T>C-50:T>C	1A	545762235	-	1	-	1	1	-	-	1	1	-	1	1	1	-	1	1	1	1	1	1	1	1	1	0	1	1	1	1	-	1	1	1	1	1	1	1	1	1	1	1	-	-	1	1	-	1	1
1003066|F|0-30:G>C-30:G>C	1A	545768557	0	0	0	0	2	0	0	0	0	1	0	0	0	0	0	2	0	0	0	1	0	0	0	0	0	0	0	0	0	1	0	0	0	0	0	0	0	0	0	0	1	0	0	0	0	1	0
2260798|F|0-22:G>A-22:G>A	1A	545892538	0	1	-	1	1	1	-	1	-	1	-	-	-	1	-	1	1	1	1	-	1	1	-	0	-	1	1	1	1	1	1	1	1	1	-	-	-	1	1	1	1	-	1	1	-	1	-
979990|F|0-61:C>A-61:C>A	1A	546031764	0	1	0	-	1	1	1	0	0	0	0	-	1	-	1	2	-	1	1	0	1	1	1	0	-	1	0	1	1	0	0	-	0	1	1	1	1	1	1	1	0	-	-	1	1	1	1
1252328|F|0-24:G>A-24:G>A	1A	546044920	0	1	-	-	1	1	1	0	0	0	0	1	1	-	-	0	-	1	1	0	-	1	1	0	0	1	0	1	1	0	0	-	0	1	1	1	1	1	1	1	0	1	1	1	1	0	-
1166600|F|0-21:C>A-21:C>A	1A	546054565	2	2	2	2	2	2	2	2	2	2	2	2	2	2	2	2	2	2	2	2	2	2	2	2	2	2	2	2	2	2	2	2	2	2	2	2	2	2	2	2	2	2	2	2	2	2	2
1083383|F|0-15:T>C-15:T>C	1A	546178703	2	2	2	2	2	2	2	2	2	2	0	2	2	2	-	2	2	0	2	2	2	2	2	2	0	2	2	2	2	2	2	2	2	2	2	2	0	2	2	2	2	2	2	2	2	2	2
1105337|F|0-46:A>C-46:A>C	1A	546513309	2	2	-	2	0	2	0	-	2	0	0	0	-	-	2	2	-	0	-	-	-	-	-	1	0	1	2	0	2	-	0	-	1	2	1	1	0	0	0	2	0	-	1	1	2	2	-
1048250|F|0-16:C>T-16:C>T	1A	546516253	2	2	0	2	2	2	2	2	2	0	2	2	2	2	1	2	2	2	2	2	2	2	2	2	2	2	2	2	2	2	2	2	2	2	2	2	0	2	2	2	2	2	2	2	2	2	0
1094451|F|0-64:G>A-64:G>A	1A	547004918	1	0	0	0	0	0	-	-	-	-	-	0	0	0	0	-	0	0	0	-	0	0	0	1	-	0	-	0	0	-	-	-	-	0	-	0	0	0	0	0	-	0	0	0	0	0	0
3951874|F|0-5:G>C-5:G>C	1A	547005000	2	2	2	2	2	2	2	2	2	2	2	2	2	2	2	2	2	2	2	2	2	2	2	2	2	2	2	2	2	2	2	2	2	2	2	2	2	2	2	2	2	2	2	2	2	2	2
100304269|F|0-14:A>G-14:A>G	1A	547021716	0	1	2	1	2	1	1	1	2	0	2	2	2	2	2	2	0	2	1	0	0	0	2	-	2	2	2	1	2	2	0	1	1	1	1	1	1	0	2	-	2	2	2	0	2	2	2
100468497|F|0-19:G>C-19:G>C	1A	547301235	2	2	2	2	2	2	2	2	2	2	2	2	2	2	2	2	2	2	2	2	2	2	2	2	2	2	2	2	2	0	2	2	2	2	2	2	2	2	2	2	2	2	2	2	2	2	2
2254818|F|0-52:A>G-52:A>G	1A	547323146	0	2	0	0	1	0	2	1	0	0	0	1	1	0	1	0	0	0	0	0	0	0	1	0	0	1	0	0	1	0	0	0	0	0	0	0	0	0	1	0	0	0	0	0	1	0	0
1092374|F|0-41:G>A-41:G>A	1A	547419469	0	0	1	1	0	1	0	0	1	1	1	0	0	2	0	2	1	1	1	1	1	1	1	1	1	1	1	1	0	0	1	1	1	1	0	1	0	1	0	1	1	1	1	1	0	1	0
4260865|F|0-26:C>T-26:C>T	1A	548460296	2	0	2	2	0	2	2	0	2	2	0	0	0	2	0	2	2	2	0	0	0	0	2	2	0	0	0	0	0	2	0	0	0	0	-	0	2	0	0	0	2	0	0	2	0	2	0
1206203|F|0-42:G>A-42:G>A	1A	548466210	0	0	-	0	0	0	0	0	0	0	0	0	0	0	0	0	0	0	0	-	0	0	0	0	0	-	0	0	0	0	0	0	0	0	0	0	0	0	0	0	0	0	-	0	0	0	0
3952391|F|0-7:C>T-7:C>T	1A	548773102	2	2	1	2	2	2	2	2	2	2	2	2	2	1	2	2	2	2	2	2	2	2	2	2	2	2	2	2	2	2	2	2	2	2	2	2	2	2	2	2	2	2	2	2	2	2	2
3952391|F|0-16:C>G-16:C>G	1A	548773102	2	2	1	2	2	2	2	2	2	2	2	2	2	1	2	2	2	2	2	2	2	2	2	2	2	2	2	2	2	2	2	2	2	2	2	2	2	2	2	2	2	2	2	2	2	2	2
1090726|F|0-43:A>G-43:A>G	1A	548790406	0	1	2	1	2	1	2	1	0	0	1	1	1	2	1	2	1	0	1	1	1	1	1	0	1	1	1	1	1	0	1	1	1	1	1	1	1	1	1	1	0	1	1	1	1	1	1
3021582|F|0-39:A>G-39:A>G	1A	548931377	2	2	2	2	2	2	2	2	2	2	2	2	2	2	2	2	2	2	2	2	2	2	2	2	2	2	2	2	2	2	2	2	2	2	2	2	1	2	2	2	2	2	2	2	2	2	2
100426030|F|0-37:C>T-37:C>T	1A	548956394	0	1	2	1	2	0	2	1	0	0	0	1	1	2	1	2	0	0	1	0	1	1	1	0	0	1	0	1	1	0	0	0	0	1	1	1	0	1	1	1	0	1	1	0	1	1	1
1060794|F|0-58:C>T-58:C>T	1A	548956778	0	0	-	0	-	0	0	-	0	0	1	0	-	-	0	0	-	-	0	1	-	0	-	0	1	0	1	0	0	0	-	1	1	0	0	-	1	0	0	0	-	-	0	0	0	0	-
1114820|F|0-9:A>C-9:A>C	1A	549013601	2	2	-	2	2	2	2	2	2	2	0	-	1	2	0	2	-	2	2	2	2	2	2	2	2	2	2	2	0	2	2	2	2	1	2	2	1	2	2	2	2	0	1	2	1	1	2
1090129|F|0-6:A>G-6:A>G	1A	549062627	0	0	0	0	0	1	0	0	0	0	1	0	0	0	0	2	1	0	0	1	0	0	0	0	1	0	1	0	0	1	1	1	1	0	0	0	1	0	0	0	0	0	0	1	0	0	0
1057454|F|0-33:G>A-33:G>A	1A	549282935	0	1	2	1	1	1	0	1	0	0	1	1	1	1	1	1	1	0	1	1	1	1	1	0	1	1	1	1	1	1	1	1	1	1	1	1	1	1	1	1	0	1	1	1	1	1	1
3021449|F|0-36:T>G-36:T>G	1A	549294998	1	0	1	0	2	-	1	0	1	1	-	0	0	2	0	0	-	1	0	-	0	0	0	1	-	0	-	0	0	-	-	-	-	0	-	0	-	0	0	0	1	0	0	-	0	0	0
1202951|F|0-29:G>A-29:G>A	1A	549422444	0	0	0	0	2	2	2	2	-	0	2	2	2	2	2	0	0	1	0	2	2	2	2	2	2	2	2	2	0	2	-	1	-	2	2	2	2	0	0	0	-	2	0	2	2	0	2
5369556|F|0-7:A>C-7:A>C	1A	549589481	1	2	1	2	2	2	1	2	1	1	1	2	2	2	2	2	2	1	2	1	2	2	2	1	1	2	1	2	2	1	1	1	1	2	1	2	2	1	2	2	1	2	2	2	2	1	2
1079178|F|0-35:A>G-35:A>G	1A	549708983	2	2	2	2	2	2	2	2	2	2	2	2	2	2	2	2	2	2	2	2	2	2	2	2	2	2	2	2	2	2	2	2	2	2	2	2	2	2	2	2	2	2	2	2	2	2	2
1089724|F|0-40:A>C-40:A>C	1A	549851141	0	0	2	0	0	0	1	0	1	1	0	0	0	0	0	0	0	0	0	0	0	0	0	1	0	0	0	0	0	0	0	0	0	0	0	0	0	0	0	0	1	0	0	2	0	0	0
1089207|F|0-17:G>C-17:G>C	1A	549852889	2	2	2	2	2	2	1	2	2	2	2	2	2	2	2	2	2	2	2	2	2	2	2	2	2	2	2	2	2	2	2	2	2	2	2	2	2	2	2	2	2	2	2	2	2	2	2
1024054|F|0-14:G>C-14:G>C	1A	550110222	2	2	2	2	2	2	2	2	2	2	2	2	2	2	2	2	2	2	2	2	2	2	2	2	2	2	2	2	2	1	2	2	2	2	2	2	2	2	2	2	2	2	2	2	2	2	2
998689|F|0-66:T>C-66:T>C	1A	550607902	1	0	-	0	0	0	-	0	-	-	0	0	0	0	-	1	0	0	-	-	0	-	0	0	1	-	-	0	0	1	-	-	0	0	-	-	0	0	0	-	0	0	0	0	-	0	-
1095052|F|0-10:C>G-10:C>G	1A	550968459	2	2	2	2	2	2	2	2	2	2	2	2	2	2	2	2	2	2	2	2	2	2	2	2	2	2	2	2	2	2	2	2	2	2	2	2	2	2	2	2	2	2	2	2	2	2	2
1219109|F|0-34:G>A-34:G>A	1A	551199246	0	-	-	1	0	1	0	-	0	0	0	0	-	0	-	0	1	0	0	-	1	1	0	0	0	-	0	1	0	-	-	-	-	-	-	1	1	1	0	1	0	1	-	0	0	0	0
1126366|F|0-59:T>C-59:T>C	1A	551210523	2	2	-	2	2	2	2	1	2	0	2	2	2	2	2	2	2	2	2	2	2	2	2	2	2	2	2	1	2	0	2	0	2	2	2	2	0	2	0	0	2	0	2	2	2	2	2
4006226|F|0-14:G>A-14:G>A	1A	551280389	2	2	-	2	2	2	1	1	1	2	0	-	1	2	2	1	2	2	0	2	2	0	1	2	2	2	0	1	2	1	2	2	2	2	-	2	2	2	2	2	1	2	2	2	2	0	2
3024760|F|0-26:A>G-26:A>G	1A	551428100	1	2	0	1	2	0	1	1	0	1	0	1	1	1	1	2	0	1	1	1	0	0	1	0	1	1	0	0	1	0	0	1	0	2	1	0	1	0	1	0	0	0	0	0	1	1	1
2246123|F|0-47:C>G-47:C>G	1A	551493510	2	2	-	2	2	0	2	1	2	2	2	2	2	2	2	2	2	2	2	2	2	2	2	2	0	2	2	1	1	0	2	-	2	2	2	-	2	2	0	2	2	2	0	2	2	2	2
3023802|F|0-14:G>C-14:G>C	1A	551530543	1	2	-	1	1	-	1	1	0	1	0	1	1	0	1	1	-	1	1	1	0	0	1	0	1	1	0	0	1	-	0	1	0	2	1	0	-	0	1	0	0	0	0	0	1	1	1
3023802|F|0-40:T>G-40:T>G	1A	551530543	1	2	-	1	1	1	1	1	2	1	2	1	1	2	1	1	1	1	1	1	2	2	1	2	1	1	2	2	1	1	2	1	2	2	1	0	1	2	1	2	2	0	2	2	1	-	1
1120021|F|0-56:C>A-56:C>A	1A	551543802	1	0	0	0	0	0	-	0	0	1	0	0	0	0	1	2	0	1	0	1	0	0	0	-	1	1	0	0	0	0	0	1	0	0	-	0	-	0	0	-	0	-	0	0	0	1	0
3026002|F|0-18:C>A-18:C>A	1A	551610772	2	0	0	0	0	0	2	2	0	0	0	0	0	0	0	2	0	0	2	0	0	0	0	0	0	0	0	0	0	0	0	0	0	0	0	0	0	0	0	0	0	0	0	2	0	0	0
2291221|F|0-22:A>G-22:A>G	1A	551736058	0	-	-	1	1	1	1	-	1	1	-	0	1	-	-	0	-	1	1	-	-	1	0	0	1	1	1	-	1	-	1	1	1	1	0	-	-	-	1	1	1	1	1	0	0	1	-
1089606|F|0-51:C>T-51:C>T	1A	551786687	0	1	0	-	0	-	1	0	1	1	1	0	1	2	1	0	1	-	1	1	-	1	0	0	1	1	1	1	1	-	1	1	1	1	0	-	-	1	-	-	1	1	-	0	-	-	-
3957202|F|0-5:C>T-5:C>T	1A	551793712	0	1	2	1	2	1	1	0	1	1	1	1	1	1	1	0	1	1	1	1	1	1	0	0	1	1	1	1	1	1	1	1	1	2	0	1	1	1	1	1	1	1	1	0	1	1	1
998106|F|0-19:G>A-19:G>A	1A	551803921	0	1	-	1	2	0	2	2	0	1	2	2	2	2	1	0	2	1	0	2	-	0	-	2	2	2	1	-	2	-	2	1	-	0	2	2	-	0	0	0	2	-	2	2	0	1	1
3028189|F|0-12:T>G-12:T>G	1A	551881388	0	1	0	-	2	1	1	1	1	1	1	1	1	1	1	0	1	1	-	1	1	1	0	0	1	1	1	-	1	1	1	1	1	2	2	-	-	1	1	1	1	1	-	0	1	-	-
994139|F|0-28:C>T-28:C>T	1A	551897790	2	1	2	1	2	1	1	1	1	1	1	1	1	1	1	0	1	1	1	1	1	1	0	0	1	1	2	1	1	1	1	1	1	2	0	1	1	1	1	1	1	1	1	0	1	1	1
3064369|F|0-17:G>A-17:G>A	1A	551900979	0	0	0	0	0	0	1	1	0	0	0	0	0	2	1	0	0	0	0	0	0	0	0	0	0	0	0	0	0	0	0	0	0	0	0	0	0	0	0	0	0	0	-	0	0	-	0
1160682|F|0-49:G>A-49:G>A	1A	554080485	1	1	-	1	1	1	-	1	1	1	1	-	-	-	-	1	1	1	-	-	-	-	1	1	1	-	1	1	1	-	1	1	1	-	1	-	-	1	-	1	1	-	1	1	1	-	1
1217706|F|0-16:A>T-16:A>T	1A	554222407	0	2	0	0	2	0	0	0	0	0	0	0	2	0	0	0	0	0	0	0	2	2	0	2	0	2	0	0	2	0	0	0	0	2	0	2	0	2	2	2	0	2	2	0	2	0	0
3021352|F|0-19:G>C-19:G>C	1A	554283689	1	0	0	0	0	0	0	0	0	0	0	0	0	0	0	0	0	0	0	0	0	0	0	0	0	0	0	0	0	-	0	0	0	0	0	0	0	0	-	0	0	0	0	0	0	0	0
1088124|F|0-11:T>C-11:T>C	1A	554525621	2	2	2	2	2	2	2	2	2	2	2	0	0	2	2	2	2	0	2	2	2	2	0	2	2	0	2	0	2	2	2	2	2	2	0	2	-	2	2	0	2	2	2	2	0	0	0
988213|F|0-18:G>A-18:G>A	1A	554526094	2	2	2	2	2	2	2	2	2	2	2	2	2	2	1	2	2	2	2	2	2	2	2	2	2	1	2	2	2	2	2	2	2	2	2	2	2	2	2	2	2	2	2	2	2	2	2
988213|F|0-45:C>T-45:C>T	1A	554526094	0	0	0	0	0	0	0	0	0	0	0	0	0	0	1	0	0	0	0	0	0	0	0	0	0	-	0	0	0	0	0	0	0	0	0	0	0	0	0	0	0	0	0	0	0	0	0
5971049|F|0-36:A>G-36:A>G	1A	554830504	2	2	2	2	2	2	2	2	2	2	2	2	2	2	2	2	2	2	2	2	2	2	2	2	2	2	2	2	2	2	2	2	2	2	2	2	2	2	2	2	2	2	2	2	2	2	2
977385|F|0-18:G>A-18:G>A	1A	554888079	2	2	0	2	2	2	2	2	2	2	2	0	2	2	2	2	0	0	0	2	2	2	2	2	2	2	2	2	2	2	2	0	2	2	2	2	2	2	1	0	2	0	2	2	2	2	2
1201255|F|0-10:T>C-10:T>C	1A	555077533	0	1	-	-	0	0	0	0	0	2	0	0	1	-	0	0	0	2	0	0	0	0	0	0	-	0	0	2	0	-	0	-	0	2	0	-	0	0	2	2	0	0	-	0	-	-	0
1119926|F|0-48:C>T-48:C>T	1A	555129565	0	0	0	0	0	0	0	0	0	0	0	0	0	0	1	0	0	1	1	0	0	0	0	0	0	0	0	0	0	0	0	0	0	0	0	0	-	0	0	0	0	0	0	0	0	1	0
1056535|F|0-20:C>T-20:C>T	1A	555132586	2	2	2	2	2	2	2	2	2	2	2	2	2	2	1	2	2	1	1	2	2	0	2	2	2	2	2	2	2	2	1	2	2	2	2	0	2	2	2	2	2	2	2	2	2	1	2
1056535|F|0-56:T>C-56:T>C	1A	555132586	0	0	0	0	0	0	0	0	0	0	0	0	0	2	1	0	0	2	1	0	0	0	2	0	2	0	0	0	0	0	0	0	0	0	0	0	0	0	0	0	0	0	0	0	0	1	0
1201075|F|0-12:A>C-12:A>C	1A	555132652	2	2	1	0	2	2	2	2	2	0	2	1	2	2	0	2	2	2	2	2	2	-	2	2	2	1	2	2	2	2	2	2	2	2	1	2	1	2	2	0	2	1	2	2	2	2	2
1201075|F|0-64:C>G-64:C>G	1A	555132652	0	0	-	0	0	0	0	0	0	0	0	-	0	0	0	0	0	0	2	0	0	-	0	0	0	-	0	0	0	0	0	0	0	0	-	0	-	0	0	0	0	-	0	0	0	2	0
2277124|F|0-43:T>C-43:T>C	1A	555948115	-	1	-	1	2	1	2	1	-	-	1	1	1	1	1	-	1	1	1	-	1	1	-	-	-	1	-	1	1	-	-	1	1	1	1	1	1	1	1	1	-	1	1	-	1	1	1
3064476|F|0-32:T>G-32:T>G	1A	556090171	0	1	2	1	1	1	1	1	0	0	1	1	1	1	1	0	1	1	1	0	1	1	1	0	0	1	0	1	1	0	0	1	1	1	1	1	1	1	1	1	0	1	1	0	1	1	1
1023467|F|0-68:A>C-68:A>C	1A	556099361	2	0	-	0	0	0	0	0	2	2	0	0	0	0	0	1	-	0	0	2	0	0	1	2	2	0	1	0	0	1	2	0	0	0	0	0	0	0	-	0	2	0	0	2	0	0	0
3064523|F|0-31:C>T-31:C>T	1A	556829236	2	0	0	0	2	0	0	-	0	0	0	0	0	0	0	2	0	-	-	0	0	0	0	1	0	0	0	0	0	0	0	0	0	0	0	-	0	0	0	0	0	0	0	0	0	-	0
1259303|F|0-42:A>G-42:A>G	1A	556945032	1	0	0	0	2	0	-	0	0	0	0	0	0	0	-	0	0	0	0	-	-	0	-	1	0	0	0	0	0	-	-	0	0	-	0	0	0	0	0	0	0	0	0	0	0	0	0
7352374|F|0-42:A>T-42:A>T	1A	557155175	0	0	0	0	0	0	2	-	0	0	0	0	0	0	0	2	-	0	-	-	0	0	2	2	2	1	2	2	0	2	-	-	0	2	0	0	0	0	0	0	0	0	2	0	0	0	-
1251229|F|0-46:A>C-46:A>C	1A	557296159	2	2	2	2	2	2	2	2	2	2	2	2	2	2	2	2	2	2	2	2	2	2	2	2	2	0	2	2	2	2	2	2	2	2	2	2	2	2	2	2	2	2	2	2	2	2	2
1120651|F|0-33:T>C-33:T>C	1A	557314668	0	1	1	0	1	0	1	1	1	1	0	0	1	-	0	2	0	1	-	1	1	1	1	1	1	-	1	-	1	1	-	0	0	1	0	1	0	1	1	1	1	1	1	-	0	1	0
1063715|F|0-26:A>G-26:A>G	1A	557864952	1	1	1	1	2	0	0	2	2	-	2	2	2	0	2	2	1	1	1	-	2	2	1	2	2	0	2	2	-	-	2	2	2	-	-	2	2	2	2	2	2	0	2	2	2	-	1
1094943|F|0-57:G>A-57:G>A	1A	557977347	0	0	-	0	0	0	0	0	0	0	0	0	0	0	0	0	0	0	0	0	0	2	0	1	0	0	0	0	0	0	0	0	0	0	0	0	0	0	0	0	0	0	0	0	0	0	0
1237923|F|0-29:C>T-29:C>T	1A	558031391	2	1	-	1	1	2	-	1	-	2	1	1	1	1	2	1	1	1	1	2	1	1	1	1	1	-	2	-	1	2	1	2	-	1	1	1	1	1	1	1	2	2	-	2	1	1	-
1026511|F|0-33:G>A-33:G>A	1A	558178770	-	-	-	-	0	0	0	0	0	-	0	0	0	0	0	0	0	0	0	-	0	-	0	0	0	0	-	2	-	0	0	0	0	0	0	0	0	0	0	0	0	0	0	0	-	-	0
2264291|F|0-10:G>C-10:G>C	1A	558316634	0	0	1	0	0	0	0	1	1	0	0	1	0	1	1	2	0	1	1	1	0	0	0	1	-	1	1	0	0	1	0	1	0	0	1	0	1	0	0	0	1	0	0	0	-	1	1
1213834|F|0-23:T>G-23:T>G	1A	558506308	2	2	2	2	2	2	2	1	2	1	2	2	0	2	2	2	2	2	2	0	1	2	1	2	1	2	2	2	2	2	2	2	2	2	2	2	2	2	2	2	2	2	2	2	2	2	2
1105721|F|0-48:A>G-48:A>G	1A	558976291	2	0	0	2	0	0	0	0	2	2	2	0	0	0	0	2	0	0	0	2	0	0	0	0	2	0	2	2	0	2	2	2	2	0	2	0	0	0	0	0	2	0	0	0	0	0	0
1687003|F|0-20:T>C-20:T>C	1A	559235173	2	2	-	1	0	0	1	2	0	0	-	0	2	1	2	0	0	2	2	0	2	0	0	1	0	2	2	2	0	2	0	0	0	2	0	2	0	2	0	2	-	2	2	0	2	2	-
3064684|F|0-37:T>C-37:T>C	1A	559780847	1	1	0	1	1	1	1	1	1	1	1	1	1	1	1	2	1	1	2	1	1	1	1	0	1	1	1	1	1	1	1	1	1	1	1	1	1	1	1	1	1	1	1	1	1	1	1
1099504|F|0-43:C>T-43:C>T	1A	559886943	0	0	0	0	0	0	-	0	0	0	0	0	0	0	0	0	0	0	0	0	0	0	0	-	0	0	0	0	0	0	0	0	0	0	0	0	0	0	0	0	0	0	-	0	0	0	0
3027260|F|0-29:C>A-29:C>A	1A	560415800	2	2	2	2	2	2	2	2	2	2	2	2	2	2	2	2	2	2	2	2	2	2	2	2	2	2	2	2	2	2	2	2	2	2	2	2	2	2	2	2	2	2	2	2	2	2	2
1240627|F|0-15:T>G-15:T>G	1A	560486812	0	0	-	2	0	0	0	0	0	0	-	0	0	0	-	0	0	0	0	0	0	0	0	0	0	-	0	0	0	-	0	0	0	0	0	0	0	0	0	0	0	0	0	0	0	-	0
1093742|F|0-20:C>G-20:C>G	1A	561224295	2	2	2	2	2	2	2	2	2	2	2	2	2	2	2	2	2	2	2	2	2	2	2	2	2	2	2	0	2	2	2	2	2	2	2	2	2	2	2	2	2	2	2	2	2	2	2
1208425|F|0-21:T>G-21:T>G	1A	561976907	2	2	-	2	2	0	0	2	1	2	2	-	2	1	-	0	1	-	1	-	0	2	1	2	0	0	2	0	2	0	0	1	2	2	1	-	-	2	2	0	1	-	0	2	2	1	0
985133|F|0-15:A>G-15:A>G	1A	564125239	0	2	1	0	1	1	2	1	1	1	1	1	1	1	1	1	1	0	1	1	1	1	1	1	1	0	1	0	1	1	1	1	1	1	1	1	1	1	1	1	1	1	1	0	1	0	1
1094272|F|0-10:T>C-10:T>C	1A	564559560	2	2	-	2	2	1	-	1	1	-	1	-	1	1	-	1	1	0	1	1	2	2	2	2	-	2	1	2	1	1	1	1	-	2	1	-	1	2	1	2	1	0	2	2	2	-	-
1094272|F|0-60:G>C-60:G>C	1A	564559560	0	2	-	0	2	1	-	1	1	1	1	-	1	-	-	1	1	0	1	1	0	0	0	0	1	0	1	0	1	1	1	1	1	0	1	-	-	0	1	0	1	0	0	0	0	-	-
100325869|F|0-10:T>A-10:T>A	1A	564598503	1	2	2	2	2	2	2	2	2	2	2	2	2	2	2	2	2	2	2	2	2	2	2	2	2	2	2	2	2	2	2	2	2	2	2	2	2	2	2	2	2	2	2	2	2	2	2
100423331|F|0-6:T>C-6:T>C	1A	564668241	1	2	2	2	2	2	2	2	2	2	2	2	2	2	0	2	2	2	2	2	2	2	2	-	2	2	2	2	2	2	2	2	2	2	2	2	2	2	0	2	2	2	2	2	2	2	2
100423331|F|0-43:C>G-43:C>G	1A	564668241	1	2	2	2	0	0	2	2	2	2	0	2	2	2	0	2	2	2	2	2	2	2	0	-	0	2	2	0	2	2	2	2	2	0	2	2	0	2	0	2	2	2	2	2	2	2	2
987669|F|0-11:T>G-11:T>G	1A	565198883	0	1	2	1	1	1	1	1	1	1	1	1	1	1	1	1	1	1	1	1	1	1	1	0	1	1	1	0	1	1	1	1	1	1	1	1	1	1	1	1	1	1	1	1	1	1	1
5361775|F|0-26:T>G-26:T>G	1A	565211115	1	1	-	1	2	1	1	2	-	1	2	1	2	0	1	2	2	0	2	1	-	2	-	1	-	2	2	1	2	2	2	2	0	1	1	2	2	2	2	1	2	2	1	-	2	2	1
2262660|F|0-20:C>G-20:C>G	1A	565401888	2	2	0	2	2	2	2	2	2	2	2	2	2	2	2	2	2	2	2	2	2	2	2	2	2	2	2	2	2	2	2	2	2	2	2	2	2	2	2	2	2	2	2	2	2	2	2
987869|F|0-42:A>C-42:A>C	1A	565519165	0	0	0	1	0	0	2	0	0	0	0	1	0	1	1	2	0	1	0	0	1	1	0	0	0	1	0	0	0	0	0	0	0	1	0	1	1	1	0	1	0	1	1	0	1	1	1
1027740|F|0-43:T>C-43:T>C	1A	565614258	1	1	0	-	-	1	-	1	1	-	-	-	-	-	-	1	1	-	0	-	-	-	-	0	-	-	1	1	-	1	-	1	-	1	1	-	1	-	-	-	-	-	-	-	0	-	-
988436|F|0-41:T>C-41:T>C	1A	566064786	1	-	-	0	0	0	-	1	-	0	0	0	0	0	0	2	0	-	1	0	0	0	-	1	-	0	0	1	0	0	0	-	0	0	-	0	1	0	0	0	-	0	-	0	0	0	1
1030201|F|0-26:A>G-26:A>G	1A	566372576	0	0	0	0	0	1	0	0	0	0	0	0	0	0	0	2	1	0	0	0	0	0	0	0	0	0	1	0	0	1	0	2	0	0	1	0	0	0	0	0	0	0	0	0	0	0	0
5363171|F|0-15:A>G-15:A>G	1A	566408634	0	2	1	0	2	0	0	0	0	0	0	0	0	2	0	2	0	0	0	0	0	0	0	1	0	0	0	0	0	0	0	0	0	2	0	0	0	0	0	0	0	0	0	0	0	0	0
1125261|F|0-52:C>G-52:C>G	1A	566469662	2	2	1	2	0	0	2	1	2	2	1	2	2	0	2	0	-	2	2	1	0	0	0	1	2	2	0	1	2	0	0	0	2	0	0	2	2	2	0	2	1	2	2	2	0	0	2
1863565|F|0-7:G>A-7:G>A	1A	566565178	0	0	0	0	0	0	0	0	0	0	0	0	0	0	0	0	0	0	0	0	0	0	0	0	0	0	0	0	0	0	0	0	0	0	0	0	0	0	0	0	0	0	0	0	0	0	0
1013786|F|0-31:T>G-31:T>G	1A	566590588	0	1	2	0	1	0	0	0	0	0	0	0	-	2	0	1	0	0	0	0	0	0	0	1	0	0	1	-	1	1	0	1	0	0	1	0	0	2	1	0	0	0	0	0	0	0	0
2263451|F|0-33:A>G-33:A>G	1A	567987926	1	0	0	0	0	0	0	0	0	0	0	0	0	0	0	0	0	0	0	0	0	0	0	0	0	0	0	0	0	0	0	0	0	0	0	0	0	0	0	0	0	0	0	0	0	0	0
1097167|F|0-9:G>A-9:G>A	1A	568003094	0	0	-	0	0	0	0	0	-	0	-	0	0	0	0	-	0	0	-	0	0	0	0	1	-	-	0	0	0	0	0	0	0	0	-	-	0	0	0	0	0	0	0	0	0	0	0
1119171|F|0-38:A>G-38:A>G	1A	568013189	1	2	0	1	2	1	1	1	1	1	1	1	0	1	1	2	1	1	0	1	1	1	1	0	1	1	1	0	0	2	1	1	1	1	1	1	1	1	2	1	1	1	1	0	1	1	1
4909441|F|0-20:T>C-20:T>C	1A	568013255	1	1	1	1	2	1	1	1	1	1	1	1	2	1	1	1	-	1	0	1	1	1	1	2	1	1	1	0	2	1	1	1	1	1	1	1	1	1	2	1	1	1	1	0	1	1	1
11914736|F|0-26:A>G-26:A>G	1A	568047094	1	1	1	1	1	1	2	1	2	1	2	1	1	1	1	2	2	1	1	2	2	1	1	1	1	2	2	1	1	1	1	1	1	1	2	1	1	1	1	1	2	1	1	2	1	1	2
1125793|F|0-60:A>G-60:A>G	1A	568544027	0	0	-	-	0	-	-	-	0	-	-	0	0	0	-	0	-	2	-	0	-	0	0	0	0	0	-	-	-	0	0	0	0	0	0	0	0	0	0	0	-	0	0	0	0	-	-
1000435|F|0-56:G>C-56:G>C	1A	569132513	2	2	0	2	2	2	0	2	2	2	2	2	2	2	2	2	0	2	0	0	2	2	2	2	0	2	2	2	2	2	2	2	2	2	2	2	2	2	2	2	2	2	2	2	2	2	2
7487525|F|0-9:A>G-9:A>G	1A	569382444	1	1	-	1	1	1	1	1	1	1	-	-	1	-	1	1	1	1	1	1	1	1	1	2	1	1	1	1	1	1	1	1	1	1	1	1	1	1	1	1	1	1	1	1	1	1	1
5368211|F|0-9:G>C-9:G>C	1A	569961250	2	2	1	2	2	2	2	2	2	2	2	2	2	2	2	2	2	2	2	2	2	2	2	2	2	2	2	2	2	2	2	2	2	2	2	2	2	2	2	2	2	2	0	2	2	2	2
990383|F|0-60:T>C-60:T>C	1A	570423420	2	2	0	2	2	0	2	2	2	2	0	2	0	2	2	2	2	2	-	2	2	2	2	2	2	2	2	2	2	2	2	2	2	2	2	2	2	2	2	2	2	2	2	2	2	2	0
1666163|F|0-30:T>C-30:T>C	1A	571287165	0	0	2	0	0	2	2	2	0	2	2	0	2	0	0	2	2	0	0	2	2	2	2	0	0	0	0	2	0	0	0	2	0	2	2	2	0	2	0	2	2	2	2	0	2	0	0
994520|F|0-33:A>G-33:A>G	1A	571348762	0	0	-	0	2	0	2	0	0	0	0	2	1	0	1	2	0	1	1	0	1	-	0	2	0	1	0	0	1	2	0	0	0	1	0	-	1	2	1	1	0	1	1	0	0	1	1
100400901|F|0-6:T>A-6:T>A	1A	571725555	2	2	2	2	2	0	2	0	2	0	0	2	0	2	2	2	0	2	0	0	0	0	0	2	2	2	2	0	2	2	2	0	2	0	0	0	2	0	2	0	0	0	0	2	0	2	2
3959378|F|0-26:A>C-26:A>C	1A	571894879	0	0	0	0	0	2	2	2	0	0	0	0	2	0	0	2	2	0	2	2	0	0	0	0	0	0	0	2	0	0	0	0	0	0	2	0	0	0	0	0	2	0	0	0	0	0	0
4909668|F|0-16:T>G-16:T>G	1A	571959828	1	0	1	0	0	1	0	0	1	1	0	1	0	2	1	0	1	0	0	1	1	1	1	1	0	0	0	0	0	0	1	1	0	2	0	-	0	1	0	1	1	1	1	0	1	0	0
1088792|F|0-51:T>C-51:T>C	1A	571991166	0	1	0	1	1	-	1	1	-	-	1	0	1	0	0	2	-	1	1	-	0	0	-	-	1	1	1	1	1	1	-	-	1	0	1	1	1	0	1	0	-	0	0	1	0	1	1
1100978|F|0-14:A>G-14:A>G	1A	572210229	0	2	0	0	0	2	2	2	0	0	0	0	1	0	0	2	1	-	2	2	0	-	0	0	0	0	0	2	0	0	0	0	0	0	2	0	0	0	0	0	1	0	-	0	0	0	0
1039489|F|0-41:A>G-41:A>G	1A	572212293	0	0	-	1	2	2	2	0	2	0	0	0	2	0	0	0	2	0	0	0	0	0	2	2	0	2	0	2	2	0	0	0	0	2	2	0	2	2	0	0	0	2	2	2	2	0	0
1100267|F|0-12:G>A-12:G>A	1A	572577960	0	0	-	0	0	0	0	0	0	0	1	0	0	0	0	0	0	0	0	0	-	-	1	0	0	0	1	0	0	2	0	0	1	-	0	0	0	-	0	-	0	-	-	0	0	0	0
1100267|F|0-21:G>C-21:G>C	1A	572577960	0	2	-	2	2	0	0	0	2	2	1	2	0	2	2	0	0	2	0	0	1	1	1	2	2	2	1	0	2	2	2	2	1	1	0	2	2	1	2	1	0	1	1	2	2	2	2
1100267|F|0-65:T>C-65:T>C	1A	572577960	0	0	1	0	0	0	0	0	0	0	-	0	0	0	0	0	0	0	0	0	1	1	-	0	0	0	-	0	0	0	0	0	-	1	0	0	0	1	0	1	0	1	1	0	0	0	0
1061864|F|0-26:A>C-26:A>C	1A	572676863	0	0	0	0	0	0	0	0	0	0	0	0	0	0	0	0	0	0	1	0	0	0	0	0	0	0	0	0	0	0	0	0	0	0	0	0	0	0	0	0	0	0	0	0	0	0	0
1261426|F|0-19:G>C-19:G>C	1A	572861414	0	2	0	0	0	0	2	0	-	-	1	0	0	0	0	0	-	0	0	0	0	0	1	0	-	0	2	0	0	2	-	0	1	0	-	0	0	0	0	0	0	0	0	0	0	0	0
998746|F|0-59:C>G-59:C>G	1A	573064346	0	0	0	0	0	1	1	1	1	1	0	0	0	0	1	2	1	0	0	1	0	0	0	0	1	0	0	1	0	0	1	1	0	0	1	0	0	0	0	0	1	0	0	1	0	0	0
1120386|F|0-8:C>G-8:C>G	1A	573064567	0	0	-	0	0	-	1	-	-	1	0	0	-	0	1	2	1	0	-	1	0	0	-	0	1	0	0	-	0	-	1	1	-	0	1	0	0	0	0	0	1	2	0	1	-	0	0
985213|F|0-38:T>G-38:T>G	1A	573206499	2	2	2	2	2	0	2	2	0	2	0	2	1	2	2	2	0	2	2	0	2	2	2	2	0	2	2	0	2	2	0	0	2	2	0	2	2	2	2	2	2	2	2	2	2	2	2
985213|F|0-64:T>C-64:T>C	1A	573206499	2	2	2	2	2	2	2	2	2	2	2	2	2	2	2	2	2	2	2	2	2	2	2	2	2	2	2	2	2	2	2	2	2	2	2	2	0	2	2	2	2	2	2	2	2	2	0
7336301|F|0-55:G>C-55:G>C	1A	573242948	2	2	1	2	2	2	2	2	2	0	2	2	2	2	2	2	2	2	2	2	2	2	2	2	2	2	2	2	2	2	2	2	-	2	1	2	2	2	2	2	2	2	2	2	2	2	2
1021257|F|0-54:C>A-54:C>A	1A	573243014	0	2	2	0	2	2	2	2	2	2	2	2	2	2	2	2	2	2	2	2	2	2	2	2	2	2	2	2	2	2	2	2	0	2	2	2	2	2	2	2	2	2	2	2	2	2	2
2256474|F|0-34:C>T-34:C>T	1A	573392989	1	0	0	0	0	-	1	1	-	-	0	1	0	1	-	-	-	0	0	-	0	0	0	0	-	0	0	-	0	0	-	-	0	0	-	0	0	0	0	0	-	0	0	1	1	0	0
2256474|F|0-56:A>G-56:A>G	1A	573392989	-	0	0	0	0	1	-	-	1	1	0	-	0	-	1	1	1	0	0	1	0	0	0	0	1	0	0	1	0	0	1	1	0	2	1	0	0	0	0	0	1	0	0	-	-	0	0
997180|F|0-32:C>T-32:C>T	1A	573393055	0	1	1	1	1	0	0	0	0	0	1	0	1	0	0	2	0	1	1	0	1	1	1	1	0	1	1	0	1	1	0	0	1	1	0	2	1	1	1	1	0	1	1	0	0	1	1
1213940|F|0-37:T>G-37:T>G	1A	573920780	1	2	2	1	2	0	1	1	0	0	1	1	0	2	0	1	0	1	1	0	0	0	1	1	1	1	1	0	0	2	0	0	1	0	1	0	0	0	0	0	0	0	0	1	1	0	0
1212346|F|0-8:T>C-8:T>C	1A	574399086	2	0	-	2	2	2	0	-	0	-	2	1	1	0	0	2	1	2	2	-	2	2	2	2	1	2	2	1	1	2	2	0	2	1	-	0	1	0	1	-	1	2	1	2	2	2	-
1212346|F|0-12:G>A-12:G>A	1A	574399086	0	2	1	2	2	0	0	-	0	-	0	1	1	2	0	0	-	2	0	1	2	2	0	0	-	0	0	-	1	0	0	0	2	1	-	2	-	2	1	1	-	2	1	0	2	2	1
4261095|F|0-25:G>A-25:G>A	1A	574494438	2	2	2	2	2	2	2	2	2	2	2	2	2	2	2	2	2	2	2	2	2	2	2	2	2	2	2	2	2	2	2	2	2	2	2	2	2	2	2	2	2	2	2	2	2	2	2
1013123|F|0-25:T>C-25:T>C	1A	574644312	0	0	2	0	0	-	2	2	1	-	0	0	0	0	2	0	-	0	2	-	0	0	0	2	2	2	0	2	0	0	1	-	-	2	2	0	2	0	0	0	1	0	0	0	0	0	2
1053687|F|0-6:C>G-6:C>G	1A	574668435	2	2	2	2	2	2	0	0	2	2	2	2	2	2	2	2	0	2	2	2	2	2	2	2	2	2	2	0	2	0	2	2	2	2	2	2	2	2	2	2	2	2	2	0	2	2	2
1000034|F|0-34:C>G-34:C>G	1A	574832096	0	1	-	0	1	1	0	0	1	1	1	0	1	0	0	0	1	1	0	1	1	1	1	0	0	1	1	1	1	1	1	1	1	1	0	1	1	1	1	1	1	1	1	0	-	1	1
4395531|F|0-8:G>C-8:G>C	1A	574845595	1	0	-	1	0	0	1	1	1	0	0	2	0	1	1	1	0	0	1	1	0	0	0	1	1	0	0	1	0	-	1	1	0	-	1	0	0	0	0	0	1	0	0	1	1	0	0
1106916|F|0-25:G>T-25:G>T	1A	575190181	0	2	0	0	2	1	1	1	0	1	1	0	0	2	0	0	1	0	0	0	0	0	1	0	0	0	1	1	0	2	0	0	1	0	0	0	0	0	0	0	0	0	0	1	0	0	0
3020913|F|0-9:A>C-9:A>C	1A	575219722	2	0	2	2	0	2	2	2	1	2	2	2	0	2	2	2	2	0	0	1	0	0	2	2	2	2	2	2	0	2	1	1	2	0	2	0	1	0	0	0	1	0	0	2	2	0	0
1213564|F|0-30:T>C-30:T>C	1A	575597722	1	1	1	1	1	1	1	1	0	1	-	1	1	1	1	1	1	1	1	0	-	-	1	1	-	1	0	1	1	0	0	0	1	1	1	1	1	1	1	1	0	1	-	-	1	1	1
997126|F|0-33:T>G-33:T>G	1A	575693206	1	1	1	1	1	1	1	1	0	1	1	1	1	1	1	1	1	1	1	0	1	1	1	1	1	1	0	1	1	2	0	0	1	1	1	1	1	1	1	1	0	1	1	1	1	1	1
1011702|F|0-45:G>A-45:G>A	1A	575799876	0	0	0	0	0	0	-	0	1	0	0	0	0	0	0	0	-	0	0	1	0	0	0	0	0	0	1	0	-	1	1	-	0	-	0	-	0	0	0	-	1	-	-	0	-	0	0
994834|F|0-49:A>G-49:A>G	1A	577079892	2	2	2	2	2	2	2	2	2	2	2	2	2	2	2	2	2	2	2	2	2	2	2	2	2	2	2	2	2	2	2	2	2	2	2	2	2	2	2	2	2	2	2	2	2	2	2
998103|F|0-62:G>A-62:G>A	1A	577377225	1	0	0	0	0	0	0	0	0	0	0	0	0	0	1	-	0	0	-	0	0	0	0	0	0	-	0	0	-	-	0	0	0	0	0	0	0	0	0	0	-	0	0	0	-	0	0
1098094|F|0-46:A>G-46:A>G	1A	577508619	0	0	0	0	0	0	0	0	0	0	0	0	0	0	1	0	0	0	0	0	0	0	0	0	0	0	1	0	0	2	0	0	0	0	0	0	0	0	0	0	-	0	0	0	0	0	0
100451308|F|0-8:A>G-8:A>G	1A	577538229	0	0	0	0	0	0	0	0	0	0	0	0	0	0	1	0	0	0	0	0	0	0	0	0	0	0	1	0	0	2	0	0	0	0	0	0	0	0	0	0	0	0	0	2	0	0	0
1236534|F|0-27:A>G-27:A>G	1A	577573937	2	2	1	2	2	2	0	2	0	0	1	2	1	2	1	2	2	2	2	2	0	2	2	2	2	0	2	2	2	2	2	2	0	2	2	2	-	2	2	2	2	2	0	2	0	0	2
1229311|F|0-68:T>C-68:T>C	1A	577719522	1	0	0	0	0	0	0	0	0	0	0	0	0	0	1	0	0	0	0	0	-	-	0	0	0	-	1	-	0	2	0	0	0	0	0	0	0	0	0	0	0	0	-	0	0	0	0
2282236|F|0-56:G>C-56:G>C	1A	577805416	0	-	1	1	1	-	-	1	1	-	1	1	1	1	0	1	1	-	1	-	1	-	1	1	1	1	0	1	1	-	-	1	-	-	1	1	1	1	1	1	1	1	-	1	1	-	1
1125247|F|0-37:A>C-37:A>C	1A	578207100	0	2	2	0	0	2	0	2	0	2	2	2	2	2	0	2	2	2	2	0	2	0	2	2	0	2	2	0	0	0	0	2	0	2	2	2	2	0	2	2	2	0	0	2	2	2	2
1008576|F|0-67:G>C-67:G>C	1A	578236994	1	0	-	-	0	0	0	0	-	-	-	-	0	0	1	0	-	0	0	-	0	-	0	1	-	0	1	-	0	1	-	0	0	0	0	0	0	0	0	0	0	0	0	0	0	0	0
2279644|F|0-26:T>A-26:T>A	1A	578291966	0	0	-	0	0	-	0	0	0	0	0	0	0	0	0	0	0	0	0	0	0	0	0	0	0	0	0	0	0	0	-	0	0	0	0	0	0	0	0	0	0	0	0	0	0	0	0
1001398|F|0-25:T>G-25:T>G	1A	578299651	1	0	0	0	2	0	0	0	0	0	0	0	0	0	1	0	0	0	0	0	0	0	0	1	0	0	1	0	0	2	0	0	0	0	0	0	0	0	0	0	0	0	0	0	0	0	0
1064767|F|0-44:G>A-44:G>A	1A	578328973	1	0	-	0	0	-	0	-	0	0	0	0	-	-	1	0	-	0	-	0	0	0	-	0	0	0	0	0	0	-	0	0	0	0	0	-	-	0	-	0	0	-	0	0	0	-	0
1207888|F|0-17:G>A-17:G>A	1A	578356975	2	2	2	2	2	2	2	2	2	2	2	2	2	2	2	2	2	2	2	2	2	2	2	2	2	2	2	2	2	2	2	2	2	2	2	2	2	2	2	2	2	2	2	2	2	2	2
2259648|F|0-5:A>G-5:A>G	1A	578357026	1	0	-	0	2	0	0	0	0	0	0	0	0	0	-	0	0	0	0	0	0	-	0	1	0	0	1	0	0	1	0	0	-	0	0	0	-	2	0	0	0	0	0	0	0	0	-
3064615|F|0-6:C>T-6:C>T	1A	578785363	0	1	1	1	2	1	1	1	1	1	1	1	1	2	0	1	1	1	1	1	1	1	1	2	1	1	0	1	1	2	1	1	1	1	1	1	1	1	1	1	1	1	1	1	1	1	1
2278731|F|0-68:A>G-68:A>G	1A	578790500	0	2	-	1	0	2	0	2	1	2	2	2	0	-	1	2	2	2	0	-	1	2	2	2	2	1	2	1	-	2	2	2	0	2	2	0	-	2	0	2	1	1	0	2	2	2	0
3025068|F|0-8:A>G-8:A>G	1A	578815386	0	2	2	2	0	2	2	2	2	2	2	2	0	2	2	2	2	2	0	0	2	2	2	2	2	2	2	2	0	2	2	2	0	2	2	0	0	2	2	2	2	2	0	2	2	2	0
1089847|F|0-17:G>C-17:G>C	1A	578828503	2	2	0	2	2	2	2	2	2	2	2	2	2	2	2	2	2	2	2	2	2	2	2	2	2	2	2	2	2	2	2	2	2	2	2	2	2	2	2	2	2	2	2	2	2	2	2
2253156|F|0-16:A>G-16:A>G	1A	578933488	1	0	0	0	2	0	0	0	0	0	0	0	0	2	1	0	0	0	1	0	0	0	0	1	0	0	0	0	0	0	0	0	0	0	0	0	0	0	0	0	0	0	0	0	2	0	0
996385|F|0-7:C>G-7:C>G	1A	579302653	1	0	0	0	2	0	0	0	0	0	0	0	0	0	0	0	0	0	0	0	0	0	0	0	0	0	0	0	0	0	0	0	0	0	0	0	0	0	0	0	0	0	0	0	0	0	0
1221552|F|0-16:G>A-16:G>A	1A	579678034	2	2	2	2	2	2	2	2	2	2	2	2	2	2	2	2	2	2	2	2	0	2	2	2	2	2	2	2	2	2	2	2	2	1	1	0	2	0	2	2	2	0	2	2	2	2	2
7340693|F|0-29:C>T-29:C>T	1A	579862503	2	2	0	2	2	0	2	2	2	1	2	2	2	2	2	2	2	2	-	1	1	0	2	0	2	2	0	2	2	2	2	2	2	2	2	2	2	2	2	2	1	1	0	2	2	2	2
1088560|F|0-47:G>T-47:G>T	1A	580420795	0	2	0	0	0	0	0	0	0	0	0	0	0	2	-	2	0	1	0	0	0	0	0	0	0	0	0	0	0	0	0	0	0	0	0	0	0	0	0	0	0	0	0	0	0	0	0
3959313|F|0-22:A>G-22:A>G	1A	580421573	1	0	0	1	2	0	0	0	0	0	0	0	0	0	-	0	0	0	0	0	0	-	0	0	0	0	0	0	0	2	0	0	0	0	0	0	0	0	0	0	0	-	0	0	0	1	0
1039623|F|0-53:G>A-53:G>A	1A	580437415	0	2	-	0	2	1	0	0	-	1	1	1	1	0	-	1	-	0	2	1	1	1	1	0	1	-	1	0	1	2	-	1	1	1	1	1	-	1	1	1	1	1	1	0	1	0	1
2298151|F|0-8:T>C-8:T>C	1A	580452818	0	0	1	1	0	0	0	0	0	0	0	0	0	0	-	0	0	0	0	0	0	0	0	1	0	-	0	0	0	2	0	0	0	0	0	0	0	0	0	0	0	-	0	0	0	1	0
1120903|F|0-35:A>C-35:A>C	1A	581472153	1	-	2	1	1	0	0	-	0	0	0	0	-	1	1	0	0	-	0	0	0	0	0	-	0	0	0	-	-	2	0	0	0	0	0	-	0	0	-	0	0	0	0	-	0	1	0
1070385|F|0-32:T>A-32:T>A	1A	581590359	-	1	0	0	2	0	1	1	0	-	0	0	-	2	0	2	0	1	0	0	-	-	0	0	0	0	0	-	-	0	0	0	0	0	0	-	0	0	-	0	0	0	0	1	0	0	0
3222498|F|0-16:A>G-16:A>G	1A	581938018	0	0	2	0	0	1	1	1	1	1	1	1	0	0	0	2	1	0	1	1	1	1	1	0	1	0	1	1	0	2	1	1	1	1	1	0	1	1	0	1	1	1	1	1	1	1	1
5970765|F|0-21:G>A-21:G>A	1A	581956579	1	1	-	1	1	1	0	0	1	1	1	1	1	1	1	1	1	-	1	1	1	-	1	1	1	1	1	0	1	1	-	1	1	1	1	1	-	1	2	1	1	1	1	0	1	1	1
1093174|F|0-45:T>C-45:T>C	1A	582276034	0	0	1	0	0	1	-	-	1	1	1	1	0	0	0	1	1	0	1	1	1	1	1	-	1	0	1	-	0	1	1	1	1	1	1	0	1	1	2	1	1	1	1	-	1	1	1
1124050|F|0-36:A>G-36:A>G	1A	582842502	1	2	2	2	2	1	1	1	1	1	1	1	2	0	1	2	1	2	1	1	1	1	1	1	1	0	1	1	2	1	1	1	1	1	1	2	1	2	2	1	1	1	1	1	1	1	1
3944300|F|0-38:G>C-38:G>C	1A	583529637	0	2	0	2	2	2	2	2	2	2	2	2	2	2	2	2	2	2	2	2	2	2	2	2	2	0	2	0	2	2	2	2	0	0	2	2	2	0	0	2	2	1	2	0	2	2	2
3023789|F|0-27:T>C-27:T>C	1A	583529682	0	-	0	0	0	1	1	1	1	1	1	1	-	0	0	1	1	-	1	1	1	1	-	0	1	0	-	-	-	-	1	1	1	1	1	-	1	1	-	1	1	1	1	1	0	-	1
3023789|F|0-34:T>C-34:T>C	1A	583529682	2	1	2	2	2	1	1	1	1	1	1	1	1	2	1	1	1	1	1	1	1	1	1	2	1	2	1	1	1	1	1	1	1	1	1	1	1	1	1	1	1	1	1	1	1	1	1
4910141|F|0-29:C>T-29:C>T	1A	583819101	1	2	2	1	2	1	1	1	1	1	1	1	2	2	1	2	1	2	1	1	1	1	1	1	1	1	1	1	2	2	1	1	1	1	1	2	1	1	2	1	-	1	1	1	1	2	1
100507016|F|0-48:A>G-48:A>G	1A	583895706	0	0	0	0	0	1	1	1	1	1	1	1	-	0	-	2	1	0	1	1	1	1	0	0	1	0	0	2	0	0	1	1	1	1	1	0	1	1	2	1	1	1	1	1	2	0	1
1150205|F|0-49:G>C-49:G>C	1A	583992189	0	0	2	0	0	1	1	1	1	1	1	1	0	0	0	1	1	0	1	1	1	1	0	0	1	0	0	0	0	0	1	1	1	1	1	0	1	1	0	1	1	1	1	1	1	0	1
100426104|F|0-16:G>C-16:G>C	1A	584084178	0	0	0	0	0	1	2	1	1	1	1	-	0	0	0	2	1	0	1	1	1	1	0	0	1	0	0	0	0	0	1	1	1	1	1	0	1	2	0	1	1	1	1	1	1	0	1
3023800|F|0-22:C>G-22:C>G	1A	584104138	1	0	0	-	2	0	0	0	0	0	0	0	0	2	1	0	0	0	0	0	0	0	1	2	0	0	1	0	0	1	0	0	0	0	0	0	0	0	0	0	0	0	0	0	0	2	0
3023800|F|0-23:C>T-23:C>T	1A	584104138	0	2	2	1	0	2	2	2	2	2	2	2	0	2	-	2	0	2	2	2	2	2	1	0	2	2	1	2	0	1	2	2	2	2	2	0	2	2	0	2	2	2	2	2	2	2	2
1057186|F|0-12:G>A-12:G>A	1A	584598710	0	0	1	-	2	1	0	0	0	0	0	0	0	0	1	0	-	0	0	0	0	0	0	0	0	0	1	0	0	2	0	0	0	0	0	0	0	0	0	0	0	0	0	0	0	0	0
1668341|F|0-56:C>G-56:C>G	1A	584671750	0	0	2	0	0	1	0	0	0	0	0	0	0	0	1	0	1	0	0	0	0	0	0	0	0	0	1	0	0	2	0	0	0	0	0	0	0	0	0	0	0	0	0	0	0	0	0
989234|F|0-22:G>A-22:G>A	1A	584811145	1	1	2	1	2	2	1	1	1	2	2	1	2	2	2	1	2	1	1	2	1	1	2	2	1	1	2	1	2	2	1	2	2	1	2	2	2	1	2	2	1	1	1	1	1	1	1
989234|F|0-30:G>C-30:G>C	1A	584811145	-	-	2	-	0	0	-	-	-	0	0	-	0	0	0	-	0	-	-	0	-	-	0	0	-	-	0	-	0	0	-	0	0	-	0	0	0	-	0	0	-	-	-	-	1	-	-
4990892|F|0-7:T>C-7:T>C	1A	585304523	-	0	1	-	-	0	0	0	0	-	-	0	-	0	0	0	0	0	0	-	0	0	-	-	0	-	0	0	-	0	0	-	-	0	-	-	-	0	-	0	-	0	0	0	0	0	0
3956671|F|0-20:A>G-20:A>G	1A	585618287	2	2	2	2	2	2	2	2	2	2	2	2	2	2	2	2	2	2	2	2	2	2	2	2	2	2	2	2	2	2	0	2	2	2	2	2	2	2	2	2	2	2	2	2	2	2	2
995676|F|0-58:A>G-58:A>G	1A	585618332	2	2	2	2	2	2	2	2	2	2	2	2	2	2	2	2	2	2	2	2	2	2	2	2	2	2	2	2	2	2	0	2	2	2	2	2	2	2	2	2	2	2	2	2	2	2	2
997175|F|0-37:G>C-37:G>C	1A	585656521	0	2	1	-	2	1	1	1	1	0	0	1	0	1	1	1	1	1	1	0	1	1	0	2	1	1	1	1	0	1	1	0	0	1	0	0	-	1	0	1	0	1	1	1	1	-	1
993502|F|0-49:G>A-49:G>A	1A	586108060	0	2	-	0	0	0	1	1	1	0	0	1	0	1	1	1	-	1	0	0	1	-	0	0	1	1	0	1	0	0	1	0	0	1	0	-	0	1	0	1	0	1	1	1	1	1	1
992918|F|0-15:C>T-15:C>T	1A	586317908	0	0	2	-	0	0	0	0	0	0	0	0	0	0	0	0	0	0	-	0	0	0	0	0	0	0	0	0	0	0	0	0	0	0	0	0	-	0	0	0	0	0	0	0	0	0	0
992918|F|0-46:A>G-46:A>G	1A	586317908	0	0	2	-	0	0	0	0	0	0	0	0	0	0	0	0	0	0	-	0	0	0	0	0	0	0	0	0	0	0	0	0	0	0	0	0	-	0	0	0	0	0	0	0	0	0	0
2260436|F|0-34:C>A-34:C>A	1A	586706362	0	-	-	1	1	1	0	0	-	0	0	0	1	-	-	0	1	0	-	-	0	0	0	0	0	0	1	0	-	0	0	0	0	-	0	-	1	0	1	0	-	0	0	0	-	0	0
2289006|F|0-45:C>T-45:C>T	1A	587351810	0	0	2	0	0	0	-	0	0	0	0	-	0	-	-	0	0	0	0	0	1	1	0	0	0	0	0	0	0	0	0	0	0	1	2	0	0	1	0	1	0	1	1	0	1	0	0
1274604|F|0-57:C>T-57:C>T	1A	587860834	0	0	2	1	0	1	0	0	0	0	0	0	0	1	0	0	1	0	1	0	0	0	-	0	0	0	1	0	0	1	0	0	0	0	2	0	0	0	0	0	0	0	0	0	0	0	1
3023540|F|0-7:G>A-7:G>A	1A	588667688	2	2	2	2	2	2	2	2	2	2	2	2	2	2	2	2	2	2	2	2	2	2	2	2	2	2	2	2	2	2	2	2	2	2	2	2	2	2	2	2	2	2	2	2	2	2	2
3022780|F|0-31:A>G-31:A>G	1A	589039902	0	0	2	0	0	0	0	0	0	0	0	0	0	0	0	0	0	0	0	0	0	0	0	0	0	0	0	0	0	0	0	0	0	0	0	0	0	0	0	0	0	0	0	0	0	0	0
1127267|F|0-20:T>C-20:T>C	1A	589475153	-	1	0	1	1	1	1	1	1	1	1	1	1	1	1	1	1	1	-	1	1	1	1	1	1	-	1	-	1	1	1	1	1	1	1	1	1	1	1	1	1	1	1	1	1	1	1
990592|F|0-67:C>T-67:C>T	1A	589482287	-	1	-	1	1	1	1	1	1	1	1	1	1	1	1	1	1	1	0	1	1	1	1	1	1	0	1	0	1	1	1	1	1	1	1	1	1	1	1	1	1	1	1	1	1	1	1
1119226|F|0-21:C>T-21:C>T	1A	589501460	1	0	0	0	0	0	0	2	0	0	0	0	0	0	0	0	0	0	1	2	2	0	0	2	0	-	2	-	0	2	0	0	0	0	2	0	0	0	0	2	2	2	2	2	2	0	0
3570077|F|0-29:A>C-29:A>C	1A	589576267	2	2	2	2	2	2	2	2	2	2	2	2	2	2	2	2	2	2	2	1	2	2	2	2	2	2	2	2	2	2	2	2	2	2	1	2	2	2	2	1	1	2	2	2	2	2	2
1034605|F|0-7:T>C-7:T>C	1A	589697865	2	0	2	1	2	2	2	2	2	2	2	0	0	2	2	2	2	2	2	2	2	2	2	2	2	2	2	2	2	2	0	2	2	2	2	0	-	2	2	2	2	2	2	2	2	0	2
100467367|F|0-17:T>C-17:T>C	1A	589820671	2	2	2	2	2	2	2	2	2	2	2	2	2	2	2	2	2	2	2	2	2	2	2	2	2	2	2	2	2	2	2	2	2	2	2	2	2	2	2	2	2	2	2	2	2	2	2
3940413|F|0-59:C>T-59:C>T	1A	589820803	-	2	0	0	0	0	0	0	0	0	0	0	0	0	0	0	0	1	0	0	0	0	0	0	0	0	0	0	0	0	0	0	0	0	0	0	0	0	0	0	0	0	0	0	0	1	0
3955480|F|0-39:G>C-39:G>C	1A	589822615	1	1	-	1	1	1	1	1	1	1	1	1	1	1	1	1	1	1	1	1	1	1	-	1	-	0	-	-	1	1	1	-	1	1	1	1	1	1	-	1	-	1	1	1	1	1	1
979743|F|0-67:C>A-67:C>A	1A	589872805	1	0	0	0	0	-	0	0	0	0	0	0	0	0	0	1	0	0	0	0	0	0	0	0	0	-	-	1	0	2	0	-	0	0	0	0	0	0	0	0	0	0	0	0	-	0	0
1126373|F|0-42:A>G-42:A>G	1A	589995192	0	0	0	0	0	0	0	0	0	0	0	0	0	0	0	0	0	0	0	0	0	0	0	0	0	1	0	-	0	0	0	0	0	0	0	0	0	0	0	0	0	0	0	0	0	0	0
2262964|F|0-52:T>C-52:T>C	1A	590005239	0	1	1	-	1	1	1	1	0	0	0	-	-	-	1	0	1	1	0	0	1	1	0	1	0	0	0	0	1	2	0	0	0	1	1	-	1	1	1	1	0	-	1	0	1	1	-
1243497|F|0-10:G>A-10:G>A	1A	590142076	0	1	1	1	1	1	1	1	-	-	-	1	1	1	1	0	1	1	-	-	1	1	-	1	-	0	0	0	1	0	-	-	-	1	1	1	-	1	1	1	-	1	1	-	1	1	1
1237384|F|0-44:T>C-44:T>C	1A	590240846	1	0	0	0	2	0	2	0	-	1	1	0	0	0	0	1	0	0	1	1	0	0	-	0	1	1	1	1	0	1	1	1	1	0	0	0	0	0	0	0	1	0	0	1	0	0	0
3033827|F|0-17:A>C-17:A>C	1A	590341128	1	2	0	2	2	2	2	2	2	2	2	2	2	2	0	2	2	2	2	2	2	2	2	2	2	2	2	0	2	2	2	2	0	2	2	2	2	2	2	2	2	2	2	2	0	2	2
1092167|F|0-18:A>T-18:A>T	1A	591329660	-	0	1	0	2	1	0	1	0	0	0	0	0	0	-	2	1	-	1	0	0	0	0	0	0	1	1	-	0	1	0	0	0	2	1	0	0	0	0	0	0	0	1	0	0	0	1
3064564|F|0-18:G>A-18:G>A	1A	592325528	2	1	1	1	1	2	1	2	1	1	-	-	1	1	-	1	2	1	2	1	1	1	1	2	1	0	2	1	1	-	1	1	1	1	2	1	1	1	1	1	1	-	1	1	1	-	-
3064564|F|0-29:C>T-29:C>T	1A	592325528	2	-	-	-	1	2	1	2	1	-	1	-	-	-	-	-	2	1	0	1	-	1	1	2	1	0	2	1	-	1	1	-	-	-	0	-	1	1	-	1	1	1	-	-	1	-	-
3064564|F|0-53:C>A-53:C>A	1A	592325528	0	1	-	1	1	0	1	0	1	1	1	1	-	-	-	1	0	1	0	-	1	1	-	0	1	0	0	-	1	-	1	1	1	1	0	-	-	1	1	1	1	1	1	1	1	-	-
7919718|F|0-22:T>C-22:T>C	1A	592531848	2	2	2	2	2	2	2	0	2	0	2	2	2	1	2	2	2	2	0	-	2	2	2	1	2	2	2	-	2	2	2	2	0	2	2	2	2	0	1	2	0	2	1	2	2	0	2
3026977|F|0-8:T>A-8:T>A	1A	592536957	2	2	2	2	2	0	2	2	2	2	-	-	0	2	2	2	2	-	2	-	2	2	1	2	1	0	2	-	2	2	2	2	2	2	1	2	1	2	2	2	2	2	2	2	1	2	-
1018462|F|0-5:G>C-5:G>C	1A	592659284	2	2	0	2	2	2	2	2	2	2	2	2	2	2	2	2	2	2	2	2	2	2	2	2	2	2	2	2	2	2	2	2	2	2	2	2	2	2	2	2	2	2	2	2	2	2	2
1024000|F|0-42:A>G-42:A>G	1B	1435913	0	0	0	0	2	0	0	0	0	2	2	0	0	0	0	0	0	0	0	0	0	0	0	0	-	0	0	0	0	0	0	0	0	0	0	0	0	0	0	0	0	2	0	0	0	2	-
7171709|F|0-5:T>G-5:T>G	1B	1688252	1	1	1	1	1	1	1	1	1	2	2	1	1	1	2	1	1	1	1	2	1	1	1	1	1	1	2	1	1	2	2	1	2	1	1	1	1	1	1	1	2	1	1	1	1	1	1
1195188|F|0-17:C>T-17:C>T	1B	2784485	2	2	2	1	2	2	1	2	2	1	1	1	2	1	1	2	2	1	2	1	2	2	2	1	1	2	1	2	2	1	1	2	1	2	2	2	2	2	2	2	2	2	2	2	2	1	1
100480989|F|0-9:A>G-9:A>G	1B	3164636	2	1	2	0	2	2	-	0	0	-	-	0	2	0	-	2	2	0	2	-	1	2	0	0	-	0	-	2	2	-	-	0	-	2	0	2	2	2	2	2	0	2	2	2	2	2	-
983031|F|0-53:T>C-53:T>C	1B	5001690	1	2	1	1	1	1	2	1	1	1	1	0	1	0	1	1	1	0	1	1	1	1	0	1	1	1	1	1	1	1	1	1	1	1	0	1	1	1	1	1	1	1	1	1	1	0	1
3026116|F|0-22:T>G-22:T>G	1B	6474026	2	2	2	2	2	2	2	2	2	2	2	2	2	2	2	2	2	2	2	2	2	2	2	2	2	2	2	2	2	2	2	2	2	2	2	2	2	2	2	2	2	2	2	2	2	2	2
2275404|F|0-26:C>T-26:C>T	1B	7070949	0	0	0	0	0	-	0	0	0	0	0	0	0	2	-	0	-	1	0	0	0	0	-	-	-	-	0	0	0	0	0	0	0	0	-	0	0	0	0	0	0	0	0	-	0	0	-
1057381|F|0-34:T>C-34:T>C	1B	7160074	1	1	1	0	2	0	0	0	0	-	-	0	1	1	0	0	0	-	0	0	1	1	-	0	0	0	0	0	1	0	0	0	1	1	0	1	0	1	1	1	0	1	1	0	1	1	0
997207|F|0-14:C>T-14:C>T	1B	7160758	1	1	2	-	2	0	2	1	-	-	-	0	1	1	0	2	0	-	1	1	1	1	-	0	-	0	2	1	1	1	1	1	0	2	-	-	1	1	1	1	1	1	1	0	1	-	1
1114944|F|0-22:G>A-22:G>A	1B	7230741	1	1	0	0	2	-	2	0	0	0	0	0	1	1	0	2	-	1	1	0	1	1	0	0	0	0	0	0	1	0	0	0	0	2	0	1	1	1	1	2	0	1	1	-	1	1	1
2276956|F|0-51:C>T-51:C>T	1B	7238442	1	1	-	-	1	-	1	-	1	0	0	-	1	1	1	1	-	1	1	1	1	1	-	-	-	1	1	1	1	1	1	1	0	1	-	1	1	1	1	1	1	1	1	-	1	1	1
989167|F|0-45:A>G-45:A>G	1B	8569664	0	1	-	0	1	0	0	1	1	2	1	0	1	1	1	0	0	1	0	1	1	1	1	0	1	0	1	0	1	1	1	1	1	1	1	1	1	1	1	1	1	1	1	0	1	1	2
989369|F|0-22:G>A-22:G>A	1B	9082117	1	1	1	1	2	1	1	1	1	0	0	1	1	1	1	1	1	-	1	1	1	1	1	1	0	1	1	1	1	1	0	1	0	1	1	-	-	1	1	1	1	1	1	1	1	1	1
1112434|F|0-14:A>G-14:A>G	1B	11132865	-	0	0	0	0	0	-	-	1	1	1	0	0	0	0	0	0	0	1	1	0	0	1	-	1	0	0	-	0	0	1	1	1	0	0	0	0	0	0	0	1	0	0	0	2	0	0
1095372|F|0-22:C>A-22:C>A	1B	12071988	-	0	0	0	0	1	-	-	1	1	1	0	0	0	0	0	-	0	1	1	0	0	1	-	1	0	0	-	0	0	1	1	1	0	1	0	0	0	0	0	1	0	0	1	0	0	2
100420100|F|0-57:G>A-57:G>A	1B	12374383	-	0	0	0	0	0	-	-	-	-	-	0	0	0	0	0	0	0	1	-	0	0	-	-	-	0	0	-	2	0	-	-	-	2	0	0	0	0	0	0	-	0	0	0	0	0	2
100521915|F|0-20:G>C-20:G>C	1B	13893568	0	2	2	1	2	1	2	0	2	2	0	2	2	2	2	2	1	1	2	2	0	0	0	0	2	0	-	0	0	-	2	0	2	0	0	0	2	2	0	2	0	2	2	1	0	2	2
1094414|F|0-7:A>G-7:A>G	1B	14779923	-	-	-	-	-	-	1	2	2	2	1	-	-	-	0	1	-	0	2	2	-	-	1	1	1	1	2	0	-	0	1	1	2	1	1	-	1	-	-	-	2	-	-	0	-	0	-
1088865|F|0-12:G>A-12:G>A	1B	15032838	0	0	0	0	0	1	0	0	0	0	0	0	0	0	1	0	1	0	0	0	0	0	0	2	0	0	0	0	0	0	0	0	0	0	0	0	0	0	0	0	0	0	0	1	0	0	0
100490721|F|0-16:C>T-16:C>T	1B	15176418	1	0	0	0	0	0	1	1	0	0	0	0	0	0	0	2	0	0	0	0	0	0	0	1	0	0	0	0	0	0	0	0	0	0	0	0	0	0	0	0	0	0	0	0	0	0	2
2280288|F|0-42:T>C-42:T>C	1B	15519259	0	0	0	0	2	0	-	-	0	0	0	0	0	0	0	0	0	0	0	0	0	0	0	-	0	0	0	0	0	0	0	0	0	0	0	0	0	0	0	0	0	0	0	0	0	0	0
987796|F|0-57:G>C-57:G>C	1B	15584497	1	0	0	0	0	0	1	1	-	0	0	0	-	0	0	1	0	0	0	0	0	0	0	1	0	0	0	0	0	0	0	0	-	0	0	0	0	0	0	0	0	0	0	0	0	-	0
2275235|F|0-22:G>C-22:G>C	1B	15589906	-	-	0	0	-	1	-	-	1	1	1	-	-	-	2	1	1	0	1	1	-	-	1	-	0	1	0	-	-	0	1	1	1	1	0	-	1	-	-	-	1	-	-	0	-	-	1
12420033|F|0-27:G>A-27:G>A	1B	16216969	0	2	0	0	0	0	2	2	0	2	0	2	0	2	0	0	0	0	2	2	0	0	0	1	0	0	0	2	0	0	0	0	0	0	0	0	0	0	0	0	2	0	2	0	0	2	0
12420033|F|0-31:C>G-31:C>G	1B	16216969	2	2	0	2	2	2	2	2	2	2	0	0	2	0	2	2	2	2	0	2	2	2	2	1	2	0	2	0	2	2	2	2	2	2	2	0	0	0	2	2	2	0	2	2	2	2	0
12420033|F|0-52:G>C-52:G>C	1B	16216969	0	0	0	0	0	2	0	0	0	0	0	0	0	0	0	0	0	0	2	0	0	0	0	-	0	0	0	0	0	0	2	0	2	0	2	0	0	0	0	0	0	0	0	0	0	0	0
1225957|F|0-26:G>T-26:G>T	1B	16427159	1	0	0	0	0	0	-	1	0	0	0	0	0	0	0	-	0	0	-	0	0	0	-	1	0	0	0	0	0	-	-	0	0	0	-	0	0	0	0	0	0	0	0	0	0	0	0
5050360|F|0-10:G>A-10:G>A	1B	16427758	-	1	2	0	1	1	-	-	0	0	0	1	1	1	0	1	1	0	0	0	1	1	0	-	-	0	-	1	1	-	0	0	0	1	-	1	1	1	1	1	0	1	1	1	1	1	1
100388989|F|0-59:G>C-59:G>C	1B	17623590	-	0	0	0	0	0	1	-	0	0	0	0	0	0	0	1	0	-	0	-	0	0	1	-	0	0	0	1	-	0	0	0	0	0	0	0	0	0	0	0	0	0	0	0	-	0	0
999471|F|0-10:C>T-10:C>T	1B	17816548	-	0	0	0	0	1	0	0	1	1	0	0	0	0	0	0	1	0	0	1	0	0	1	0	0	0	-	1	-	1	0	1	0	0	0	0	2	0	0	0	1	0	0	1	0	-	0
4911046|F|0-5:C>A-5:C>A	1B	18359071	2	2	2	0	0	2	0	0	0	0	0	1	0	1	2	2	0	1	0	0	0	0	0	0	1	1	0	0	0	0	0	0	0	2	0	0	1	0	0	0	0	0	0	0	1	1	0
981235|F|0-55:C>T-55:C>T	1B	18569434	-	0	0	1	0	1	-	-	0	0	0	0	0	0	0	0	1	0	0	0	0	0	1	-	0	0	1	0	0	1	0	0	0	2	1	0	0	0	0	0	0	0	0	0	0	0	0
4911223|F|0-29:C>T-29:C>T	1B	18677121	1	-	-	2	0	2	-	-	0	0	0	2	-	2	2	1	2	2	0	2	-	0	-	-	2	1	2	0	-	2	2	2	2	2	0	0	2	-	-	2	2	-	-	2	-	1	2
4911223|F|0-40:G>T-40:G>T	1B	18677121	-	-	-	0	0	0	1	1	0	0	0	0	-	0	0	1	0	0	0	0	-	0	-	1	0	-	0	0	-	0	0	0	0	0	0	0	0	-	-	0	0	-	-	0	-	-	0
1091512|F|0-49:G>C-49:G>C	1B	18683573	0	0	0	0	0	0	0	0	0	0	1	0	0	0	0	0	0	0	1	0	0	0	0	0	1	0	0	0	0	0	1	0	1	0	0	0	0	0	0	0	0	0	0	0	0	0	0
1016512|F|0-28:G>A-28:G>A	1B	19772673	0	0	0	-	0	-	2	1	-	0	0	-	0	0	0	-	0	0	0	0	0	0	-	1	-	0	0	-	0	-	0	-	-	0	-	0	-	0	0	0	0	0	0	0	0	0	0
1017223|F|0-33:T>G-33:T>G	1B	19808096	-	2	1	0	2	-	-	-	-	0	-	2	0	1	1	-	-	-	0	0	1	2	-	-	-	-	0	0	1	0	0	-	-	2	-	-	-	2	1	2	0	1	2	0	2	1	1
1017223|F|0-61:A>T-61:A>T	1B	19808096	-	0	-	2	0	1	-	-	1	0	-	0	0	-	-	-	1	-	0	0	-	0	-	-	1	-	0	0	-	0	2	1	-	0	-	-	-	0	-	0	0	-	0	0	0	-	-
1017223|F|0-68:G>A-68:G>A	1B	19808096	-	0	-	2	0	1	-	-	1	0	-	0	0	-	-	-	1	-	0	0	-	0	1	-	1	-	0	0	-	0	2	1	1	0	-	-	-	0	-	0	0	-	0	0	0	-	-
1279918|F|0-18:T>A-18:T>A	1B	20047937	-	-	1	1	1	1	0	0	1	1	1	-	-	-	-	2	1	-	1	1	-	-	1	0	1	-	1	1	-	1	1	1	1	1	1	-	1	-	-	-	1	-	-	1	-	-	-
1000211|F|0-30:G>A-30:G>A	1B	20047937	-	0	1	1	2	1	-	-	1	1	1	0	0	0	0	1	1	0	1	1	0	0	1	-	1	0	1	1	0	1	1	1	1	2	1	0	1	0	0	0	1	0	0	1	0	0	0
988333|F|0-7:G>A-7:G>A	1B	20173017	0	0	-	-	0	-	1	1	0	0	-	0	0	0	0	0	-	0	1	0	0	0	0	0	-	0	-	1	0	0	-	-	-	0	-	0	0	0	0	0	0	0	0	0	0	0	0
1048511|F|0-5:G>C-5:G>C	1B	20836344	-	0	0	0	0	0	1	1	0	0	0	0	0	0	0	1	0	0	0	0	0	0	0	1	0	0	0	0	0	0	0	0	0	0	0	0	0	0	0	0	0	0	0	0	0	0	0
1265694|F|0-44:C>G-44:C>G	1B	20836344	1	1	1	0	1	0	1	1	1	1	0	0	1	1	1	2	0	1	1	1	1	1	1	-	0	1	0	1	1	1	1	0	0	1	0	1	1	1	1	1	1	1	1	0	1	1	1
2285856|F|0-23:A>C-23:A>C	1B	21354538	-	1	1	1	1	1	-	-	1	1	1	1	1	1	1	-	1	1	1	1	1	1	1	-	1	1	1	1	1	-	1	1	1	1	1	1	1	1	1	1	1	1	1	1	1	-	1
2278801|F|0-42:A>C-42:A>C	1B	21474623	-	1	-	1	1	1	-	-	1	1	1	1	1	1	1	1	1	1	1	-	1	1	1	-	1	1	1	1	1	1	1	1	1	1	1	1	-	1	1	1	1	1	1	1	1	1	1
13881355|F|0-56:C>T-56:C>T	1B	22056634	-	0	0	1	0	1	-	-	1	1	1	0	0	1	0	1	1	1	1	1	0	0	1	-	1	0	1	1	0	1	1	1	1	0	1	0	1	0	0	0	1	0	0	1	0	0	1
1066189|F|0-34:A>T-34:A>T	1B	22056700	-	0	0	0	0	0	-	-	0	0	0	0	0	0	0	0	0	0	0	0	0	0	0	-	0	0	0	0	0	0	0	0	0	0	0	0	0	0	0	0	0	0	0	0	0	0	0
100417117|F|0-8:G>T-8:G>T	1B	22075723	0	0	0	0	0	0	1	1	0	0	0	0	0	0	0	2	0	0	0	0	0	0	0	1	0	0	0	0	0	0	0	0	0	0	0	0	0	0	0	0	0	0	0	0	0	0	0
100229468|F|0-19:A>G-19:A>G	1B	22075789	2	2	2	2	2	2	2	1	2	2	2	2	2	2	2	2	2	2	2	2	2	2	2	-	2	2	2	2	2	2	2	2	2	2	2	2	2	2	2	2	2	2	2	2	2	2	2
1091447|F|0-25:C>A-25:C>A	1B	24109618	0	0	0	0	0	0	1	-	0	0	0	0	0	0	0	2	0	0	0	0	0	0	0	1	0	0	0	0	0	0	0	0	0	0	0	0	0	0	0	0	0	0	0	0	0	0	0
100400444|F|0-13:T>C-13:T>C	1B	24511222	2	2	2	2	2	2	2	1	2	2	2	2	2	2	2	2	2	2	2	2	2	2	2	-	2	1	2	2	2	2	2	2	2	2	2	2	0	2	2	2	2	2	2	2	2	2	2
3029489|F|0-5:C>A-5:C>A	1B	24736717	1	2	1	0	1	1	0	-	1	0	1	0	1	2	1	1	1	0	1	0	-	1	-	-	1	1	0	1	1	0	-	1	-	1	1	1	0	1	1	1	0	1	0	1	1	0	0
1081768|F|0-14:C>G-14:C>G	1B	24932464	0	0	-	0	0	0	1	1	0	0	0	0	-	0	1	2	0	-	0	0	0	0	0	1	0	0	1	0	0	1	0	0	0	0	1	0	0	0	0	0	0	0	0	0	0	0	0
1296804|F|0-57:C>A-57:C>A	1B	26412929	2	2	1	1	2	2	1	1	1	2	2	2	1	2	2	1	2	2	2	2	2	2	1	1	1	2	2	2	2	2	2	2	1	2	1	2	2	2	2	2	2	2	1	2	2	2	2
1216086|F|0-49:A>G-49:A>G	1B	26832143	0	0	0	0	0	0	-	0	0	0	0	0	0	0	0	2	0	1	0	0	0	0	0	-	0	0	0	0	0	0	-	0	0	0	0	0	0	0	0	0	0	0	0	0	1	0	0
1022263|F|0-37:G>T-37:G>T	1B	27240140	0	0	0	0	0	1	0	-	1	1	1	0	0	0	0	2	1	0	1	1	0	0	1	0	0	0	1	0	0	1	1	1	1	0	0	0	0	0	0	0	1	0	0	1	0	0	0
1115814|F|0-25:G>C-25:G>C	1B	28041241	0	0	0	0	0	1	1	1	1	1	1	0	0	0	0	1	1	0	1	1	0	0	1	0	0	0	1	0	0	1	1	-	2	-	0	0	0	2	0	0	1	0	0	1	0	0	0
1381207|F|0-20:C>G-20:C>G	1B	28371852	1	1	-	1	1	0	0	0	0	1	1	1	1	1	0	0	0	0	0	1	1	1	-	1	1	1	0	0	1	0	1	0	1	1	1	1	-	1	1	1	1	-	1	0	0	1	1
1164559|F|0-29:A>G-29:A>G	1B	28484483	0	0	-	0	0	1	2	-	0	0	0	0	0	0	0	1	-	0	-	0	0	0	1	0	0	0	2	-	0	2	0	-	0	0	0	0	0	-	0	0	0	0	0	1	-	-	0
1164559|F|0-30:G>A-30:G>A	1B	28484483	0	0	-	0	0	1	0	-	0	0	0	0	0	2	0	1	1	0	1	0	0	0	1	0	0	0	0	-	0	0	0	1	0	0	0	0	0	-	0	0	0	0	0	1	-	-	0
1088268|F|0-15:G>C-15:G>C	1B	32775858	0	0	0	0	2	0	0	-	0	0	0	0	0	0	1	0	0	-	1	0	0	0	1	0	0	0	0	1	0	0	0	1	0	0	1	0	0	0	0	0	0	0	0	0	0	0	0
3029271|F|0-16:T>C-16:T>C	1B	33009274	2	0	2	0	0	2	0	0	2	0	2	0	2	2	1	2	2	0	1	0	0	0	1	2	2	0	2	1	0	2	0	-	2	0	1	0	0	0	0	0	2	0	0	2	0	2	2
3029271|F|0-29:C>A-29:C>A	1B	33009274	0	0	0	0	0	0	0	0	0	0	0	0	0	0	1	0	0	0	1	0	0	0	1	0	0	0	0	1	0	0	0	1	0	0	1	0	0	0	0	0	0	0	0	0	0	0	0
4009202|F|0-8:G>A-8:G>A	1B	33009312	0	-	-	0	-	1	0	-	0	0	2	0	-	-	1	0	-	0	1	0	-	-	0	0	0	-	0	1	-	1	0	-	-	0	-	-	0	-	-	-	0	-	0	0	0	1	1
4009202|F|0-37:C>T-37:C>T	1B	33009312	2	1	-	0	1	1	0	-	0	0	0	2	1	1	-	0	1	0	-	0	-	-	0	2	0	1	2	-	1	1	0	-	1	0	-	1	0	-	1	-	0	-	0	2	2	1	1
2278446|F|0-13:A>T-13:A>T	1B	34167926	0	0	-	1	0	0	1	0	-	1	-	0	0	0	0	1	0	1	0	1	-	-	0	0	1	0	0	0	0	0	1	0	0	1	0	0	1	1	0	-	1	-	1	0	0	0	0
100537233|F|0-15:G>A-15:G>A	1B	34779684	2	1	2	0	1	1	0	0	0	0	0	1	1	2	1	2	1	0	1	0	0	0	1	1	0	1	1	1	1	1	0	1	1	0	1	1	0	0	1	0	0	0	0	1	1	1	1
1165239|F|0-37:C>G-37:C>G	1B	38017346	0	0	-	1	0	0	1	0	1	1	1	0	0	0	0	2	0	1	0	1	1	1	0	0	1	0	0	0	0	0	1	0	0	2	0	0	2	1	0	1	1	1	1	0	0	0	0
2298230|F|0-5:T>C-5:T>C	1B	38191098	2	0	0	0	0	2	0	0	-	-	0	0	0	-	0	0	2	0	0	0	0	0	0	2	0	2	0	0	0	0	0	0	0	0	0	0	0	0	0	0	0	0	0	2	0	0	0
1115716|F|0-34:G>A-34:G>A	1B	38286056	0	0	2	1	0	0	1	0	1	1	1	0	0	0	0	2	0	1	0	1	1	1	0	0	1	0	0	0	0	0	1	0	0	2	0	0	1	1	0	1	1	1	1	0	0	0	0
998711|F|0-68:G>A-68:G>A	1B	39541117	0	1	-	1	1	-	1	1	1	0	0	1	-	-	0	2	1	0	1	0	-	1	1	1	1	1	1	1	-	-	0	1	-	-	1	1	1	1	1	1	-	-	0	1	1	1	1
7344018|F|0-8:C>A-8:C>A	1B	39582323	1	1	1	0	2	1	1	1	1	1	1	1	-	1	1	1	1	1	1	1	1	1	1	-	-	-	1	1	0	1	1	1	0	2	1	0	-	1	-	1	1	1	0	1	2	1	-
4991305|F|0-43:C>T-43:C>T	1B	39616041	2	2	2	2	2	2	2	2	2	2	2	2	2	2	2	2	2	2	2	2	2	0	0	2	2	2	2	2	2	2	2	2	2	2	2	2	2	2	2	2	2	2	2	2	2	0	2
3959354|F|0-10:G>T-10:G>T	1B	40001667	0	2	-	-	0	0	0	0	0	1	1	-	0	-	0	1	0	0	0	1	0	0	0	0	0	0	0	0	0	0	1	1	0	-	0	0	0	0	0	0	1	0	1	0	1	-	0
100510224|F|0-11:A>G-11:A>G	1B	41316128	2	0	-	0	0	1	1	2	2	0	0	-	0	0	0	2	1	0	1	0	1	1	2	0	1	0	2	1	0	2	0	0	0	1	2	0	0	1	0	1	0	1	-	1	-	-	0
100510224|F|0-13:A>G-13:A>G	1B	41316128	0	2	-	2	2	1	-	0	0	0	0	1	2	0	2	0	1	0	1	0	1	1	0	0	1	2	2	1	2	0	2	0	0	-	0	2	2	1	2	1	0	1	1	1	1	1	2
983062|F|0-30:G>A-30:G>A	1B	41740409	2	2	2	2	2	0	2	2	0	0	0	0	2	2	2	2	0	2	2	0	0	0	0	2	0	2	0	2	2	0	0	0	0	2	0	2	2	0	2	0	0	0	2	0	2	0	2
1218706|F|0-5:C>G-5:C>G	1B	41982366	0	0	1	0	0	1	1	1	1	0	0	0	0	0	0	2	1	0	1	0	1	1	1	0	1	0	1	1	0	1	0	0	0	1	1	0	0	1	0	1	0	1	0	1	0	0	0
1081254|F|0-55:A>T-55:A>T	1B	43047905	0	0	1	0	0	1	1	1	1	0	0	0	0	0	0	2	1	0	1	0	1	1	1	0	1	0	1	1	0	1	0	0	0	2	1	0	0	1	0	1	0	1	0	2	0	0	0
1063663|F|0-16:G>A-16:G>A	1B	43984599	0	0	1	0	0	1	2	1	-	0	0	0	0	0	0	2	1	0	1	0	1	1	1	0	1	0	1	1	0	1	0	0	0	0	1	0	0	1	0	-	0	1	-	1	-	0	0
3954469|F|0-68:G>A-68:G>A	1B	44851351	2	2	0	1	1	1	2	2	1	1	2	1	1	1	1	2	2	1	1	1	1	1	0	2	0	2	2	1	1	-	1	2	1	1	0	1	2	1	1	1	1	1	1	1	1	0	1
1104558|F|0-33:C>G-33:C>G	1B	45375536	1	2	0	1	1	0	0	0	0	0	0	0	1	1	0	0	0	0	0	0	0	-	0	1	0	1	0	0	1	0	-	0	0	0	0	1	-	0	-	-	0	0	0	0	0	0	0
1083840|F|0-63:C>A-63:C>A	1B	46096564	0	0	1	0	0	1	1	1	1	0	0	0	0	2	0	0	1	0	1	0	1	1	1	0	1	0	1	1	0	1	0	0	0	2	1	0	0	1	0	1	0	2	0	1	0	0	0
1112131|F|0-20:C>A-20:C>A	1B	46660440	-	1	-	1	1	0	0	-	0	0	0	0	1	0	-	-	-	0	0	0	0	0	-	1	0	-	0	0	1	0	0	0	0	-	0	-	1	0	1	0	-	0	0	0	0	0	0
3064462|F|0-6:G>C-6:G>C	1B	46660506	0	2	1	0	0	1	1	1	1	1	1	1	0	2	1	1	1	1	1	1	1	1	1	0	1	0	1	1	0	1	1	1	1	1	1	0	0	2	0	1	1	1	1	1	1	1	1
1090465|F|0-7:C>T-7:C>T	1B	50019841	0	-	0	-	0	0	0	0	0	0	2	-	-	0	-	0	0	0	-	0	-	-	0	0	0	-	0	0	-	0	2	0	2	-	-	-	0	0	-	-	0	-	0	-	-	0	0
1091115|F|0-49:T>C-49:T>C	1B	50085341	0	0	1	0	0	1	1	1	1	0	0	0	0	-	0	2	1	0	1	0	1	1	1	0	2	0	1	1	0	1	0	1	0	1	1	0	0	1	0	1	0	1	0	1	0	0	0
1194276|F|0-13:T>C-13:T>C	1B	50086736	1	1	1	1	1	1	1	1	1	0	0	1	1	1	1	0	1	0	-	0	1	1	1	1	1	1	1	1	1	1	0	1	0	1	1	1	0	1	1	1	0	1	0	1	1	-	0
3023113|F|0-29:T>G-29:T>G	1B	52555774	0	0	0	0	0	0	0	0	0	0	0	0	0	2	0	0	0	0	0	0	0	0	0	-	0	0	0	0	0	0	0	0	0	0	0	0	0	0	0	0	0	0	0	0	0	0	0
1063312|F|0-10:A>G-10:A>G	1B	53243865	0	0	1	0	0	1	1	1	1	1	-	0	0	0	0	1	1	0	-	1	1	1	-	0	-	0	1	1	0	1	-	1	0	1	-	0	0	-	0	1	1	1	0	1	0	0	1
6036493|F|0-6:A>T-6:A>T	1B	53939789	1	0	0	-	-	-	0	0	0	0	0	-	-	-	-	0	0	1	0	0	0	0	0	1	0	-	0	0	-	0	0	0	1	0	-	-	-	0	-	0	0	0	-	0	-	0	0
4261528|F|0-11:T>C-11:T>C	1B	54341809	2	2	2	2	2	2	2	2	2	2	2	2	2	2	2	2	2	2	2	2	2	2	2	2	2	2	2	2	2	2	2	2	2	2	2	2	2	2	2	2	2	2	2	2	2	2	2
100387939|F|0-25:C>G-25:C>G	1B	54964306	-	0	0	-	0	0	0	0	0	0	0	-	-	-	0	-	0	0	2	0	0	0	0	0	0	0	-	0	0	-	-	0	0	-	0	0	-	0	0	0	-	-	0	0	0	0	0
5324921|F|0-33:T>C-33:T>C	1B	55456882	1	1	-	1	1	0	2	2	2	0	2	1	1	1	1	2	0	-	2	0	0	0	0	1	2	1	0	2	1	0	0	0	1	0	0	1	1	0	1	0	0	0	1	0	1	1	0
991339|F|0-43:C>T-43:C>T	1B	55968509	0	0	0	-	2	0	0	0	0	2	0	0	0	0	0	0	0	-	-	0	0	0	0	0	0	0	0	0	0	0	0	0	0	0	0	0	1	0	0	0	0	-	0	0	0	0	-
1093762|F|0-48:A>C-48:A>C	1B	56059642	0	0	1	-	0	1	1	1	1	1	1	0	0	-	-	1	1	0	1	-	1	1	1	0	1	-	1	1	0	1	1	1	0	1	1	-	0	1	0	1	1	1	0	1	0	0	1
2265714|F|0-10:C>G-10:C>G	1B	57629982	2	-	1	-	0	1	1	1	1	1	1	2	0	-	0	1	1	-	-	1	1	1	-	2	1	2	-	1	0	-	1	1	1	-	1	0	1	1	-	1	1	1	0	1	2	1	1
2265714|F|0-65:G>A-65:G>A	1B	57629982	0	1	-	1	0	1	-	1	1	1	1	0	0	1	0	1	1	1	1	1	-	1	1	0	1	0	1	1	0	1	1	1	1	1	1	0	1	1	1	1	1	1	0	1	0	1	1
3948811|F|0-7:C>T-7:C>T	1B	57643848	0	2	2	2	0	2	2	2	2	2	2	0	0	2	0	2	2	2	2	2	2	2	2	0	2	0	2	2	0	2	2	2	2	2	0	0	2	2	2	2	2	2	0	2	0	2	2
100468180|F|0-23:G>T-23:G>T	1B	57683566	0	2	1	1	0	1	1	1	1	1	1	0	0	2	0	2	-	1	1	1	-	1	1	0	-	2	1	1	0	1	-	-	1	1	1	0	-	1	1	1	1	-	0	1	0	1	2
100184243|F|0-8:A>G-8:A>G	1B	57706397	2	2	-	2	2	1	1	0	2	0	2	1	-	2	2	2	0	2	0	2	2	2	0	2	1	2	2	1	2	2	2	2	0	2	2	2	1	2	0	2	0	2	2	2	2	2	1
1082843|F|0-43:T>C-43:T>C	1B	57723604	1	2	0	0	1	0	0	0	0	0	0	1	1	0	1	0	0	0	0	0	0	0	0	1	0	1	0	0	1	0	0	0	0	0	0	1	0	0	0	0	0	0	1	0	1	0	0
1020968|F|0-6:C>G-6:C>G	1B	58752658	2	0	-	-	0	2	2	2	-	2	-	-	-	-	-	2	-	-	0	0	2	2	2	2	0	-	0	2	0	0	2	2	0	0	2	0	-	2	0	2	2	0	0	2	2	2	-
1020968|F|0-10:A>G-10:A>G	1B	58752658	2	2	1	-	2	2	0	0	1	2	-	-	1	1	1	2	-	-	2	2	2	2	2	2	0	1	2	2	2	0	2	2	2	2	0	2	-	2	2	2	2	2	2	2	2	0	1
1224984|F|0-22:C>G-22:C>G	1B	59193673	2	2	2	2	2	2	2	2	2	2	2	2	2	2	2	2	2	2	2	2	2	2	2	2	2	2	2	2	2	2	2	2	2	2	2	2	2	2	2	2	2	2	2	2	2	2	2
1051887|F|0-6:A>G-6:A>G	1B	59962325	1	2	0	0	2	0	2	0	-	1	1	2	0	0	1	2	-	0	1	0	0	0	-	1	2	0	0	-	2	0	-	-	0	0	0	2	0	0	0	0	1	0	1	2	2	0	-
1209614|F|0-19:T>C-19:T>C	1B	60108364	0	2	-	2	2	2	2	0	-	2	0	2	2	0	2	1	0	1	-	2	-	2	2	2	0	2	2	2	2	-	2	2	1	2	0	0	2	2	-	0	-	2	2	2	2	0	0
988657|F|0-8:T>A-8:T>A	1B	60123031	0	0	0	0	0	0	0	0	0	0	0	0	0	0	0	2	0	-	2	-	0	0	0	0	0	0	2	0	0	0	0	0	0	0	0	0	0	0	0	0	0	0	0	0	0	0	0
1126427|F|0-10:T>C-10:T>C	1B	60256457	0	2	-	1	2	1	0	1	0	0	0	0	0	1	0	0	1	-	0	0	1	1	0	0	0	0	1	0	0	1	0	0	1	1	1	0	1	1	1	1	0	1	0	0	0	-	1
1126427|F|0-22:C>G-22:C>G	1B	60256457	2	2	1	1	2	1	2	1	0	2	2	2	2	1	2	2	-	1	2	2	1	-	2	2	2	2	1	2	0	1	2	2	1	1	1	2	1	1	1	1	2	1	0	2	2	1	1
1088189|F|0-36:T>C-36:T>C	1B	60359807	2	2	2	2	2	2	2	2	2	1	2	2	2	2	2	2	0	0	2	2	2	2	2	2	1	2	2	2	2	2	2	2	0	2	2	2	2	2	2	2	2	1	2	2	2	2	2
1088189|F|0-37:G>A-37:G>A	1B	60359807	2	2	2	2	2	2	2	2	2	1	2	2	2	2	2	2	0	0	2	2	2	2	2	2	1	2	2	2	2	2	2	2	2	2	2	2	2	2	2	2	2	1	2	2	2	0	2
2257258|F|0-28:G>A-28:G>A	1B	60587035	0	0	1	0	0	0	-	-	2	0	0	0	0	1	0	0	0	0	0	0	1	1	0	0	0	0	0	0	0	0	0	0	0	0	0	0	2	1	1	1	0	1	0	0	0	1	0
1093885|F|0-45:G>A-45:G>A	1B	60609113	0	2	2	0	2	0	0	0	0	0	0	0	0	1	0	0	0	0	0	0	1	1	0	0	0	0	0	0	2	0	0	0	0	1	0	0	0	1	1	1	0	1	0	0	0	1	0
1091408|F|0-36:C>T-36:C>T	1B	60740823	0	2	2	0	0	0	0	0	0	0	0	0	0	2	0	0	0	0	0	0	1	1	0	0	0	0	0	0	0	0	0	0	0	2	0	0	0	1	1	1	0	1	0	0	0	1	0
1091408|F|0-55:G>T-55:G>T	1B	60740823	2	0	2	0	2	0	0	2	0	2	2	0	0	0	0	2	0	0	0	2	1	1	0	0	2	2	0	0	0	2	0	2	0	2	2	0	0	-	-	-	2	1	2	0	0	1	0
2276705|F|0-65:T>G-65:T>G	1B	61252929	2	2	0	2	0	0	2	2	2	0	2	2	2	2	2	0	2	0	2	0	-	0	2	2	2	2	2	2	2	0	0	0	2	0	0	0	0	0	0	0	0	-	2	2	0	-	2
1106152|F|0-24:T>G-24:T>G	1B	61443716	2	2	0	2	2	2	2	1	1	0	2	1	2	1	2	2	2	2	1	2	1	2	2	2	2	2	2	1	2	2	1	2	2	0	1	0	1	2	2	1	2	1	1	2	1	1	2
1090232|F|0-13:A>G-13:A>G	1B	61614727	0	2	2	2	2	2	2	2	2	2	2	0	2	2	2	2	2	2	2	2	2	2	2	0	2	2	2	2	2	0	2	2	2	2	2	2	2	2	2	2	2	2	2	2	0	2	2
1114958|F|0-41:C>T-41:C>T	1B	62530986	0	0	0	0	0	-	-	-	0	-	0	0	-	-	0	0	-	-	0	0	0	0	0	0	-	0	0	0	0	0	0	0	0	0	0	0	-	0	0	0	0	-	-	-	0	-	0
1128044|F|0-16:G>C-16:G>C	1B	62719723	0	0	0	0	0	0	0	0	0	0	0	0	0	0	0	0	0	0	0	0	0	0	0	0	0	0	0	0	0	0	0	0	0	0	0	0	0	0	0	0	0	0	0	0	0	0	0
4990428|F|0-25:T>A-25:T>A	1B	63051097	2	0	2	0	0	0	2	0	0	0	0	2	0	0	0	0	0	0	0	0	2	2	0	2	0	0	0	2	0	0	0	0	0	2	0	0	0	2	0	2	0	2	0	0	2	0	0
1092419|F|0-34:G>A-34:G>A	1B	63091184	0	0	0	0	0	0	0	0	0	0	0	0	0	0	0	0	-	0	0	0	0	0	-	0	0	0	0	-	0	0	0	0	0	0	0	0	0	0	0	0	0	0	0	0	0	0	0
1092419|F|0-61:G>C-61:G>C	1B	63091184	2	2	0	2	2	2	2	2	2	2	2	2	2	0	2	0	1	2	0	2	2	0	1	2	2	2	2	1	0	0	0	2	2	2	2	2	2	2	0	0	2	2	2	2	2	2	2
100229718|F|0-18:T>C-18:T>C	1B	64430916	2	2	2	2	2	2	0	2	2	2	2	2	0	2	0	2	2	2	2	2	2	2	2	2	0	2	2	2	2	2	2	2	2	2	2	2	0	2	2	2	2	2	2	2	2	2	2
2261275|F|0-49:T>C-49:T>C	1B	65345915	0	0	0	0	0	0	0	0	0	0	0	-	-	0	-	0	0	0	0	0	0	0	0	0	0	0	0	0	0	0	0	0	0	0	0	0	0	0	2	0	0	0	0	0	0	0	0
100371868|F|0-9:G>A-9:G>A	1B	65346153	2	2	2	2	2	2	2	2	2	2	2	2	2	2	2	2	2	2	2	2	2	2	2	2	2	2	2	2	2	2	2	2	2	2	2	2	2	2	2	2	2	2	2	2	2	2	2
4991147|F|0-11:A>G-11:A>G	1B	65369569	0	0	0	0	0	0	0	0	0	0	-	0	0	0	-	0	0	0	0	0	0	0	0	0	0	0	0	0	0	0	0	0	0	0	0	0	0	0	0	0	0	0	0	0	0	0	0
4909504|F|0-28:G>A-28:G>A	1B	65605784	1	1	-	1	1	1	-	1	1	1	1	1	1	1	-	1	1	1	1	1	1	-	1	1	1	1	1	1	1	-	1	-	1	-	1	1	1	1	1	1	1	1	1	1	1	1	1
1053014|F|0-19:G>C-19:G>C	1B	65707550	2	2	0	2	2	2	2	2	2	2	2	2	2	2	2	2	2	2	2	2	2	2	2	2	2	2	2	2	2	2	2	2	2	2	2	2	2	2	2	2	2	2	2	2	2	2	2
1053014|F|0-52:G>A-52:G>A	1B	65707550	0	2	2	2	2	2	0	2	2	2	2	2	2	2	2	2	2	2	2	2	2	2	2	0	2	2	2	0	2	2	2	2	2	2	2	2	2	2	2	2	2	2	2	2	2	2	2
993520|F|0-45:C>G-45:C>G	1B	66923956	2	2	1	2	2	2	2	2	1	2	1	2	2	2	2	2	2	2	1	1	1	1	1	2	2	2	2	2	2	2	1	1	2	2	1	2	2	2	1	2	1	1	2	2	2	2	2
1117619|F|0-41:C>T-41:C>T	1B	67414571	1	1	1	1	1	1	1	1	1	1	1	1	1	1	1	1	1	1	1	1	1	1	1	1	1	1	1	1	1	1	1	1	1	1	1	1	1	1	1	1	1	1	1	1	1	1	1
1004259|F|0-22:C>T-22:C>T	1B	67534666	1	-	-	1	1	1	0	1	1	1	1	1	-	1	0	1	-	1	0	1	-	1	1	1	1	-	1	0	1	1	1	1	1	1	1	1	-	1	1	1	1	1	1	1	1	1	1
3023898|F|0-34:T>C-34:T>C	1B	70190642	1	1	2	1	1	1	1	1	-	-	-	1	-	1	0	1	1	1	1	1	1	1	-	1	-	0	-	1	1	1	1	1	1	2	1	1	1	1	1	1	1	1	1	1	-	1	1
100517454|F|0-44:A>C-44:A>C	1B	72712433	0	0	1	0	0	0	0	0	0	0	0	0	0	0	1	0	0	0	0	0	-	-	0	0	0	1	0	0	0	0	0	0	0	-	0	0	0	-	-	-	0	-	0	0	0	0	0
1211682|F|0-36:C>A-36:C>A	1B	73133354	0	0	-	0	0	0	0	0	0	0	0	0	0	0	0	0	0	0	0	0	-	0	0	2	0	0	0	0	0	0	-	0	0	0	0	0	0	0	0	0	0	-	0	0	0	0	0
5971909|F|0-64:T>C-64:T>C	1B	74033144	0	0	-	0	0	-	2	-	0	0	0	0	-	0	-	0	-	0	0	0	0	0	0	2	0	0	-	-	-	-	0	0	0	2	-	0	-	0	0	0	0	0	0	2	2	2	0
1228821|F|0-52:C>G-52:C>G	1B	74227450	2	0	2	0	0	0	0	0	0	0	0	0	0	0	0	0	0	0	2	-	0	0	0	2	0	0	0	2	0	0	0	0	0	0	0	0	0	0	0	0	0	0	0	2	0	0	0
1228821|F|0-54:G>A-54:G>A	1B	74227450	0	0	0	0	0	2	0	0	0	0	0	0	2	0	0	2	0	0	0	-	0	2	2	0	0	2	2	0	0	0	2	2	2	2	0	0	0	2	0	0	2	0	0	2	2	0	0
1126551|F|0-59:G>A-59:G>A	1B	83212147	0	0	0	0	0	-	0	0	0	0	0	-	0	0	0	0	0	0	0	0	0	0	0	0	0	-	0	0	0	0	0	0	0	0	0	0	0	0	0	0	0	-	0	0	-	0	0
3034417|F|0-8:T>C-8:T>C	1B	83894087	2	0	2	1	-	1	2	2	1	1	-	0	-	1	2	2	1	2	0	-	-	0	-	2	-	1	-	1	-	1	1	1	-	2	0	0	1	-	-	2	-	1	0	-	2	1	-
991934|F|0-35:C>T-35:C>T	1B	84562748	2	0	0	2	2	0	0	0	2	0	2	2	2	2	2	2	2	0	2	2	2	0	2	2	2	0	2	2	2	0	0	2	2	2	0	2	0	0	0	0	0	0	0	2	2	2	0
100401662|F|0-41:T>G-41:T>G	1B	84562814	2	2	2	2	2	2	0	1	2	2	2	2	2	2	2	2	2	2	2	2	2	2	2	2	2	2	2	2	2	2	1	2	0	2	2	2	2	2	2	2	2	2	-	2	2	2	2
3022990|F|0-33:A>T-33:A>T	1B	85287651	1	1	0	1	2	1	1	1	1	1	1	1	1	1	1	1	1	1	1	1	1	1	1	1	1	0	1	1	1	1	1	1	1	1	1	1	1	1	1	1	1	1	1	1	1	1	1
2338652|F|0-22:G>C-22:G>C	1B	85769465	0	-	-	0	0	0	0	0	0	-	-	0	-	-	-	0	-	0	-	0	-	0	0	0	0	-	0	0	0	2	0	0	0	-	-	0	-	0	-	-	-	-	0	0	0	-	0
100496327|F|0-42:T>C-42:T>C	1B	86808558	2	0	0	0	0	0	2	2	2	0	2	0	0	0	0	2	0	0	0	0	0	-	2	0	0	0	2	0	0	2	0	0	0	0	0	0	0	0	0	0	0	0	2	2	0	2	2
1027289|F|0-13:G>A-13:G>A	1B	88003822	1	1	-	1	1	-	1	1	1	1	1	1	1	-	1	1	1	1	1	1	1	1	1	1	1	0	1	1	1	1	1	1	1	1	1	1	2	1	1	1	1	-	1	1	1	1	1
1027289|F|0-31:G>A-31:G>A	1B	88003822	1	1	1	1	1	1	1	1	1	1	1	-	1	1	1	-	1	1	1	1	1	1	-	1	1	2	1	1	1	1	1	1	1	1	1	1	2	1	1	1	1	1	1	1	1	1	1
1003611|F|0-20:A>T-20:A>T	1B	89450766	0	0	2	0	0	0	0	0	0	0	0	0	0	0	1	0	0	0	0	0	0	0	0	0	0	1	0	0	0	0	0	0	0	0	0	0	0	0	0	0	0	0	0	0	0	0	0
1005540|F|0-47:G>A-47:G>A	1B	90226331	1	-	0	-	0	1	1	-	-	-	-	-	-	-	0	-	1	-	1	-	-	-	-	-	-	0	1	1	-	1	-	-	1	-	-	-	-	-	-	-	-	-	-	-	-	1	-
2266736|F|0-48:C>G-48:C>G	1B	90226447	0	0	2	0	2	0	0	0	0	0	0	0	0	0	1	0	0	0	0	0	0	0	0	0	0	1	0	0	0	0	0	0	0	0	0	0	0	0	0	0	0	0	0	0	0	0	0
100303062|F|0-43:G>T-43:G>T	1B	90313203	2	2	0	0	2	2	2	2	2	2	0	0	2	2	1	2	1	2	2	2	2	2	2	2	2	1	2	2	2	0	0	2	0	2	2	2	0	2	0	2	2	2	2	2	2	0	0
100503559|F|0-56:C>T-56:C>T	1B	91880444	2	1	-	2	1	-	0	1	2	1	1	2	2	1	2	1	1	1	1	1	1	-	-	2	1	2	1	-	1	1	-	1	2	1	1	-	1	2	1	-	-	0	-	1	0	2	2
100452414|F|0-26:A>C-26:A>C	1B	91881024	2	0	-	0	0	-	2	0	0	0	0	0	0	0	0	0	-	2	2	0	0	0	-	1	0	0	2	2	0	1	-	-	0	-	0	0	0	-	0	-	-	0	0	2	0	-	0
100452414|F|0-41:C>T-41:C>T	1B	91881024	2	0	-	0	0	-	2	2	0	0	0	0	2	0	0	0	-	2	0	0	0	0	-	1	0	0	2	2	0	-	-	-	0	-	0	0	0	-	0	-	-	0	0	2	0	-	0
1045770|F|0-40:T>G-40:T>G	1B	92320684	0	0	0	0	2	0	2	2	0	2	0	0	2	0	0	0	0	0	0	1	0	0	0	2	0	0	0	2	0	0	0	0	0	0	0	0	0	0	0	0	0	0	0	0	0	2	0
100490588|F|0-29:A>G-29:A>G	1B	92327202	1	1	1	1	0	1	-	-	1	-	1	1	-	1	1	1	1	1	1	1	1	1	1	-	1	1	-	1	-	-	1	1	1	1	1	1	1	1	-	1	1	1	1	1	1	-	1
1024605|F|0-8:C>G-8:C>G	1B	92327256	0	0	0	0	0	0	1	1	0	1	0	0	1	0	0	0	0	0	0	1	0	0	0	1	0	0	0	1	0	0	0	0	0	0	0	0	0	0	0	0	0	0	0	0	0	1	0
100533036|F|0-30:G>T-30:G>T	1B	92327256	0	0	0	-	0	0	0	-	1	0	-	0	0	0	-	0	0	0	-	-	0	0	-	0	-	-	0	-	0	0	-	-	0	0	-	0	0	0	0	0	-	-	0	0	0	-	0
1269269|F|0-5:T>C-5:T>C	1B	92330035	1	2	2	2	1	1	2	2	2	2	2	1	1	2	-	2	1	1	2	2	1	1	1	1	2	2	1	2	1	1	1	2	2	1	2	1	1	1	1	1	2	1	1	2	1	2	1
3947675|F|0-9:C>T-9:C>T	1B	92882862	2	2	2	2	2	2	2	2	2	2	2	2	2	2	2	2	2	2	2	2	2	2	2	2	2	2	2	2	2	2	2	2	2	2	2	2	2	2	2	2	2	2	2	2	2	2	2
1086771|F|0-19:A>G-19:A>G	1B	93946560	0	0	-	1	2	0	0	0	0	0	-	0	0	-	0	0	0	0	0	0	0	0	0	0	0	0	0	0	0	0	0	0	0	0	1	0	0	0	0	0	0	0	0	0	0	0	0
100403144|F|0-41:C>G-41:C>G	1B	94012006	0	0	0	2	0	0	2	0	0	0	0	2	0	0	0	0	0	2	0	0	0	0	0	0	0	0	0	0	0	2	0	0	0	2	0	0	2	0	0	0	0	0	2	0	2	0	2
2260536|F|0-11:C>A-11:C>A	1B	94208133	0	0	0	1	0	0	0	0	0	0	0	0	0	0	0	0	0	0	0	0	0	0	0	0	0	1	0	0	0	0	0	0	0	0	1	0	0	0	0	0	0	0	0	0	0	0	0
1202916|F|0-34:G>A-34:G>A	1B	94928821	0	0	-	1	0	0	0	0	0	0	0	0	0	0	0	0	0	0	0	0	0	0	0	0	0	-	0	0	0	0	0	-	0	0	1	0	0	0	0	0	0	0	0	0	0	0	0
1297131|F|0-55:C>G-55:C>G	1B	95336138	1	1	1	0	2	1	1	1	1	1	1	1	1	1	1	1	1	1	1	1	1	1	1	1	1	0	1	1	1	1	1	1	1	1	2	1	1	1	1	1	1	1	1	1	1	1	1
4910712|F|0-48:C>G-48:C>G	1B	95336204	0	0	0	1	0	0	0	0	0	0	0	0	0	0	0	0	0	0	0	0	0	0	0	0	0	1	0	0	0	0	0	0	0	0	1	0	0	0	0	0	0	0	0	0	0	0	0
1041866|F|0-28:A>G-28:A>G	1B	97492295	0	1	-	1	2	2	-	2	1	0	2	1	-	2	1	0	1	-	1	1	1	2	1	2	2	2	2	2	1	1	2	2	0	0	0	2	2	2	2	-	2	0	2	2	2	-	2
2262915|F|0-5:A>G-5:A>G	1B	99596010	-	0	-	2	0	-	0	-	-	-	-	2	1	0	0	1	2	0	0	2	0	0	2	-	-	0	-	0	-	-	-	0	0	0	2	0	2	0	0	2	0	-	1	2	0	-	0
1036841|F|0-25:T>G-25:T>G	1B	99799593	0	0	0	1	0	0	0	0	0	0	0	0	0	0	0	0	0	0	0	0	0	0	0	0	0	1	0	0	0	0	0	0	0	0	1	0	0	0	0	0	0	0	0	0	0	0	0
6047341|F|0-6:C>T-6:C>T	1B	100038160	2	2	1	2	2	2	0	0	2	2	0	2	0	0	2	2	2	0	0	2	2	2	2	2	0	2	2	2	2	2	2	2	2	2	2	0	2	0	0	2	2	2	2	2	2	2	2
6047341|F|0-41:A>G-41:A>G	1B	100038160	0	0	-	0	0	0	0	0	0	0	0	0	0	0	0	0	0	0	0	0	0	0	2	0	0	0	0	0	0	0	0	0	0	0	0	0	0	0	0	0	0	0	0	0	0	0	0
1099769|F|0-30:A>G-30:A>G	1B	100309581	2	2	2	2	2	2	2	2	2	2	2	2	2	2	2	2	2	2	2	2	2	2	2	2	2	2	2	2	2	2	2	2	2	2	2	2	2	2	2	2	2	2	2	2	2	2	2
1217640|F|0-21:T>C-21:T>C	1B	100817874	0	0	0	-	2	0	0	0	0	0	0	0	0	0	0	0	0	0	0	0	0	0	0	0	0	-	0	0	0	0	0	0	0	0	-	0	0	0	0	0	0	0	0	0	0	0	-
100457149|F|0-25:C>A-25:C>A	1B	101221177	2	2	2	2	2	2	2	2	2	2	2	2	2	2	2	2	2	2	2	2	2	2	2	2	2	2	2	2	2	2	2	2	2	2	2	2	2	2	2	2	2	2	2	2	2	2	1
4990242|F|0-13:T>C-13:T>C	1B	101246852	2	2	2	2	2	2	2	2	2	2	2	2	2	2	2	2	2	2	1	2	2	2	2	2	2	2	2	2	2	2	2	2	2	2	2	2	2	2	2	2	2	2	2	2	2	2	2
3945204|F|0-25:C>G-25:C>G	1B	101527533	2	2	2	2	2	2	2	2	2	2	2	2	2	2	2	2	2	2	2	2	2	2	2	2	2	2	2	2	2	2	2	2	2	2	2	2	2	2	2	2	2	2	2	2	2	2	2
100387998|F|0-41:T>C-41:T>C	1B	104782280	2	2	0	2	2	2	2	2	2	2	2	2	2	0	2	2	2	2	0	2	2	2	2	2	2	2	2	2	0	2	0	0	2	2	0	2	2	2	2	2	0	0	2	2	0	2	2
2278300|F|0-50:A>G-50:A>G	1B	104782280	1	1	1	1	1	1	1	1	1	1	1	1	1	1	1	1	1	1	1	1	1	1	1	1	1	1	1	1	1	1	1	1	1	1	1	1	1	1	1	1	1	1	1	1	1	1	1
3024078|F|0-5:A>C-5:A>C	1B	105232235	0	0	0	1	2	0	0	0	0	0	0	0	0	0	0	0	0	0	0	0	0	0	0	0	0	1	0	0	0	0	0	0	0	0	1	0	0	0	0	0	0	0	0	0	0	0	1
1022144|F|0-29:T>C-29:T>C	1B	105260223	0	0	0	1	2	0	0	0	0	0	0	0	0	0	0	0	0	0	0	0	0	0	0	0	0	1	0	0	0	0	0	0	0	0	1	0	0	0	0	0	0	0	0	0	0	0	1
1398087|F|0-22:C>A-22:C>A	1B	107370345	0	0	0	0	0	2	0	0	2	2	2	0	0	0	0	2	2	0	0	0	0	0	2	0	2	0	2	0	0	0	2	2	2	0	2	0	0	0	0	0	2	0	0	2	0	0	0
2280196|F|0-18:G>A-18:G>A	1B	107514734	0	1	-	1	1	0	0	0	0	0	0	0	1	0	0	-	-	1	0	1	0	0	0	1	0	1	0	-	0	0	0	1	-	-	1	0	0	0	1	0	1	0	1	0	0	0	1
2280196|F|0-21:A>C-21:A>C	1B	107514734	2	1	-	1	1	0	0	2	2	2	0	0	1	0	0	-	1	1	2	1	2	2	2	1	0	-	2	-	2	2	0	-	-	1	1	0	0	2	1	2	1	0	-	2	2	0	1
1203157|F|0-8:T>C-8:T>C	1B	107527256	0	2	0	1	1	0	0	0	0	0	0	0	1	2	2	0	0	1	0	1	0	0	0	1	0	-	0	0	0	0	0	1	0	0	1	0	0	0	1	0	1	0	1	0	0	0	-
3064689|F|0-30:T>C-30:T>C	1B	108092242	1	1	1	1	1	1	1	1	1	1	1	1	1	1	1	1	1	1	1	1	1	1	1	1	1	0	1	1	1	1	1	1	1	1	1	1	1	1	1	1	1	1	1	1	1	1	2
4989476|F|0-25:G>A-25:G>A	1B	109145150	0	2	0	1	2	0	0	0	0	0	0	0	1	0	0	0	0	1	0	1	0	0	0	1	0	0	0	0	0	0	0	1	0	0	1	0	0	0	1	0	1	0	1	0	0	0	0
1107437|F|0-9:C>T-9:C>T	1B	109145179	0	0	0	0	0	0	0	0	0	0	0	0	0	0	0	0	0	0	0	0	0	0	0	0	0	1	0	0	0	0	0	0	0	0	0	0	2	0	0	0	0	0	0	0	0	0	1
1119910|F|0-18:C>T-18:C>T	1B	109212085	0	2	0	1	1	0	0	0	0	0	0	0	1	0	0	0	0	1	0	1	0	0	0	1	0	0	0	0	0	0	0	1	0	0	1	0	0	0	1	0	1	0	1	0	0	0	0
1040768|F|0-15:A>G-15:A>G	1B	111672244	2	1	0	2	2	2	2	2	2	2	1	2	1	2	1	2	0	2	2	2	2	0	0	2	2	1	2	2	2	2	0	2	2	1	2	2	0	2	2	1	2	2	1	2	2	2	2
2261048|F|0-36:C>T-36:C>T	1B	112412569	0	0	-	0	0	0	0	0	0	0	0	0	0	-	0	0	0	0	0	0	0	0	0	0	0	1	0	0	-	0	0	0	0	-	0	0	0	0	0	0	-	0	0	0	0	0	1
3064752|F|0-35:G>A-35:G>A	1B	113651664	0	0	0	0	2	0	0	0	0	0	0	0	0	0	-	0	0	0	0	0	0	0	0	0	0	1	0	0	0	0	0	0	0	0	0	0	0	0	0	0	0	0	0	0	0	0	1
3954491|F|0-26:A>G-26:A>G	1B	113814594	0	0	0	1	0	0	0	0	0	0	0	0	0	0	0	0	-	1	0	0	0	0	0	0	0	1	0	0	0	0	0	1	0	0	1	0	0	0	0	0	0	0	0	0	0	0	1
1163169|F|0-12:T>C-12:T>C	1B	113992313	2	2	2	2	2	2	2	2	2	2	2	2	2	2	2	2	2	2	2	2	2	2	2	2	2	2	2	2	2	2	2	2	2	2	2	2	2	2	2	2	2	2	2	2	2	2	2
4990697|F|0-60:T>G-60:T>G	1B	114816566	2	0	0	0	0	0	0	0	0	0	0	-	0	0	0	0	0	0	0	0	0	0	-	0	0	0	0	-	0	0	0	0	0	0	0	0	0	0	0	0	0	0	0	2	0	0	0
4021118|F|0-7:C>T-7:C>T	1B	114816632	2	2	2	2	2	2	2	2	2	2	2	2	2	2	2	2	2	2	2	2	2	2	2	2	2	2	2	2	2	2	2	2	2	2	2	2	2	2	2	2	2	2	2	2	2	2	2
100477335|F|0-9:C>T-9:C>T	1B	115281054	2	2	2	2	2	2	2	2	2	2	2	2	2	2	2	2	2	2	2	2	2	2	2	2	2	2	2	1	2	2	2	2	2	2	2	2	2	2	2	2	2	2	2	2	2	2	2
4989404|F|0-10:A>G-10:A>G	1B	115449603	2	2	0	2	2	0	0	0	2	2	2	0	0	0	0	0	0	0	0	2	2	0	2	2	0	1	2	2	2	0	2	2	2	0	2	2	0	0	0	2	0	2	0	2	0	2	-
4989719|F|0-11:G>A-11:G>A	1B	118115695	2	2	0	2	2	2	2	0	2	2	2	2	2	2	2	2	2	2	2	2	2	2	2	0	2	2	2	2	2	0	2	2	2	2	2	2	2	2	2	2	2	2	2	2	2	2	2
4989719|F|0-36:C>T-36:C>T	1B	118115695	2	2	0	0	2	2	2	2	2	2	2	2	0	2	2	2	2	2	2	2	2	2	2	2	0	0	2	2	2	2	2	2	2	2	2	2	2	2	0	2	2	2	0	2	2	2	2
100481040|F|0-20:C>A-20:C>A	1B	119579900	2	2	2	0	2	2	1	1	2	2	2	2	2	2	2	2	2	0	1	2	2	2	1	2	2	1	2	1	2	2	2	0	2	2	0	2	-	2	2	2	2	2	2	1	2	2	1
5581776|F|0-56:A>G-56:A>G	1B	119579900	1	1	1	1	1	1	-	-	1	1	1	1	1	1	1	1	1	1	-	1	1	1	-	1	1	0	1	-	1	1	1	1	1	1	1	1	-	1	1	1	1	1	1	-	1	1	0
4990514|F|0-9:G>A-9:G>A	1B	121011026	2	2	-	0	2	0	2	0	2	2	2	2	2	2	0	0	2	2	2	2	2	2	2	2	2	0	2	0	2	2	1	2	2	2	2	1	0	2	2	0	0	2	2	2	2	-	1
3021843|F|0-36:T>C-36:T>C	1B	121011224	2	2	2	2	2	2	2	2	2	2	2	2	1	2	2	2	2	2	2	2	2	2	2	2	2	2	2	2	2	2	2	2	2	2	2	2	2	2	2	2	2	2	2	2	2	2	2
9721844|F|0-10:T>C-10:T>C	1B	127089300	1	1	0	-	1	2	0	2	2	1	2	2	1	1	1	1	-	1	0	-	0	1	2	2	2	2	2	2	-	1	-	1	2	1	-	0	1	2	1	2	1	1	1	2	1	1	0
1221103|F|0-30:T>C-30:T>C	1B	127089366	1	1	-	1	1	0	0	2	0	1	-	0	-	1	0	2	2	1	0	1	0	2	2	1	0	0	2	0	1	2	1	1	2	1	1	0	-	0	1	0	1	2	1	2	2	1	1
1200870|F|0-31:A>G-31:A>G	1B	130001502	2	2	2	2	2	1	2	2	2	2	2	2	2	2	2	2	2	2	2	2	2	2	2	2	2	2	2	2	2	2	2	2	2	2	2	2	2	2	2	2	2	2	2	2	2	2	2
1073071|F|0-11:G>C-11:G>C	1B	131456914	2	2	-	2	0	2	1	2	2	1	0	2	2	2	2	2	2	2	2	2	2	2	2	2	0	-	2	0	2	1	2	0	1	2	0	2	0	2	2	2	2	2	1	2	2	2	2
4991394|F|0-41:C>G-41:C>G	1B	131789087	2	2	2	2	2	2	2	2	2	2	2	2	2	2	2	2	2	2	2	2	2	2	2	2	2	2	2	2	2	2	2	2	2	2	2	2	2	2	2	2	2	2	2	2	2	2	2
4991394|F|0-57:G>A-57:G>A	1B	131789087	2	2	2	2	2	2	2	2	2	2	2	2	2	2	2	2	2	2	2	2	2	2	2	2	2	2	2	2	2	2	2	2	2	2	2	2	2	2	2	2	2	2	2	2	2	2	2
3943474|F|0-8:T>A-8:T>A	1B	131789153	2	2	2	0	0	2	2	2	2	0	2	2	0	2	2	2	2	0	2	0	2	2	2	0	2	2	2	2	0	2	0	0	2	2	2	2	2	2	0	2	0	2	0	2	2	2	2
1211910|F|0-37:A>G-37:A>G	1B	132071138	2	-	-	2	2	2	0	2	2	0	1	2	2	-	0	2	2	1	1	-	1	2	2	2	2	2	2	2	0	1	2	2	0	0	0	1	2	2	2	2	0	2	1	2	2	-	0
1020282|F|0-23:A>G-23:A>G	1B	133434181	0	0	0	-	0	-	0	0	0	2	0	0	-	0	2	0	-	0	0	-	0	0	2	0	0	0	0	0	2	0	-	2	0	0	0	0	-	0	-	0	0	0	0	0	2	0	0
1024801|F|0-14:C>G-14:C>G	1B	134416975	2	2	2	2	2	0	2	2	2	2	2	2	0	2	2	2	2	2	2	2	0	1	2	0	2	2	2	2	2	2	2	2	0	0	2	2	2	2	2	0	2	0	0	2	2	2	2
1110537|F|0-35:C>T-35:C>T	1B	135248521	0	-	0	1	1	-	-	0	-	1	-	0	1	-	0	0	0	1	0	-	0	0	0	1	0	-	0	0	1	0	-	1	0	1	0	-	-	0	1	0	1	-	1	0	0	0	0
1110537|F|0-36:T>A-36:T>A	1B	135248521	0	-	0	-	-	-	-	0	-	-	-	0	-	-	0	0	0	-	0	-	0	0	0	-	0	-	0	0	-	0	-	-	0	-	0	-	-	0	-	0	-	-	-	0	0	0	0
1206674|F|0-36:G>T-36:G>T	1B	136064742	1	2	1	1	2	1	1	1	1	1	1	2	1	1	1	2	1	2	1	2	2	2	2	2	1	2	1	1	1	2	1	2	2	2	1	1	1	1	1	2	1	2	2	2	2	1	2
1262015|F|0-53:C>G-53:C>G	1B	136168895	2	2	2	2	2	2	2	2	2	2	2	2	2	2	2	2	2	2	2	2	2	2	2	2	2	2	2	2	2	2	2	2	2	2	2	2	2	2	2	2	2	2	2	2	2	2	2
1202312|F|0-52:C>T-52:C>T	1B	136295738	0	0	-	1	1	0	0	0	0	1	0	0	1	0	0	0	0	0	0	1	0	0	0	1	0	0	0	0	1	0	1	1	0	1	0	0	-	0	1	0	1	0	1	0	0	0	0
3064902|F|0-33:G>A-33:G>A	1B	136625725	0	2	0	1	2	0	0	0	0	1	0	0	1	0	2	0	0	0	0	1	0	0	0	1	0	0	0	0	1	0	1	1	0	2	0	0	0	0	1	0	2	0	1	0	0	0	0
4990055|F|0-5:G>C-5:G>C	1B	136645797	2	2	0	2	2	2	2	2	2	2	2	2	2	2	2	2	2	2	2	2	2	2	2	2	0	2	2	2	1	2	2	0	2	2	2	2	2	2	0	2	2	2	0	2	2	2	2
3020364|F|0-23:C>T-23:C>T	1B	137454090	2	2	2	2	2	2	2	2	2	2	2	2	2	2	2	2	2	2	2	2	2	2	2	2	2	2	2	2	2	2	2	2	2	2	2	2	2	2	2	2	2	2	2	2	2	2	2
5050452|F|0-50:T>C-50:T>C	1B	137614362	2	2	1	-	2	2	2	2	2	1	2	2	2	2	1	2	2	0	-	2	2	2	0	1	2	1	2	2	0	2	1	2	2	2	2	2	1	2	2	0	2	2	0	2	2	1	1
2275245|F|0-34:T>C-34:T>C	1B	141770724	2	2	2	2	2	1	2	0	0	2	2	2	2	1	1	2	-	0	2	2	2	2	-	2	1	2	2	2	2	2	2	2	1	2	-	2	2	2	2	2	2	2	2	0	2	2	1
5971516|F|0-62:A>G-62:A>G	1B	142516713	0	2	2	0	2	2	0	0	0	2	0	0	2	2	0	2	0	0	0	0	0	2	2	2	0	0	0	2	2	0	2	0	0	0	0	0	2	0	0	2	0	0	0	0	0	0	0
4262498|F|0-34:G>T-34:G>T	1B	142516772	2	2	2	2	2	2	2	2	2	2	2	2	2	2	2	2	2	0	2	2	2	2	2	2	2	2	2	2	2	2	2	2	2	2	2	2	2	2	2	2	2	2	2	2	2	2	2
1696679|F|0-8:A>G-8:A>G	1B	144926487	2	2	2	2	2	2	2	2	2	2	2	2	2	2	2	2	2	2	2	2	2	2	2	2	2	2	2	2	2	2	2	2	2	2	2	2	2	2	2	2	2	2	2	2	2	2	2
3961213|F|0-20:A>G-20:A>G	1B	145728611	2	2	2	2	2	2	2	2	2	2	2	2	2	2	2	2	2	2	2	2	2	2	2	2	2	2	2	2	2	2	2	2	2	2	2	2	2	2	2	2	2	2	2	2	2	2	2
1072469|F|0-59:A>T-59:A>T	1B	146796352	2	2	2	2	2	2	2	2	2	2	2	2	2	2	2	2	2	2	2	2	2	2	2	2	2	2	2	2	2	2	2	2	2	2	2	2	2	2	2	2	2	2	2	2	2	2	2
100354427|F|0-12:G>A-12:G>A	1B	148477864	2	2	0	2	2	2	2	2	2	2	2	2	2	2	0	2	2	0	2	2	2	2	2	2	2	2	2	2	2	2	2	2	2	2	2	2	2	2	2	2	2	2	0	2	2	2	2
1116900|F|0-17:C>T-17:C>T	1B	150060009	2	2	0	0	2	2	2	2	2	2	-	-	2	1	2	2	1	2	2	2	0	2	2	2	2	0	2	2	2	2	2	2	2	0	2	2	-	2	2	0	2	2	2	2	2	0	0
1091385|F|0-9:A>C-9:A>C	1B	150358739	2	2	2	2	2	2	2	0	2	2	2	2	2	1	2	2	2	0	2	2	2	2	2	2	2	2	2	2	2	2	2	2	2	2	0	2	2	2	0	2	2	2	2	2	2	2	2
4990136|F|0-9:C>T-9:C>T	1B	150552445	2	2	2	2	2	2	2	2	2	1	1	1	2	2	1	2	2	2	2	2	2	2	2	2	2	2	1	2	2	1	2	2	1	2	2	2	1	2	2	2	2	2	2	2	2	-	2
3021628|F|0-20:C>G-20:C>G	1B	156568045	2	2	2	2	2	2	2	2	2	2	2	2	2	2	2	2	2	2	2	2	2	2	2	2	2	2	2	2	2	2	2	2	2	2	2	2	2	2	2	2	2	2	2	2	2	2	2
994797|F|0-55:A>C-55:A>C	1B	157928500	0	0	-	0	0	0	-	-	0	0	0	-	0	0	0	0	0	0	-	-	0	-	0	0	0	0	0	0	-	-	-	0	0	0	-	0	0	0	0	0	-	-	0	0	0	0	0
1138116|F|0-8:T>C-8:T>C	1B	157935554	2	2	1	2	2	2	2	2	2	2	2	2	1	2	2	2	2	2	2	2	2	1	2	2	2	2	2	0	2	2	2	2	2	2	2	2	2	2	2	2	2	2	2	2	2	2	2
1216091|F|0-52:C>T-52:C>T	1B	157936646	2	2	1	1	2	1	2	2	0	2	-	0	1	2	2	2	2	0	2	2	2	2	2	2	2	1	2	2	2	2	0	1	2	2	1	2	2	2	2	2	2	1	2	2	2	2	2
1068908|F|0-9:C>T-9:C>T	1B	159385122	2	2	2	2	2	2	2	0	2	2	2	2	2	2	2	2	2	2	2	2	2	2	2	2	2	2	2	2	2	2	2	2	2	2	2	2	2	2	2	2	2	2	2	2	2	2	2
1027333|F|0-20:T>C-20:T>C	1B	160310010	2	2	2	2	2	2	2	2	2	2	2	2	2	2	2	2	2	0	2	2	2	2	2	2	2	2	2	2	2	2	2	2	2	2	2	2	2	2	2	2	2	2	2	2	2	2	2
1051688|F|0-52:T>G-52:T>G	1B	161539349	2	1	1	2	2	2	2	2	2	2	1	2	2	2	2	2	2	2	1	2	2	2	2	2	2	2	2	2	2	2	2	2	2	1	2	2	-	2	2	2	2	2	1	2	2	1	1
1065780|F|0-7:T>G-7:T>G	1B	164420414	2	2	2	2	2	2	2	2	2	2	2	2	2	2	2	2	2	2	2	2	2	2	2	2	2	2	2	2	2	2	2	2	2	2	2	2	2	2	2	2	2	2	2	2	2	2	2
1034547|F|0-39:T>C-39:T>C	1B	165071859	2	1	-	2	2	0	2	2	1	-	1	2	2	2	2	1	0	0	2	1	-	1	0	2	2	1	2	2	0	2	0	-	1	2	2	2	1	0	2	2	1	0	0	1	2	0	1
3942120|F|0-17:C>A-17:C>A	1B	166660867	2	2	2	2	2	2	2	2	2	2	2	2	2	2	2	2	2	2	2	2	2	2	2	2	2	2	2	2	2	2	2	2	2	2	2	2	2	2	2	2	2	2	2	2	2	2	2
1167181|F|0-53:C>T-53:C>T	1B	168621130	0	0	-	0	2	0	0	0	0	0	0	0	0	0	0	0	0	0	0	0	0	0	0	0	0	0	0	0	0	0	0	0	0	0	0	0	0	0	0	0	0	0	0	0	0	0	0
1005739|F|0-37:G>A-37:G>A	1B	170842705	2	2	-	2	2	-	2	1	-	2	0	2	0	2	2	2	0	2	2	0	0	0	2	0	0	2	0	2	0	0	1	1	0	2	2	0	0	2	2	-	2	1	0	2	2	2	0
100369079|F|0-7:C>A-7:C>A	1B	170843275	2	2	2	2	2	2	2	2	2	2	2	2	2	2	2	2	2	0	2	2	2	2	2	2	2	2	2	2	2	2	2	2	2	2	2	2	2	2	2	2	2	2	2	2	2	2	2
1217655|F|0-14:T>C-14:T>C	1B	171130319	2	0	-	-	0	2	0	1	1	0	2	0	2	-	1	1	0	2	0	2	2	1	0	2	2	0	2	0	0	2	1	2	0	2	1	0	2	2	2	2	2	2	2	0	2	0	2
1050223|F|0-25:G>C-25:G>C	1B	171230930	2	2	2	2	2	2	1	2	2	2	2	2	2	2	2	2	2	2	1	2	0	1	2	2	2	2	2	2	2	2	0	2	2	0	2	2	2	2	2	2	2	0	2	2	2	2	2
1033759|F|0-39:C>T-39:C>T	1B	171232259	2	2	1	2	2	0	1	2	0	0	2	2	2	2	2	2	2	0	2	1	2	0	2	0	0	2	2	2	2	0	0	2	2	2	2	2	2	2	0	2	2	0	2	2	2	2	2
1017208|F|0-44:G>A-44:G>A	1B	172944649	2	2	1	2	2	2	2	1	2	2	1	2	2	2	2	2	2	2	2	2	2	2	2	2	2	2	2	0	2	2	2	2	2	2	2	1	2	2	2	2	2	2	2	2	2	2	2
995751|F|0-64:T>C-64:T>C	1B	173303917	2	2	2	2	2	2	2	2	2	2	2	2	2	2	2	2	2	2	2	2	2	2	2	2	2	2	2	2	2	2	2	2	1	2	2	2	2	2	2	2	2	2	2	2	2	2	2
100467074|F|0-24:T>C-24:T>C	1B	175659049	2	2	2	2	2	2	2	2	2	2	2	2	2	2	2	2	2	0	2	2	2	2	2	2	2	2	2	2	2	2	2	2	2	2	2	2	2	2	2	2	2	2	2	2	2	2	2
1069302|F|0-43:A>C-43:A>C	1B	175681222	0	2	2	2	2	1	2	0	2	2	2	2	-	2	2	2	2	2	2	0	0	0	2	0	1	2	2	2	-	2	2	1	2	2	2	2	1	2	2	2	2	2	0	2	2	2	2
1039776|F|0-61:C>A-61:C>A	1B	180400726	2	2	2	2	2	2	2	2	2	2	2	2	2	2	2	2	2	2	2	2	2	2	2	2	2	2	2	2	2	2	2	2	2	2	2	2	2	2	2	2	2	2	2	2	2	2	2
4991228|F|0-39:A>T-39:A>T	1B	180405765	2	2	1	2	1	2	0	2	2	2	2	2	2	1	2	2	2	2	1	2	2	2	2	2	2	1	2	2	2	1	2	-	2	2	2	2	2	2	2	2	2	2	2	2	2	0	2
1020691|F|0-25:C>T-25:C>T	1B	180406792	2	2	1	2	2	2	2	2	2	2	2	2	2	2	2	2	2	2	2	2	2	2	2	2	2	2	2	2	2	2	2	2	2	2	2	2	2	2	0	2	2	2	2	2	2	2	2
1019879|F|0-23:C>T-23:C>T	1B	180406858	2	2	2	2	2	2	2	2	2	2	2	2	2	2	2	2	2	0	2	2	2	2	2	2	2	2	2	2	2	2	2	2	2	2	2	2	2	2	2	2	2	2	2	2	2	2	2
1205712|F|0-54:T>C-54:T>C	1B	181147374	0	-	-	-	0	0	0	-	-	0	-	-	-	-	0	0	-	0	1	0	0	0	0	0	0	0	0	-	0	0	0	0	-	0	0	0	0	0	0	0	0	-	0	0	0	0	-
1021897|F|0-7:A>G-7:A>G	1B	181218141	2	2	2	2	2	2	2	2	2	2	2	2	2	2	2	2	2	2	2	2	2	2	2	2	2	2	2	2	2	2	2	2	2	2	2	2	2	2	2	2	2	2	2	2	2	2	2
988332|F|0-16:T>C-16:T>C	1B	182365249	2	2	0	2	2	2	2	2	2	2	2	0	2	2	0	2	2	2	2	2	2	2	2	2	2	2	2	2	2	2	2	2	2	2	2	2	2	2	2	1	2	2	2	2	2	2	2
1126836|F|0-19:G>T-19:G>T	1B	183258655	2	2	2	2	2	2	2	2	2	2	2	2	2	2	2	2	2	2	2	2	2	0	2	0	2	2	2	2	2	2	2	2	2	2	2	2	2	2	2	2	2	2	2	2	2	0	2
4992735|F|0-30:G>A-30:G>A	1B	183479725	2	0	-	-	0	2	2	1	2	2	2	-	0	-	0	2	2	0	2	2	2	0	2	2	-	1	2	0	2	1	1	2	1	-	0	2	-	2	2	0	1	0	0	2	2	2	0
2280669|F|0-24:G>A-24:G>A	1B	183870886	1	1	-	1	1	1	1	1	1	1	-	1	1	1	1	1	1	1	1	1	1	1	1	1	1	1	1	1	1	1	1	-	1	1	1	-	1	1	1	1	1	1	1	1	1	1	2
4989651|F|0-56:A>C-56:A>C	1B	189132016	0	0	0	0	2	0	0	2	0	0	0	0	0	0	2	0	0	0	0	2	2	0	0	0	0	0	0	2	0	0	0	0	0	2	0	0	2	2	0	0	0	0	2	0	2	0	2
4393766|F|0-36:T>C-36:T>C	1B	193635866	2	2	2	2	1	1	2	2	2	1	2	0	0	2	2	2	2	2	2	1	2	2	2	2	2	2	2	2	2	2	0	2	1	2	2	2	2	2	2	1	2	2	-	2	2	2	2
2260661|F|0-26:C>T-26:C>T	1B	202016096	0	0	0	0	2	0	0	0	0	0	0	-	0	0	-	0	0	0	0	0	0	0	0	0	0	0	0	0	0	0	0	0	0	0	0	0	0	0	0	0	0	0	0	0	-	0	0
100442753|F|0-36:T>C-36:T>C	1B	211332070	2	2	2	2	0	2	0	0	2	0	2	2	0	2	2	2	2	2	2	0	2	2	2	0	2	2	0	0	0	0	2	2	2	2	2	2	2	2	0	2	2	2	2	2	2	0	2
1064534|F|0-36:G>A-36:G>A	1B	214572278	2	2	0	2	2	2	2	2	2	2	2	0	0	2	2	2	2	2	2	2	0	2	2	2	2	2	2	2	0	2	2	2	2	2	2	2	1	2	2	2	2	0	2	2	0	0	2
985483|F|0-42:T>G-42:T>G	1B	217283952	1	2	2	2	0	2	-	2	-	2	0	2	2	-	-	2	2	0	2	-	0	1	2	2	2	0	2	0	0	2	0	-	2	2	0	-	0	2	2	2	2	-	0	2	0	-	2
1261818|F|0-14:A>C-14:A>C	1B	217556807	1	1	1	2	1	2	1	1	1	1	1	1	1	1	1	1	2	1	1	1	1	1	1	1	1	1	1	1	1	1	1	1	1	1	2	1	1	1	1	1	1	1	1	2	2	1	1
1694871|F|0-66:G>C-66:G>C	1B	249621875	2	2	2	0	2	2	2	2	2	2	1	1	0	-	2	2	2	2	2	2	2	2	2	2	2	2	2	0	2	2	2	2	2	2	2	2	0	2	2	2	2	2	2	2	0	2	1
4992803|F|0-23:A>G-23:A>G	1B	256212022	1	1	-	1	1	1	1	1	1	1	-	1	1	1	0	1	1	1	2	1	-	1	1	-	1	-	1	1	-	-	1	1	1	1	-	1	1	1	1	-	1	1	1	1	1	1	1
2265009|F|0-6:T>C-6:T>C	1B	256212047	2	2	0	2	0	2	2	0	0	0	0	0	0	2	-	0	0	2	2	2	0	0	2	2	0	2	2	2	0	2	0	2	0	2	-	0	2	2	0	0	2	2	2	2	0	0	0
3024148|F|0-27:T>C-27:T>C	1B	257502457	2	2	2	1	2	2	2	2	2	2	2	2	2	2	2	2	2	2	2	2	2	2	2	2	2	1	2	2	2	2	2	2	2	2	2	1	2	2	2	2	2	2	2	2	2	2	2
2297287|F|0-40:C>G-40:C>G	1B	263749170	0	0	0	0	1	1	0	1	1	0	2	2	0	0	-	2	0	0	2	2	2	0	2	0	0	0	2	0	0	-	0	2	0	2	2	2	0	2	2	0	1	2	0	2	2	2	0
10992550|F|0-31:A>G-31:A>G	1B	264367030	2	2	2	2	2	2	2	2	2	2	2	2	2	2	2	2	2	2	2	2	2	2	2	2	2	2	2	2	2	2	2	2	2	2	2	2	2	2	2	2	2	2	2	2	2	2	2
1095253|F|0-16:G>C-16:G>C	1B	266271205	2	2	2	0	2	2	2	2	2	2	2	2	2	2	0	2	2	2	2	2	2	2	2	2	2	2	2	2	2	2	2	2	2	2	2	2	2	2	2	2	2	2	2	2	2	2	2
998692|F|0-45:C>G-45:C>G	1B	272880809	0	0	-	-	0	0	0	0	-	0	0	0	0	0	0	0	0	1	0	-	0	0	0	0	0	0	0	-	0	-	0	0	0	-	0	0	0	0	0	0	0	0	-	0	0	0	-
1017611|F|0-11:T>G-11:T>G	1B	277769478	2	2	2	0	2	2	2	2	2	2	2	2	2	2	2	2	2	2	2	2	2	2	2	2	2	2	2	2	2	2	2	2	2	2	2	2	2	2	2	2	2	2	2	2	2	2	2
1009747|F|0-37:C>G-37:C>G	1B	277959783	0	0	-	0	0	0	0	0	0	0	0	0	-	0	0	0	0	1	0	0	0	0	0	0	0	0	0	-	0	0	0	0	0	0	0	0	0	0	0	0	0	0	0	0	0	0	0
1079162|F|0-50:T>C-50:T>C	1B	278722712	2	2	-	2	2	2	2	0	2	1	2	2	0	0	2	2	0	2	0	1	2	2	0	2	2	2	2	2	2	2	2	2	2	2	2	0	2	2	2	2	2	2	2	2	2	-	2
12764073|F|0-30:A>G-30:A>G	1B	279494459	2	2	0	2	2	2	2	2	2	2	2	2	2	2	2	2	2	2	2	2	2	2	2	2	2	2	2	2	2	1	2	2	2	2	2	2	2	2	2	2	2	2	2	2	2	2	2
1005224|F|0-60:A>G-60:A>G	1B	282055527	0	0	-	0	0	0	0	0	0	0	-	0	0	0	0	0	0	1	-	0	0	0	0	0	0	0	0	0	0	-	0	0	0	0	0	-	0	0	0	0	0	0	0	0	0	0	-
4993606|F|0-11:A>G-11:A>G	1B	286756395	1	1	2	1	1	1	1	1	1	1	1	1	1	1	1	1	1	1	1	1	1	1	1	1	1	1	1	1	1	1	1	1	1	1	1	1	1	1	1	1	1	1	1	1	1	1	1
5324460|F|0-14:G>A-14:G>A	1B	287842680	2	2	2	2	2	2	2	2	2	2	2	2	2	2	2	2	2	2	2	2	2	2	2	2	2	2	2	2	2	2	2	2	2	2	2	2	2	2	2	2	2	2	2	2	2	2	2
1023568|F|0-31:G>C-31:G>C	1B	289308160	2	2	2	2	2	2	2	2	2	2	2	2	2	2	2	2	2	2	2	2	2	2	2	2	2	2	2	2	2	2	2	2	2	2	2	2	2	2	2	2	2	2	2	2	2	2	2
2293054|F|0-34:A>G-34:A>G	1B	294427063	2	0	-	0	2	0	0	0	0	0	1	-	-	0	-	-	1	0	-	2	1	0	2	0	2	0	0	0	2	2	0	2	0	0	0	1	-	2	2	0	-	0	2	0	2	0	-
1004688|F|0-50:C>G-50:C>G	1B	296493980	2	2	2	2	2	2	2	2	2	2	2	2	2	2	2	2	2	2	2	2	2	2	2	2	2	2	2	2	2	2	2	2	2	2	2	2	2	2	2	2	2	2	2	2	2	2	2
1078137|F|0-19:G>A-19:G>A	1B	296654822	2	2	0	2	2	2	2	2	2	2	2	2	2	2	2	2	2	2	2	2	2	2	2	2	2	2	2	2	2	2	2	2	2	2	2	2	2	2	2	2	2	2	2	2	2	2	2
1101850|F|0-15:G>C-15:G>C	1B	296655594	2	2	2	2	2	2	2	2	2	2	2	2	2	2	2	2	2	2	2	2	2	2	2	2	2	2	2	0	2	2	2	2	2	2	2	2	2	2	2	2	2	2	2	2	2	2	2
3937079|F|0-19:A>G-19:A>G	1B	296739576	2	2	2	2	2	2	2	1	2	2	2	1	1	2	2	2	2	2	2	2	2	2	2	2	2	2	2	2	2	0	1	2	2	2	2	2	2	2	2	2	2	2	1	2	2	2	2
1201729|F|0-19:C>T-19:C>T	1B	298074816	2	1	-	0	2	2	2	1	2	2	0	2	2	1	2	2	2	0	2	2	2	2	-	2	0	-	2	2	2	2	2	1	2	0	0	1	0	2	2	-	2	0	0	2	2	0	2
2289249|F|0-51:T>C-51:T>C	1B	298163446	2	2	1	2	2	2	2	2	2	2	2	-	2	0	2	2	2	0	2	2	2	2	2	2	2	2	2	2	2	2	2	2	2	2	2	2	1	2	2	2	2	2	2	2	2	1	2
982837|F|0-9:T>C-9:T>C	1B	300333609	2	2	1	0	2	2	2	2	2	2	1	0	2	2	2	2	2	-	2	2	2	2	0	0	0	1	2	-	2	2	2	0	2	2	2	1	2	2	2	2	2	2	2	2	-	0	1
7487605|F|0-12:G>C-12:G>C	1B	300949886	1	-	-	1	1	1	1	1	1	1	1	1	1	-	1	1	-	-	1	-	1	1	-	1	-	1	1	1	1	1	1	1	1	1	-	1	1	1	1	1	1	1	1	1	1	1	1
1019890|F|0-54:C>G-54:C>G	1B	301249470	0	-	-	0	0	0	-	0	0	0	1	0	0	-	0	1	0	0	-	-	-	0	0	0	0	0	0	0	0	-	0	0	-	-	0	0	0	0	0	-	0	0	-	1	0	0	0
1025502|F|0-7:C>T-7:C>T	1B	302227857	2	2	1	2	2	2	2	2	2	2	1	2	2	2	2	1	2	2	1	2	2	2	2	2	2	2	2	2	2	2	2	2	1	2	2	2	2	2	2	2	2	2	2	1	2	2	2
4990083|F|0-30:A>G-30:A>G	1B	302759383	-	2	2	2	2	2	2	2	-	2	0	2	2	2	2	2	2	1	1	2	1	1	2	2	1	2	2	1	2	0	2	2	0	2	0	1	0	1	2	-	0	1	2	2	2	2	2
1021956|F|0-64:G>T-64:G>T	1B	304784850	2	2	2	2	2	2	2	2	2	2	2	2	2	2	2	2	2	2	2	2	2	2	2	2	2	2	2	2	2	2	2	2	2	2	2	2	2	2	2	2	2	2	2	2	2	2	2
1089557|F|0-49:G>C-49:G>C	1B	304785177	2	2	2	2	2	2	2	2	2	2	2	2	2	2	2	2	2	2	2	1	2	2	2	2	2	2	2	2	2	2	2	0	2	2	2	2	2	2	2	1	2	2	2	2	2	2	2
100181339|F|0-22:C>G-22:C>G	1B	306082133	2	0	0	2	2	2	2	1	2	2	1	2	2	2	2	2	1	1	2	0	2	2	2	2	2	2	2	2	2	2	2	2	1	2	2	2	1	2	2	2	1	-	2	2	2	2	2
1023910|F|0-43:A>C-43:A>C	1B	312918982	0	0	0	0	0	0	0	-	0	0	1	0	0	-	-	1	-	0	1	0	0	0	0	0	-	0	0	-	0	0	0	0	1	2	0	-	0	0	-	-	0	0	0	1	0	-	-
100354456|F|0-23:C>A-23:C>A	1B	314571363	2	2	-	2	2	2	2	2	2	2	2	2	2	2	2	2	2	2	2	2	2	2	2	2	2	2	2	2	2	2	2	2	2	2	2	2	2	2	2	2	2	2	2	2	0	2	2
6027412|F|0-28:T>C-28:T>C	1B	317845846	1	1	1	1	1	1	-	1	1	1	0	1	1	1	1	0	1	-	-	-	1	-	1	1	1	1	1	1	1	-	1	1	0	1	1	1	1	1	1	1	1	1	1	0	1	1	1
100425274|F|0-15:G>A-15:G>A	1B	322490069	2	2	2	2	2	2	2	2	2	2	2	2	2	2	2	2	2	2	2	2	2	2	2	2	2	2	2	2	2	2	2	2	2	2	2	2	2	2	2	2	2	2	2	2	2	2	2
100425274|F|0-31:A>T-31:A>T	1B	322490069	2	2	2	2	2	2	2	2	2	2	2	2	2	2	2	2	2	2	2	2	2	2	2	2	2	2	2	2	2	2	2	2	2	2	2	2	2	2	2	2	2	2	2	2	2	2	2
1192265|F|0-50:G>T-50:G>T	1B	323659089	2	2	2	2	2	2	2	2	2	2	2	2	2	2	2	2	2	2	2	2	2	2	2	2	2	2	2	2	0	2	2	2	2	2	2	2	2	2	2	2	2	2	2	2	2	2	2
3028527|F|0-24:C>T-24:C>T	1B	324792298	2	2	2	2	2	2	2	2	2	2	2	2	2	2	2	2	2	2	2	2	2	2	2	2	2	2	2	2	2	2	2	2	2	2	2	2	2	2	2	2	2	2	2	2	2	2	2
1167152|F|0-19:T>C-19:T>C	1B	326789984	0	2	0	0	2	0	0	0	0	0	1	2	1	0	0	2	0	0	1	1	0	0	0	1	0	0	0	0	1	0	0	0	1	1	0	0	0	0	1	0	1	0	1	1	0	0	0
1089522|F|0-35:T>C-35:T>C	1B	327484418	0	0	0	0	0	0	0	0	0	0	0	0	0	0	0	0	0	0	0	0	0	0	0	0	0	0	0	0	0	0	0	0	0	0	0	0	0	0	0	0	0	0	0	0	0	0	0
100425224|F|0-29:G>A-29:G>A	1B	327567667	0	0	0	0	2	0	2	0	0	0	0	0	0	0	0	0	0	0	0	0	0	0	0	0	0	0	0	0	0	0	0	0	0	0	0	0	0	0	0	0	0	0	0	0	0	0	0
1200697|F|0-12:G>T-12:G>T	1B	328437058	0	2	-	1	2	2	2	2	2	2	-	2	2	2	2	2	1	2	1	1	2	2	2	2	1	2	2	2	2	1	-	2	1	2	2	-	2	2	2	2	2	2	2	2	0	2	1
100387672|F|0-38:G>C-38:G>C	1B	328439962	-	1	-	0	2	1	1	0	2	2	2	2	-	1	-	2	1	1	2	-	1	2	2	1	2	1	1	2	-	0	0	0	-	2	2	-	0	2	1	2	2	1	1	0	2	-	2
2257474|F|0-58:C>T-58:C>T	1B	328813757	0	2	1	0	1	0	0	0	1	1	1	1	1	0	0	2	0	0	1	1	1	1	1	1	1	0	0	0	1	0	1	1	1	1	1	1	0	1	1	1	1	1	1	1	1	0	0
1088924|F|0-15:G>C-15:G>C	1B	330388388	0	2	1	0	2	0	0	0	1	1	1	1	1	0	0	2	0	0	1	1	1	1	1	1	1	0	0	0	1	0	1	1	1	1	1	1	0	1	1	1	1	1	1	1	1	0	0
3023259|F|0-18:T>G-18:T>G	1B	330502205	1	2	2	2	2	2	2	2	2	2	2	2	2	2	2	2	2	2	2	2	2	2	2	2	2	2	2	2	2	2	2	2	2	2	2	2	2	2	2	2	2	2	2	2	2	2	2
5324895|F|0-19:A>G-19:A>G	1B	332808049	0	0	0	0	0	0	0	0	0	0	0	0	0	0	0	2	0	0	0	0	0	0	0	2	0	0	0	0	0	0	0	0	0	0	0	0	0	0	0	0	0	0	0	1	0	0	0
1007364|F|0-37:C>G-37:C>G	1B	333595935	0	0	0	0	0	0	0	0	0	0	0	0	0	0	0	0	0	0	0	0	0	0	0	0	0	0	0	0	0	0	0	0	0	0	0	0	2	0	0	0	0	0	0	0	0	0	2
1114848|F|0-41:C>G-41:C>G	1B	334237906	2	2	0	2	2	2	1	0	2	2	2	2	0	2	0	0	0	1	2	1	-	2	2	2	2	2	2	0	2	2	0	2	2	2	2	2	2	2	1	2	2	2	2	2	2	2	1
1000969|F|0-41:G>A-41:G>A	1B	334548498	2	2	2	2	2	2	2	1	2	2	2	2	2	2	2	1	2	2	2	2	2	2	2	2	2	2	2	2	2	2	2	2	2	1	2	2	2	2	1	2	1	2	2	2	2	2	2
100403531|F|0-10:G>T-10:G>T	1B	336275988	1	2	2	1	2	1	2	0	0	0	0	0	0	1	1	2	1	1	0	0	0	0	0	1	0	1	1	0	0	1	0	0	0	0	0	0	1	0	0	0	0	0	0	0	0	1	1
1064113|F|0-37:A>C-37:A>C	1B	336650680	0	2	2	0	1	0	1	1	1	1	1	1	1	0	0	1	0	0	1	1	1	1	1	0	1	0	0	1	-	0	1	1	1	1	1	1	0	2	1	1	1	1	1	1	1	0	0
1024078|F|0-67:G>A-67:G>A	1B	336783720	1	1	-	2	2	0	2	2	1	2	2	0	2	1	2	2	2	2	0	2	-	2	1	2	0	2	2	-	2	2	2	2	2	2	2	0	0	0	2	2	2	0	0	2	1	1	2
1212812|F|0-20:C>T-20:C>T	1B	336787600	0	1	0	0	1	-	1	1	1	1	1	1	1	-	0	1	0	0	1	1	1	1	1	0	1	0	0	1	1	0	1	1	1	1	1	1	0	1	1	1	1	1	1	1	1	-	0
6043662|F|0-20:A>G-20:A>G	1B	337688764	1	2	1	1	2	1	1	1	-	-	-	1	2	1	1	1	1	1	1	0	1	1	-	-	-	1	-	1	2	-	-	-	1	2	1	1	1	1	2	1	0	1	2	1	1	1	1
1047879|F|0-29:G>T-29:G>T	1B	340374364	2	1	-	0	2	1	2	2	-	2	2	2	2	-	0	0	2	2	1	2	2	2	2	2	0	2	2	1	2	2	0	1	0	2	0	2	0	2	1	2	2	2	2	2	2	-	2
1089962|F|0-56:C>T-56:C>T	1B	340462174	0	2	1	0	1	0	1	1	1	1	1	1	1	0	0	2	0	0	1	1	1	1	1	0	1	0	0	1	1	0	1	1	1	1	1	1	0	1	1	1	1	1	1	1	1	0	0
1092395|F|0-38:C>G-38:C>G	1B	342643756	0	2	1	0	1	0	2	1	1	1	1	1	1	0	0	2	0	0	1	1	1	1	1	0	1	0	0	1	1	2	1	1	1	1	1	1	0	1	1	1	1	1	1	1	1	0	0
100400498|F|0-42:A>C-42:A>C	1B	342976505	1	2	2	1	2	1	2	2	2	2	2	2	2	1	1	2	1	1	2	2	2	2	2	1	2	1	1	2	2	1	2	2	2	2	2	2	1	2	2	2	2	2	2	1	2	1	1
1220283|F|0-52:G>T-52:G>T	1B	344327754	2	0	0	0	0	2	0	2	0	0	2	0	2	2	2	2	2	0	0	0	0	2	2	2	2	2	2	0	2	2	0	2	0	0	0	2	0	2	0	0	0	0	2	2	2	2	2
999926|F|0-16:C>A-16:C>A	1B	344909595	0	0	1	0	0	0	0	0	0	0	0	0	0	0	2	2	0	0	0	0	0	0	0	0	0	0	0	0	-	0	0	0	0	0	0	0	0	0	0	0	0	0	0	0	0	0	0
1239915|F|0-10:A>G-10:A>G	1B	346165265	2	2	2	2	2	1	2	2	2	2	2	2	2	2	2	2	2	2	2	2	2	2	0	2	0	2	2	2	2	2	2	0	2	2	2	2	2	2	2	2	2	2	0	2	2	2	2
1214419|F|0-16:C>G-16:C>G	1B	348503840	2	2	1	1	2	2	2	2	2	2	2	2	2	2	2	2	2	2	2	2	2	2	2	2	2	2	2	2	2	2	2	2	2	2	2	2	2	2	2	2	2	2	2	2	2	2	2
1018249|F|0-13:A>G-13:A>G	1B	349348993	2	2	1	2	2	2	1	1	1	1	2	1	2	2	2	2	2	2	1	2	1	1	1	1	1	2	2	1	2	2	1	1	2	2	1	1	2	1	2	1	2	1	2	2	1	2	2
100402832|F|0-20:C>G-20:C>G	1B	350025895	2	2	2	2	2	2	2	2	2	2	2	2	2	2	2	2	2	2	2	2	2	2	1	2	2	2	2	2	2	2	2	2	2	2	2	2	2	2	2	2	2	2	2	2	2	2	2
1150432|F|0-41:A>G-41:A>G	1B	350397629	2	2	0	2	0	0	2	0	0	0	0	2	2	0	2	0	2	0	2	0	2	0	2	2	2	0	2	0	2	0	0	0	2	0	2	0	2	2	0	2	0	0	0	2	0	2	0
100325908|F|0-9:A>G-9:A>G	1B	350793671	2	2	2	2	2	2	2	2	2	2	2	2	2	2	2	2	2	2	2	2	2	2	2	2	2	2	2	2	2	2	2	2	2	2	2	2	2	2	2	2	2	2	2	2	2	2	2
1090378|F|0-32:T>C-32:T>C	1B	352395278	0	0	0	-	0	0	0	0	0	0	0	0	-	0	0	0	0	0	0	-	0	0	0	0	0	0	0	0	-	0	0	0	0	0	0	-	0	0	-	0	-	0	-	0	0	0	0
1016541|F|0-25:A>G-25:A>G	1B	352878897	2	2	2	2	2	2	2	2	2	2	2	2	2	1	2	2	2	2	0	2	0	2	2	2	2	2	2	2	2	2	2	0	2	2	2	2	2	2	1	0	0	2	2	2	2	2	2
12768480|F|0-9:T>C-9:T>C	1B	352879570	1	2	0	2	2	2	2	1	2	0	2	2	0	2	2	2	1	1	-	2	2	0	2	2	2	2	2	2	0	2	-	-	2	2	2	2	2	2	2	2	2	2	0	2	2	2	2
100390698|F|0-29:A>G-29:A>G	1B	352879636	2	2	1	2	2	2	2	2	0	2	2	2	2	2	2	1	2	0	2	2	2	2	2	2	2	2	2	2	2	2	2	2	2	1	2	2	2	2	2	2	2	0	2	2	2	2	2
1111113|F|0-30:A>G-30:A>G	1B	353946668	2	2	2	2	2	2	2	2	2	2	0	2	2	2	2	2	2	2	2	2	2	2	0	2	0	2	0	2	2	2	0	2	0	2	0	2	2	2	2	2	2	2	2	2	2	2	2
1020585|F|0-57:G>C-57:G>C	1B	354232827	2	2	1	2	2	2	2	2	2	2	0	2	1	2	2	2	2	2	2	2	2	2	2	2	2	2	2	2	2	2	2	2	2	2	2	2	2	2	2	2	2	2	2	2	2	2	2
992221|F|0-55:C>T-55:C>T	1B	354232893	2	2	-	2	2	2	2	1	0	1	0	0	2	-	2	-	0	1	0	1	0	2	2	2	-	2	2	2	-	2	-	0	2	2	0	1	1	0	-	2	0	1	1	2	0	0	0
1164978|F|0-56:G>C-56:G>C	1B	356226134	0	2	2	1	2	0	-	1	1	1	0	0	1	2	1	2	2	-	2	1	-	0	1	2	0	-	0	2	2	2	2	2	2	0	1	-	1	2	2	-	0	1	1	2	1	2	0
2253206|F|0-9:G>A-9:G>A	1B	357205806	0	0	0	-	0	0	0	0	0	0	-	1	0	0	-	2	0	0	0	-	1	1	0	0	1	0	0	0	0	0	0	1	1	0	0	1	0	1	0	1	0	1	0	0	1	0	0
3961417|F|0-26:C>G-26:C>G	1B	357641304	2	2	2	2	2	2	2	2	2	2	2	2	2	2	2	2	2	2	2	2	2	2	2	2	2	2	2	2	2	2	2	2	2	2	2	2	2	2	2	2	2	2	2	2	2	2	2
1168579|F|0-34:G>T-34:G>T	1B	359899649	0	0	-	-	0	0	0	-	-	1	1	1	0	0	0	1	0	0	-	0	1	-	1	0	1	0	0	-	0	0	1	1	1	0	1	1	-	1	-	1	0	1	-	0	1	0	-
4411998|F|0-59:T>C-59:T>C	1B	363159925	0	0	0	0	0	0	0	0	2	1	-	2	0	-	0	1	0	-	0	0	1	1	1	0	1	0	0	0	0	0	1	1	1	0	1	1	0	1	0	1	0	1	0	0	1	0	-
100415330|F|0-15:C>A-15:C>A	1B	363162185	2	2	2	1	2	2	2	2	2	2	2	2	2	0	2	2	2	2	2	2	2	2	2	2	2	0	2	2	2	2	2	2	2	2	2	0	2	2	2	2	2	2	2	2	2	2	2
1062366|F|0-9:C>T-9:C>T	1B	366877298	0	0	1	0	2	1	1	1	1	1	1	1	0	0	0	2	1	0	1	0	1	1	1	0	1	0	1	1	0	1	1	1	1	2	1	1	0	1	0	1	0	1	0	1	1	0	0
4993227|F|0-49:G>C-49:G>C	1B	366877730	0	1	-	1	1	1	1	-	1	-	-	1	-	1	-	1	1	-	-	-	1	-	1	1	-	-	1	1	1	-	-	-	1	1	-	1	-	1	1	1	-	1	-	1	1	1	1
1089917|F|0-8:G>A-8:G>A	1B	367425750	0	0	-	0	0	0	0	2	0	0	2	0	0	-	0	0	0	0	2	0	0	0	0	0	0	0	0	0	0	-	0	0	2	0	0	0	2	0	0	0	0	0	0	0	0	0	2
1051996|F|0-55:A>G-55:A>G	1B	367425816	0	-	-	-	2	-	1	1	2	1	1	1	-	-	-	-	-	0	1	0	-	-	-	0	-	0	-	1	-	-	1	1	1	0	-	1	-	1	-	1	0	-	0	0	1	0	0
7340675|F|0-5:T>C-5:T>C	1B	367840194	2	2	2	2	2	2	2	0	2	2	2	2	2	2	2	2	2	2	2	2	2	2	2	2	2	2	0	0	2	2	2	2	0	2	2	2	0	2	2	2	2	2	2	2	2	2	2
1205775|F|0-46:G>A-46:G>A	1B	367840480	0	0	1	0	0	1	-	1	-	1	1	1	0	0	0	1	1	0	1	0	1	-	1	0	1	0	1	1	0	-	-	1	1	0	1	1	-	1	0	-	-	-	0	1	1	0	0
3020932|F|0-19:G>A-19:G>A	1B	367842081	2	2	2	2	2	2	2	2	2	2	2	2	2	2	2	2	2	2	2	2	2	2	2	2	2	2	2	2	2	2	2	2	2	2	2	2	2	2	2	2	2	2	2	2	2	2	2
1024976|F|0-50:C>G-50:C>G	1B	367888317	2	2	2	2	2	2	2	2	2	2	2	2	2	2	2	2	2	2	2	2	2	2	2	2	2	2	2	2	2	2	2	2	2	2	2	2	2	2	2	2	2	2	2	2	2	2	2
1204599|F|0-33:G>A-33:G>A	1B	368076425	0	0	0	0	0	0	0	0	0	0	0	0	0	0	0	0	0	0	0	0	0	0	0	0	0	0	0	0	0	0	0	0	0	0	0	0	0	0	0	0	0	0	0	0	0	0	0
4411962|F|0-58:T>C-58:T>C	1B	371139097	1	1	1	1	1	1	0	0	1	1	1	1	1	1	1	1	1	1	0	1	1	1	1	1	1	1	1	0	1	1	1	1	1	1	1	1	1	1	1	1	1	1	1	1	1	1	1
100456929|F|0-15:C>T-15:C>T	1B	372222044	1	2	1	2	2	2	1	1	2	2	2	2	2	2	2	2	2	1	1	0	2	2	2	1	2	2	2	1	2	2	1	2	2	2	2	2	2	2	2	2	2	2	2	2	2	2	2
1027769|F|0-17:A>G-17:A>G	1B	372222094	2	2	-	2	2	0	2	1	1	2	2	2	2	2	2	2	2	2	2	2	2	2	2	2	0	2	2	2	0	2	0	2	2	2	0	2	2	2	2	0	2	2	2	2	2	2	2
1274733|F|0-51:C>G-51:C>G	1B	372911869	1	2	-	1	2	1	1	1	1	2	1	2	2	2	1	2	2	1	1	2	1	2	2	1	1	1	1	1	2	1	1	1	2	1	2	1	-	2	1	2	1	1	1	1	2	1	1
1042453|F|0-32:A>G-32:A>G	1B	373318919	2	0	-	2	2	2	0	0	2	2	2	2	2	0	0	0	0	0	0	0	0	0	0	0	-	0	0	0	0	0	0	-	-	0	2	0	0	0	0	2	2	-	0	0	2	2	0
2275173|F|0-42:T>G-42:T>G	1B	373319659	2	2	2	2	2	2	2	0	2	2	2	2	0	2	2	2	2	2	2	2	2	2	2	2	2	2	2	2	2	2	2	2	2	2	2	2	0	2	2	2	2	2	2	2	2	2	2
1012878|F|0-26:T>A-26:T>A	1B	374926964	2	2	0	2	2	2	2	2	2	2	2	2	2	2	2	2	2	2	1	2	2	2	2	2	2	2	2	2	2	0	2	2	2	2	2	2	2	2	2	2	2	2	2	2	2	2	2
1212076|F|0-28:C>T-28:C>T	1B	377911100	2	2	-	2	2	2	1	1	2	2	0	2	2	2	2	2	2	2	1	2	2	2	2	2	2	2	2	1	2	2	2	2	2	2	2	2	2	2	2	2	2	2	2	2	2	2	2
1212076|F|0-55:A>G-55:A>G	1B	377911100	0	0	-	0	0	0	1	1	0	0	0	0	0	0	0	0	0	0	1	0	0	0	0	0	0	0	0	1	0	0	0	0	0	0	0	0	0	0	0	0	0	0	0	0	0	0	0
1129780|F|0-16:G>T-16:G>T	1B	377911380	0	0	0	0	0	0	1	1	0	0	-	0	0	0	0	0	0	0	1	0	0	0	0	0	0	0	0	1	0	0	0	-	0	0	0	0	0	0	0	0	0	0	0	0	0	0	0
3020993|F|0-11:A>T-11:A>T	1B	378463150	2	2	2	2	2	2	2	2	2	2	2	2	2	2	2	2	2	2	2	2	2	2	2	2	2	2	2	2	2	2	2	2	2	2	2	2	2	2	2	2	2	2	2	2	2	2	2
1126936|F|0-21:A>G-21:A>G	1B	378828619	2	2	-	2	2	2	1	1	0	1	0	1	2	2	2	2	2	2	1	0	2	0	2	0	2	2	2	-	2	2	1	0	1	2	2	1	1	2	2	1	0	1	2	2	2	2	2
1126936|F|0-36:T>C-36:T>C	1B	378828619	0	0	-	0	0	0	1	1	0	-	0	-	0	0	0	0	0	0	1	0	0	0	0	0	0	0	0	-	0	0	-	0	-	0	0	-	-	0	0	-	0	-	0	0	0	0	0
1065218|F|0-52:T>C-52:T>C	1B	380472532	0	0	0	0	0	0	1	1	0	0	0	0	0	-	0	0	0	-	1	-	-	0	0	0	0	0	0	1	0	0	0	0	2	2	0	0	0	0	-	0	0	0	0	0	0	0	-
100352142|F|0-53:A>T-53:A>T	1B	380705148	1	1	-	1	1	0	0	0	1	1	1	-	1	1	-	1	0	1	0	-	1	1	1	1	1	-	1	0	1	1	1	1	1	1	1	1	1	1	1	1	1	1	-	0	1	-	1
7160271|F|0-5:A>G-5:A>G	1B	380885718	2	0	2	2	2	2	2	2	2	2	2	2	2	2	2	2	2	2	2	2	2	2	2	2	2	0	2	2	0	2	2	2	2	2	2	2	2	2	2	2	2	2	2	2	2	2	2
100434014|F|0-57:T>C-57:T>C	1B	381381294	2	2	2	2	2	2	2	2	2	2	2	2	2	2	2	2	2	2	2	2	2	2	2	2	2	2	2	2	2	2	2	2	2	2	2	2	2	2	2	2	2	2	2	2	2	2	2
2335730|F|0-17:C>T-17:C>T	1B	382218933	0	2	0	0	1	0	-	0	1	1	-	-	1	0	0	1	0	0	0	0	1	1	1	0	-	0	1	0	1	1	2	1	1	0	1	-	0	1	1	1	0	1	0	0	-	0	-
3950029|F|0-6:T>G-6:T>G	1B	382218999	2	2	2	2	2	2	2	2	2	2	2	2	2	2	2	2	2	0	2	2	2	2	2	2	2	2	2	2	2	2	2	2	2	2	2	2	2	2	2	2	2	2	2	2	2	2	2
4262953|F|0-36:T>C-36:T>C	1B	383217310	2	2	2	2	2	2	2	2	2	2	2	2	2	2	2	2	2	2	2	2	2	2	2	2	2	2	2	2	2	2	2	2	2	2	2	2	2	2	2	2	2	2	2	2	2	2	2
1045054|F|0-22:A>C-22:A>C	1B	384056978	2	2	2	2	2	2	2	2	2	2	2	2	2	2	2	2	2	2	2	2	2	2	2	2	2	2	2	2	2	2	2	2	2	2	2	2	2	2	2	2	2	2	2	2	2	2	2
1045054|F|0-26:C>T-26:C>T	1B	384056978	0	2	2	0	2	0	0	0	2	2	2	2	2	0	0	2	0	0	0	0	2	2	2	0	2	0	2	0	2	2	2	2	2	0	2	2	0	2	2	2	0	2	0	0	2	0	0
100372712|F|0-32:G>C-32:G>C	1B	384300574	0	0	1	0	0	0	2	1	0	0	0	0	0	0	0	0	0	0	1	0	0	0	0	0	0	0	0	1	0	0	0	0	0	0	0	0	0	0	2	0	0	0	0	0	0	0	1
1090419|F|0-64:C>G-64:C>G	1B	385658121	2	2	2	2	2	2	2	2	2	2	2	2	2	2	2	2	2	2	2	2	2	2	2	2	2	2	2	2	2	2	2	2	2	2	2	2	2	2	2	2	2	2	2	2	2	2	2
1024654|F|0-36:T>G-36:T>G	1B	386267990	0	0	2	0	0	0	1	1	0	0	0	0	0	0	0	0	0	0	1	0	0	0	0	0	0	0	0	1	0	0	0	0	0	2	0	0	0	0	0	0	0	0	0	0	0	0	2
1208797|F|0-27:A>G-27:A>G	1B	386793685	0	0	0	0	0	0	1	1	0	0	0	0	0	0	0	0	0	-	1	-	0	-	0	0	-	0	0	-	0	0	0	-	0	0	0	0	0	0	0	0	0	2	0	0	0	0	-
5578076|F|0-7:G>A-7:G>A	1B	386794076	2	2	2	2	2	2	2	2	2	2	2	2	2	2	2	2	2	2	2	2	2	2	2	2	2	2	2	2	2	2	2	2	2	2	2	2	2	2	2	2	2	2	2	2	2	2	2
1206694|F|0-14:G>C-14:G>C	1B	389213114	1	0	-	1	2	1	1	1	2	2	-	1	-	2	-	2	2	0	1	1	0	0	2	2	2	1	2	2	1	2	2	2	2	0	1	-	-	2	2	2	2	1	2	2	1	-	1
1150721|F|0-21:T>C-21:T>C	1B	389981069	2	0	0	2	2	0	0	2	2	2	2	2	0	2	2	0	2	0	0	2	2	0	2	2	0	2	2	0	0	0	2	2	2	2	2	2	2	2	0	0	0	2	2	2	2	2	2
3952729|F|0-13:C>G-13:C>G	1B	389981091	2	2	2	2	2	2	2	2	2	2	2	2	2	2	2	2	2	2	2	2	2	2	2	2	2	2	2	2	2	2	2	2	2	2	2	2	2	2	2	2	2	2	2	2	2	2	2
2282248|F|0-40:G>T-40:G>T	1B	390046373	1	1	-	1	1	1	0	0	1	1	1	1	1	1	1	1	1	1	0	-	1	1	1	1	1	1	1	0	1	-	1	-	1	1	1	1	1	1	1	1	1	1	1	1	1	1	0
1093850|F|0-26:G>A-26:G>A	1B	390429379	2	1	1	2	2	2	2	1	1	1	1	1	1	1	1	2	2	2	2	1	1	1	1	1	1	2	2	-	1	2	1	1	2	1	1	1	1	1	1	1	1	1	1	2	1	1	1
1093850|F|0-27:G>A-27:G>A	1B	390429379	2	1	1	2	2	2	2	1	1	1	1	1	1	1	1	2	2	2	2	1	1	1	1	1	1	2	2	1	1	2	1	1	2	1	-	1	1	1	1	1	1	1	1	2	1	1	1
1091889|F|0-14:G>A-14:G>A	1B	390876126	2	1	-	2	1	2	2	2	2	1	1	1	-	-	2	2	0	1	-	2	1	-	1	1	2	1	2	0	1	1	1	1	1	2	1	-	0	-	-	-	1	-	1	2	1	1	0
2267984|F|0-60:C>G-60:C>G	1B	391422015	0	0	-	0	0	-	-	-	0	0	0	0	0	0	0	0	-	0	1	0	0	-	0	-	0	0	0	1	0	-	0	0	0	0	0	0	-	0	0	-	0	0	-	0	0	-	1
1088521|F|0-26:G>A-26:G>A	1B	391422081	0	0	0	0	0	2	1	1	0	0	0	0	0	0	0	0	0	0	1	0	0	0	0	0	0	0	2	1	0	0	0	0	0	0	0	0	0	0	0	0	0	0	0	0	0	0	1
1094696|F|0-37:T>G-37:T>G	1B	392145668	0	0	-	0	0	0	1	1	0	-	-	-	0	0	-	0	0	0	1	0	-	-	-	0	-	0	0	1	0	0	-	0	0	0	-	-	0	-	0	0	0	-	0	0	-	0	1
1129510|F|0-14:G>T-14:G>T	1B	392431722	0	0	2	0	0	0	2	1	0	0	0	0	0	0	0	0	0	0	1	0	0	0	0	0	0	0	0	1	0	0	0	0	0	0	0	0	0	0	0	0	0	0	0	0	0	0	1
1203602|F|0-42:T>C-42:T>C	1B	392530027	0	0	-	-	0	0	2	2	-	0	0	0	-	0	0	0	0	0	2	0	0	0	0	0	0	-	0	2	0	0	0	0	0	0	0	0	0	0	0	0	0	0	0	0	0	0	2
977924|F|0-60:G>A-60:G>A	1B	392530093	2	2	-	2	2	1	2	2	2	0	2	2	2	1	1	1	0	2	2	1	2	-	1	0	0	2	1	2	2	0	2	2	1	2	2	0	2	2	0	1	2	1	2	2	1	2	2
1004591|F|0-7:C>G-7:C>G	1B	393080012	2	2	2	2	2	2	2	2	2	2	2	2	2	2	2	2	2	2	2	2	2	2	2	2	2	2	2	2	2	2	2	2	0	2	2	2	2	2	2	2	2	2	2	2	2	2	1
2250474|F|0-40:A>C-40:A>C	1B	394637250	2	2	2	2	2	2	2	2	2	2	2	2	2	2	2	2	2	2	2	2	2	2	2	2	2	2	2	2	2	2	2	2	2	2	2	2	2	2	2	2	2	2	2	2	2	2	2
100325676|F|0-19:A>G-19:A>G	1B	394638714	2	2	2	2	2	2	2	2	2	2	2	2	2	2	2	2	2	2	2	2	2	2	2	2	2	2	2	2	2	2	2	2	2	2	2	2	2	2	2	2	2	2	2	2	2	2	2
1093781|F|0-43:C>T-43:C>T	1B	394858638	0	0	0	0	0	1	1	1	0	0	0	2	0	0	0	0	1	0	1	0	0	0	0	0	0	0	0	1	0	0	0	0	0	0	1	0	0	0	0	0	0	0	0	1	0	0	2
4910350|F|0-8:T>C-8:T>C	1B	394892777	0	0	-	0	0	-	1	1	0	0	0	0	-	0	0	0	1	0	0	0	0	0	0	0	0	0	0	1	0	0	0	-	0	0	-	0	0	0	0	0	0	0	-	1	0	0	1
3033836|F|0-6:A>G-6:A>G	1B	395250206	2	2	2	2	2	2	2	2	2	2	2	2	2	2	2	2	2	2	2	2	2	2	2	2	2	2	2	2	2	2	2	2	2	2	2	2	2	2	2	2	2	2	2	2	2	2	2
3033836|F|0-26:T>C-26:T>C	1B	395250206	2	2	2	2	2	2	2	2	2	2	2	2	2	2	2	2	2	2	2	2	2	2	2	2	2	2	2	2	2	2	2	2	2	2	2	2	2	2	2	2	2	2	2	2	2	2	2
7487732|F|0-49:A>C-49:A>C	1B	396116762	1	1	1	1	1	1	1	1	1	1	1	1	1	1	1	1	1	1	1	1	1	1	1	1	1	1	1	1	1	1	1	1	1	1	1	1	1	1	1	1	1	1	1	1	1	1	1
5580536|F|0-7:T>C-7:T>C	1B	396357466	2	2	2	2	2	2	2	2	2	2	2	2	2	2	2	2	2	2	2	2	2	2	2	2	2	2	2	2	2	2	2	2	2	2	2	2	2	2	2	2	2	2	2	2	2	2	2
2296750|F|0-9:T>G-9:T>G	1B	396363910	0	2	0	0	2	2	2	2	2	2	2	0	2	2	0	-	2	2	0	2	0	0	2	0	0	-	2	0	2	0	2	2	2	2	2	2	0	0	1	0	2	-	0	2	0	0	0
1040306|F|0-63:A>G-63:A>G	1B	396971697	2	2	2	2	2	2	2	2	0	2	2	2	2	2	0	2	2	2	2	2	2	2	2	2	2	2	2	2	2	2	2	1	2	2	2	2	2	2	2	2	2	2	2	2	2	2	1
1089650|F|0-30:C>G-30:C>G	1B	397437923	2	2	1	2	1	2	2	2	1	2	2	1	2	0	1	2	2	1	2	2	2	-	1	0	2	2	2	1	0	2	2	1	1	2	1	0	2	2	1	1	2	1	2	2	2	2	2
100493518|F|0-41:C>T-41:C>T	1B	397437989	1	0	-	0	0	0	0	0	0	0	0	0	0	0	0	0	0	-	0	0	0	0	0	1	0	0	0	0	0	0	0	0	0	-	-	0	0	0	0	0	0	0	0	0	0	0	2
997942|F|0-55:C>T-55:C>T	1B	397437989	2	2	2	0	2	2	2	2	2	2	2	2	2	2	2	2	2	2	2	2	2	2	2	2	2	2	2	2	2	2	2	2	2	2	2	2	2	2	0	2	2	2	2	2	2	2	2
100390282|F|0-67:G>T-67:G>T	1B	397452784	0	0	-	0	0	-	0	-	0	0	0	0	-	-	-	0	0	0	0	0	0	0	0	0	0	0	0	0	0	0	0	0	0	0	0	-	0	0	0	0	0	0	0	0	0	0	0
1040327|F|0-47:C>T-47:C>T	1B	397452850	0	1	0	0	1	0	0	0	1	1	1	1	1	1	0	1	0	1	0	0	1	1	1	0	-	0	1	0	1	0	-	1	1	2	0	1	0	1	1	1	0	1	0	0	1	-	-
1695844|F|0-12:G>T-12:G>T	1B	397669794	0	2	2	0	2	2	2	2	2	2	2	2	2	2	2	2	2	2	2	2	2	2	2	0	2	2	2	2	2	2	2	2	2	2	2	2	2	2	2	2	2	2	2	2	2	2	2
1076228|F|0-44:G>A-44:G>A	1B	397994360	2	2	2	2	2	2	2	2	2	2	2	2	2	2	2	2	2	2	2	2	2	2	2	2	2	2	2	2	0	2	2	2	2	2	2	2	2	2	2	2	2	2	0	2	2	2	2
1060776|F|0-39:G>A-39:G>A	1B	399336171	0	1	-	0	1	0	1	1	1	-	1	1	1	1	0	2	0	0	1	0	-	-	-	0	-	0	0	1	1	0	1	1	1	2	0	1	0	-	1	-	0	-	0	0	1	1	2
1060776|F|0-41:A>G-41:A>G	1B	399336171	2	1	-	0	1	2	-	-	-	1	1	1	1	1	0	2	0	2	-	2	-	-	1	2	1	0	2	1	-	0	1	-	-	0	0	-	0	1	-	1	0	-	2	2	-	-	0
1210745|F|0-23:T>C-23:T>C	1B	399794963	2	2	2	2	2	2	2	2	2	2	2	2	2	2	2	2	2	2	2	2	2	2	2	2	2	2	2	2	2	2	2	2	2	2	2	2	2	2	0	2	2	2	2	2	2	2	2
3021487|F|0-13:T>C-13:T>C	1B	400304706	2	2	2	2	2	2	2	2	2	2	2	2	2	2	2	2	2	2	2	2	2	2	2	2	2	2	2	2	2	2	2	2	2	2	2	2	2	2	2	2	2	2	2	2	2	2	2
1230705|F|0-17:C>T-17:C>T	1B	400306708	0	1	-	-	1	-	1	1	1	1	1	-	1	-	-	1	-	0	1	0	1	-	1	0	1	-	-	1	1	-	1	1	1	1	-	1	0	1	1	-	0	1	0	-	1	1	1
1234023|F|0-44:G>C-44:G>C	1B	400582519	2	0	2	2	2	0	2	2	-	1	2	2	2	2	2	2	1	-	2	-	2	1	2	2	2	2	2	-	2	2	2	2	2	1	2	1	2	2	1	1	2	1	2	2	2	2	2
100371036|F|0-9:C>T-9:C>T	1B	400772831	2	2	2	2	2	2	2	2	2	2	2	2	2	2	2	2	2	2	2	2	2	2	2	2	2	2	2	2	2	2	2	2	2	2	2	2	2	2	2	2	2	2	2	2	2	2	2
2252712|F|0-8:C>A-8:C>A	1B	402112986	0	1	0	0	2	1	2	1	0	1	1	1	1	0	0	2	1	0	1	0	1	1	1	0	1	0	1	1	1	1	1	1	1	2	1	1	0	1	1	1	0	1	0	1	1	0	1
979844|F|0-16:C>T-16:C>T	1B	403186540	0	2	2	0	2	1	2	1	0	1	1	1	1	0	0	2	1	0	1	0	1	1	1	0	1	0	1	1	1	1	1	1	1	1	1	1	0	1	1	1	0	1	0	1	1	0	1
1079940|F|0-35:C>G-35:C>G	1B	404515961	2	2	-	2	2	1	0	2	2	0	2	2	2	-	2	2	1	2	2	2	2	2	0	2	0	2	2	0	2	1	0	0	2	0	1	0	2	0	2	2	0	-	2	1	2	-	2
1196718|F|0-66:A>C-66:A>C	1B	404522768	0	-	1	0	1	1	1	1	1	1	1	1	1	1	0	1	1	0	1	0	1	1	1	0	1	0	1	1	1	1	1	1	1	1	1	1	0	1	1	1	0	1	0	1	1	-	1
1306444|F|0-9:G>T-9:G>T	1B	406036659	2	2	2	2	2	1	2	2	2	2	2	2	2	2	2	2	1	2	2	2	2	2	2	2	2	2	1	2	2	1	2	2	2	2	1	2	2	2	2	2	2	2	2	1	2	2	2
3021258|F|0-23:A>C-23:A>C	1B	406038235	2	2	2	2	2	2	2	2	2	2	2	2	2	2	2	2	2	2	2	2	2	2	2	2	2	2	2	2	2	2	2	2	2	2	2	2	2	2	2	2	2	2	2	2	2	2	2
1145134|F|0-37:T>C-37:T>C	1B	406039536	0	2	-	0	1	0	-	-	0	1	1	1	1	0	0	1	0	0	1	0	1	1	1	0	1	-	0	-	1	0	-	-	1	1	0	-	0	1	1	1	0	1	0	0	1	0	-
1229344|F|0-55:A>C-55:A>C	1B	407597712	0	0	0	0	0	0	0	0	0	0	0	0	0	0	0	0	0	0	0	0	0	0	0	0	0	0	0	0	0	0	0	0	0	0	0	0	0	0	0	0	0	0	0	0	0	0	0
2287719|F|0-10:C>T-10:C>T	1B	407600478	2	1	0	0	2	2	0	0	0	0	2	2	-	1	2	-	0	1	-	0	0	2	2	2	0	2	1	2	0	0	0	2	2	2	0	2	2	0	1	2	2	2	1	2	2	-	2
12768897|F|0-28:A>C-28:A>C	1B	407772946	0	2	0	2	0	2	0	2	2	2	0	2	2	0	-	2	0	2	0	2	2	0	2	2	2	2	2	2	2	0	2	0	2	0	0	2	0	2	2	0	2	0	2	2	0	2	-
1068770|F|0-8:C>G-8:C>G	1B	409300784	0	2	0	0	0	0	2	1	1	0	0	0	0	1	0	0	0	0	1	0	0	0	0	0	1	0	0	1	0	0	0	0	0	2	0	0	0	0	2	0	0	0	0	0	0	1	1
1101792|F|0-36:T>G-36:T>G	1B	409676419	2	2	2	2	2	2	2	2	2	2	2	0	2	2	2	2	2	1	2	2	2	2	2	2	0	2	2	2	2	2	2	2	2	2	2	2	2	2	2	2	2	2	2	2	2	1	2
1106896|F|0-31:A>C-31:A>C	1B	409680484	0	1	1	0	1	0	0	0	1	1	1	1	1	1	0	1	0	0	1	0	1	1	1	0	1	0	0	0	1	0	1	-	1	1	0	1	0	1	1	1	0	1	0	0	1	1	0
1205142|F|0-17:C>G-17:C>G	1B	411990528	0	0	0	0	2	1	0	0	0	0	1	0	0	0	0	2	1	0	1	0	0	0	1	0	1	0	1	0	-	1	0	1	1	0	1	0	0	0	0	0	0	0	-	1	0	0	1
100416280|F|0-25:G>A-25:G>A	1B	412244460	-	0	-	1	0	1	0	1	0	0	0	0	0	0	1	2	1	-	0	1	0	0	0	1	0	1	1	1	0	1	0	0	0	0	1	0	1	0	0	0	1	-	1	1	0	0	-
2281402|F|0-17:G>C-17:G>C	1B	413204538	0	0	0	0	0	0	0	0	0	0	0	0	0	0	0	0	0	0	1	0	0	0	0	0	0	0	0	0	0	0	0	0	0	0	0	0	0	0	0	0	0	0	0	0	0	0	0
3939696|F|0-47:G>A-47:G>A	1B	413204538	0	0	-	0	0	0	0	0	-	-	-	0	-	0	0	0	0	0	2	-	0	0	-	0	-	0	-	0	0	0	-	-	-	0	0	0	0	0	0	0	-	0	0	0	0	0	0
100426486|F|0-45:G>C-45:G>C	1B	413979608	0	0	0	0	2	0	0	2	0	0	0	0	2	0	2	2	2	0	0	0	0	0	2	0	0	2	0	0	0	0	2	0	2	0	0	0	2	0	2	0	0	0	0	0	0	2	0
1133869|F|0-9:T>C-9:T>C	1B	416775773	0	1	1	1	1	-	1	1	1	1	1	1	1	1	0	1	-	0	1	0	1	1	1	0	1	2	-	1	1	-	-	-	1	1	-	1	1	1	1	1	0	1	2	-	1	1	1
1133869|F|0-52:G>T-52:G>T	1B	416775773	2	1	1	1	1	1	1	1	1	-	1	1	1	1	2	1	1	2	1	2	1	1	1	2	1	2	1	1	1	1	1	1	1	1	1	1	1	1	1	1	2	1	2	1	1	1	1
4911189|F|0-31:T>C-31:T>C	1B	416776571	1	0	2	0	0	1	0	0	0	0	0	0	0	0	1	2	1	1	0	1	0	0	0	1	0	2	1	0	0	1	0	0	0	0	1	0	0	0	0	0	1	0	1	1	0	0	0
1053562|F|0-40:G>C-40:G>C	1B	418070405	2	2	-	2	2	2	2	2	2	0	2	2	2	1	2	2	2	2	1	0	2	2	2	2	2	2	2	2	2	0	0	2	2	2	2	0	2	2	2	2	2	2	2	2	2	2	0
100387514|F|0-24:C>T-24:C>T	1B	418808345	0	0	0	0	0	0	0	0	0	0	0	0	0	0	0	0	0	0	0	0	0	0	0	0	0	0	0	0	0	0	0	0	0	0	0	0	0	0	0	0	0	0	0	0	0	0	0
100387514|F|0-66:T>G-66:T>G	1B	418808345	0	0	0	0	0	0	0	0	0	0	0	0	0	0	2	2	0	0	0	0	0	0	0	0	0	0	0	2	0	0	0	0	0	0	0	0	0	2	0	0	0	0	0	0	0	0	0
100472496|F|0-49:C>T-49:C>T	1B	419971324	0	1	0	0	0	-	0	0	1	1	-	1	0	1	0	0	-	-	0	0	0	0	0	0	0	0	-	0	-	-	1	0	0	0	-	-	0	0	0	0	0	0	0	-	1	1	0
5582002|F|0-13:C>G-13:C>G	1B	419971789	2	2	2	2	2	2	2	2	2	2	2	2	2	2	2	2	2	2	2	2	2	2	2	2	2	2	2	2	2	2	2	2	2	2	2	2	2	2	2	2	2	2	2	2	2	2	2
1129298|F|0-44:C>T-44:C>T	1B	420864193	0	0	0	1	0	-	1	1	0	0	1	0	0	0	0	2	-	0	0	0	0	2	1	0	1	0	-	1	0	-	0	1	1	2	-	0	1	0	0	0	0	0	0	-	0	0	1
9724803|F|0-50:T>C-50:T>C	1B	421097105	1	1	-	-	1	1	0	0	1	1	0	-	1	1	1	2	1	1	0	1	1	1	0	1	0	1	1	0	1	1	1	0	0	1	1	1	-	1	1	1	1	1	1	1	1	-	-
5582903|F|0-17:A>T-17:A>T	1B	421453856	1	1	1	1	1	1	1	1	-	1	-	1	1	1	1	1	1	-	1	1	1	-	1	1	1	1	1	1	1	1	-	1	1	1	-	-	1	1	1	-	1	-	1	1	1	1	1
1020026|F|0-59:G>A-59:G>A	1B	421542794	2	2	2	2	2	2	2	2	2	2	2	2	2	2	2	2	2	2	2	2	2	2	2	2	2	2	2	2	2	2	2	2	2	2	2	2	2	2	2	2	2	2	2	2	2	2	2
100425345|F|0-13:A>G-13:A>G	1B	422346963	2	2	2	2	2	2	2	2	2	2	2	2	2	2	2	2	2	2	2	2	2	2	2	2	2	2	2	2	2	2	2	1	2	2	2	2	2	2	2	2	2	2	2	2	2	2	2
4262052|F|0-31:C>T-31:C>T	1B	422563248	0	0	0	0	0	0	0	0	0	0	0	0	0	0	0	0	0	0	1	0	0	0	0	0	0	0	0	0	0	0	0	0	0	0	0	0	0	0	0	0	0	0	0	0	0	0	0
1217562|F|0-38:A>G-38:A>G	1B	423020597	0	0	1	0	0	0	0	0	-	-	0	-	0	-	0	0	0	0	-	0	0	0	0	0	0	0	0	0	-	0	-	0	0	0	0	0	0	0	-	0	0	0	0	0	1	-	0
1217562|F|0-66:A>G-66:A>G	1B	423020597	0	2	-	0	2	0	2	0	-	-	2	-	0	-	0	0	0	0	-	2	0	2	2	0	0	0	0	0	1	0	-	0	0	2	0	2	0	2	1	2	2	0	0	0	-	-	2
3936285|F|0-68:G>T-68:G>T	1B	423206186	0	0	0	0	0	0	0	0	2	0	0	0	0	0	0	0	0	2	0	0	2	0	0	0	0	0	0	0	0	0	0	0	2	0	0	0	0	0	0	0	0	0	0	0	0	0	0
100392146|F|0-16:G>T-16:G>T	1B	423206252	2	2	2	2	2	2	2	2	2	2	2	2	2	2	2	2	2	2	2	2	2	2	2	2	2	2	2	2	2	2	2	2	2	2	2	2	2	2	2	2	2	2	2	2	2	2	2
1088611|F|0-29:T>C-29:T>C	1B	426443861	0	2	0	0	0	-	0	0	1	1	0	1	0	2	2	0	-	0	2	0	0	0	0	0	0	0	-	0	0	-	1	0	0	0	-	0	0	0	0	0	0	0	0	-	1	1	1
5325323|F|0-27:A>G-27:A>G	1B	427523400	1	1	1	1	1	0	-	1	0	0	1	0	2	0	1	2	0	-	0	-	1	-	0	1	1	1	0	1	-	0	0	1	1	0	0	1	1	1	-	1	-	1	1	-	0	-	0
5325323|F|0-57:C>T-57:C>T	1B	427523400	1	1	-	1	1	2	1	1	2	2	1	2	2	2	1	2	2	1	2	1	1	1	2	1	1	1	2	1	1	2	2	1	1	2	2	1	1	-	-	1	1	-	1	1	2	1	2
2259466|F|0-48:G>A-48:G>A	1B	427628073	0	2	1	0	0	1	0	0	1	1	0	1	0	1	0	2	1	0	-	0	0	0	1	0	0	0	1	0	0	1	1	0	0	2	1	0	0	0	0	0	0	0	0	1	1	1	1
1022410|F|0-68:T>G-68:T>G	1B	428607851	2	2	0	2	2	2	2	2	2	2	2	2	2	2	2	2	2	2	2	2	2	2	2	2	2	2	2	2	2	2	2	2	2	2	2	2	2	2	2	2	2	2	2	2	2	2	2
1050924|F|0-19:G>C-19:G>C	1B	428608094	2	2	2	2	2	2	2	2	2	2	2	2	2	2	2	2	2	2	2	2	2	2	2	2	2	2	2	2	2	2	2	2	2	2	2	2	2	2	2	2	2	2	2	2	2	2	2
2261591|F|0-14:T>C-14:T>C	1B	428802094	2	-	0	-	2	0	2	1	2	2	2	0	0	1	2	2	2	2	2	2	2	1	2	2	2	2	2	2	2	2	2	2	2	2	2	0	0	2	2	2	2	2	2	2	2	-	0
1215125|F|0-21:T>A-21:T>A	1B	429767973	2	2	2	0	2	0	2	0	2	0	2	2	1	2	2	2	0	2	2	2	2	2	2	2	2	2	2	0	2	2	2	2	2	2	0	2	0	2	2	2	2	2	2	0	2	2	2
1093059|F|0-20:G>A-20:G>A	1B	429808745	2	2	2	0	2	1	2	2	2	2	0	0	2	0	2	2	1	2	2	0	2	2	0	2	2	0	-	2	0	1	2	2	0	2	1	2	0	2	2	2	2	0	0	-	2	2	2
1091901|F|0-25:G>C-25:G>C	1B	429899150	0	0	0	1	0	0	1	1	0	0	1	0	0	0	0	2	0	0	0	0	0	0	0	0	1	0	0	1	0	0	0	1	1	0	0	0	0	0	0	0	0	0	0	0	0	0	0
1214595|F|0-57:A>G-57:A>G	1B	429901905	0	0	-	1	0	1	1	1	0	0	1	0	0	0	0	1	1	0	0	0	0	0	0	0	1	0	1	1	0	1	0	0	1	0	1	0	0	0	-	0	0	0	-	1	0	0	0
1184166|F|0-60:G>C-60:G>C	1B	429926646	0	0	-	-	0	1	1	1	-	1	1	0	0	0	0	2	-	0	0	0	0	0	1	0	1	0	1	1	0	1	1	0	1	0	1	0	0	0	-	0	0	-	0	1	0	0	1
1166607|F|0-9:A>G-9:A>G	1B	429981271	0	0	-	1	0	0	1	1	0	0	-	0	0	-	0	1	0	0	1	0	0	0	0	0	1	-	0	1	0	0	0	0	1	0	0	0	0	0	0	0	0	0	0	0	0	0	0
3023164|F|0-13:A>G-13:A>G	1B	430633955	2	2	2	2	2	2	2	2	2	2	2	2	2	2	2	2	2	2	2	2	2	2	2	2	2	2	2	2	2	2	2	2	2	2	2	2	2	2	2	2	2	2	2	2	2	2	2
1042782|F|0-66:C>T-66:C>T	1B	430891115	0	0	0	-	0	1	-	-	0	1	-	0	0	0	-	1	1	0	-	0	0	0	1	0	-	0	1	-	0	1	1	0	-	2	1	0	0	0	0	0	0	0	0	1	0	-	1
100442951|F|0-6:G>A-6:G>A	1B	431033645	2	2	2	2	2	2	2	2	2	2	2	2	2	2	2	2	2	2	2	2	2	2	2	2	2	2	2	2	2	2	2	2	2	2	2	2	2	2	2	2	2	2	2	2	2	2	2
1071331|F|0-40:C>T-40:C>T	1B	431456198	0	0	0	1	0	0	1	1	0	0	1	0	0	0	0	2	0	0	1	0	0	0	0	0	1	0	0	1	0	0	0	0	1	0	0	0	0	0	0	0	0	-	0	0	0	0	0
1148424|F|0-11:T>C-11:T>C	1B	432331450	0	0	0	1	0	0	2	1	0	0	1	-	0	0	0	0	0	0	1	0	0	0	0	0	1	0	0	1	0	0	0	0	1	0	0	0	0	0	0	0	0	0	0	0	0	0	0
1049679|F|0-16:A>C-16:A>C	1B	432620221	2	2	-	2	2	2	2	2	2	2	2	2	2	2	2	2	2	2	2	2	2	2	2	2	2	2	2	2	2	2	2	2	2	2	2	0	2	2	2	2	2	2	2	2	2	2	2
1219848|F|0-52:C>G-52:C>G	1B	432759345	0	0	0	-	2	1	-	-	-	1	-	-	0	-	-	1	1	0	-	0	0	0	-	0	-	-	1	-	0	1	1	-	-	2	1	0	0	0	0	0	0	0	0	1	-	-	1
1126869|F|0-54:C>A-54:C>A	1B	433646191	0	1	-	0	0	1	0	0	1	1	0	1	0	1	-	1	1	0	0	0	0	0	1	0	0	0	1	0	0	1	1	-	0	-	1	0	0	0	0	0	0	0	0	2	1	1	1
5970979|F|0-53:C>A-53:C>A	1B	435042818	2	2	2	2	2	2	2	2	2	2	2	2	2	2	2	2	2	2	2	2	2	2	2	2	2	2	2	2	2	2	2	2	2	2	2	2	2	2	2	2	2	2	2	2	2	2	2
1053825|F|0-43:A>G-43:A>G	1B	435043619	0	2	0	2	2	1	2	2	-	2	2	0	2	2	2	2	2	0	0	2	2	2	0	2	0	2	2	0	2	0	2	2	2	0	2	1	0	2	1	2	1	0	2	2	2	2	0
7331667|F|0-18:T>C-18:T>C	1B	435162951	2	2	2	2	2	2	2	2	2	2	2	2	2	2	2	2	2	2	2	2	2	2	2	2	2	2	2	2	2	2	2	2	2	2	2	2	2	2	2	2	2	2	2	2	2	2	2
1119811|F|0-18:A>G-18:A>G	1B	435927509	0	0	-	0	0	-	-	0	0	0	0	0	-	-	0	0	0	0	0	0	0	0	0	0	0	-	-	0	0	0	0	-	0	0	0	0	0	0	0	0	0	0	-	0	-	0	0
984689|F|0-12:G>A-12:G>A	1B	438034062	2	2	2	2	2	2	2	2	2	2	2	2	2	2	2	2	2	2	2	2	2	2	2	2	2	2	2	2	2	2	2	2	2	2	2	2	2	2	2	2	2	2	2	2	2	2	2
1027668|F|0-16:T>C-16:T>C	1B	439030111	2	1	2	1	0	2	2	2	2	2	1	1	2	1	1	2	-	1	2	2	2	0	-	2	1	0	2	2	2	0	1	1	2	1	1	1	1	1	2	2	2	2	2	2	1	1	2
3951867|F|0-20:C>T-20:C>T	1B	439170494	0	2	0	0	2	1	0	0	1	1	0	1	0	1	0	1	1	0	0	0	0	0	1	0	0	0	1	0	0	1	1	1	0	0	1	0	0	0	0	0	0	0	0	1	1	1	1
1025288|F|0-43:A>G-43:A>G	1B	441998312	2	2	1	2	2	2	2	2	2	2	2	2	2	0	2	2	2	2	2	2	2	2	2	2	2	2	2	2	2	2	2	2	2	2	2	2	2	2	2	2	2	2	2	2	2	2	2
100182636|F|0-61:G>T-61:G>T	1B	442190374	2	2	1	2	2	2	-	2	0	0	2	1	0	0	2	2	2	2	2	0	0	2	0	2	0	0	2	0	2	2	0	2	2	0	2	0	2	2	0	0	2	2	2	0	2	0	0
1167425|F|0-30:A>G-30:A>G	1B	442968471	0	2	0	0	2	0	0	0	0	1	0	1	0	1	0	0	0	1	0	0	2	0	1	1	0	0	0	0	0	0	1	1	0	0	0	0	0	0	0	0	0	0	0	0	1	1	1
1025205|F|0-45:T>G-45:T>G	1B	443991981	0	0	-	0	0	0	0	0	-	0	0	0	0	0	0	0	0	0	0	0	0	0	0	0	0	2	0	0	0	0	0	0	0	0	0	0	0	0	0	0	0	0	2	2	0	0	0
1083636|F|0-38:G>C-38:G>C	1B	443995311	2	2	2	2	2	2	2	2	2	2	2	2	2	2	2	2	2	2	2	2	2	2	2	2	2	2	2	2	2	0	2	2	2	2	2	2	2	2	2	2	2	2	2	2	2	2	2
3029057|F|0-34:C>G-34:C>G	1B	443995470	2	2	2	2	2	2	2	2	2	2	2	2	2	2	2	2	2	2	2	2	2	2	2	2	2	2	2	2	2	2	2	2	2	2	2	2	2	2	2	2	2	2	2	2	2	2	2
100436417|F|0-12:T>C-12:T>C	1B	444058473	1	1	1	2	1	2	1	1	1	-	1	2	1	0	1	1	2	2	1	1	1	1	2	2	-	1	2	1	1	0	2	1	-	1	2	-	1	1	1	1	1	1	1	2	2	1	2
100436417|F|0-66:C>T-66:C>T	1B	444058473	1	-	-	0	-	0	1	1	-	-	1	0	1	0	-	1	0	0	1	1	1	1	0	0	1	-	0	1	1	0	0	-	1	-	0	1	1	1	1	1	1	1	1	2	0	-	0
4005838|F|0-7:G>T-7:G>T	1B	444682387	2	2	2	2	2	2	2	2	2	2	2	2	2	2	2	2	2	2	2	2	2	2	2	2	2	2	2	2	2	2	2	2	2	2	2	2	2	2	2	2	2	2	0	2	2	2	2
1696102|F|0-57:G>C-57:G>C	1B	445182470	2	2	2	2	2	2	2	2	2	2	2	2	2	2	2	2	2	2	2	2	2	2	2	2	2	2	2	2	2	2	2	2	2	2	2	2	2	2	2	2	2	2	2	2	2	2	2
982866|F|0-45:G>A-45:G>A	1B	445587206	0	0	0	1	0	1	0	0	0	0	0	0	0	0	0	2	1	0	0	0	0	0	0	0	0	0	1	0	0	1	0	0	0	0	1	0	2	0	0	0	0	0	0	1	0	0	0
3064771|F|0-26:T>A-26:T>A	1B	446831515	2	-	0	0	0	0	0	0	0	-	0	-	-	-	0	0	0	-	-	-	-	-	-	0	0	0	0	0	-	0	-	-	2	0	0	-	-	-	-	-	-	-	-	0	-	-	-
2296271|F|0-19:G>C-19:G>C	1B	447318256	-	1	-	2	1	2	-	2	1	-	0	2	1	2	2	0	2	0	0	2	2	1	2	2	1	2	0	-	0	2	0	0	-	2	2	2	2	2	1	1	2	0	-	0	1	2	0
1020872|F|0-15:T>C-15:T>C	1B	447840720	0	-	0	1	0	1	-	-	-	0	0	0	0	0	0	2	1	-	0	0	-	0	0	0	-	0	1	0	0	1	-	-	0	-	-	0	-	0	0	0	0	0	-	-	-	0	-
1242424|F|0-30:T>G-30:T>G	1B	448525740	0	0	0	0	0	0	0	0	0	0	0	2	0	0	0	0	0	0	0	0	0	0	0	0	0	2	0	0	0	0	0	0	0	0	0	0	0	0	0	0	0	0	2	2	0	0	0
2254316|F|0-5:G>A-5:G>A	1B	449393866	2	2	2	2	2	2	2	2	2	2	2	2	2	2	2	2	2	2	2	2	2	2	2	2	2	2	2	2	2	2	2	2	2	2	2	2	2	2	2	2	2	2	2	2	2	2	2
1153363|F|0-17:C>T-17:C>T	1B	449393932	1	1	2	1	2	1	1	1	1	1	1	1	1	2	1	1	1	1	1	1	1	1	1	1	1	1	1	1	1	1	1	1	1	2	1	1	1	1	1	1	1	1	1	1	1	1	1
3953408|F|0-11:T>G-11:T>G	1B	449977357	2	2	2	2	2	2	2	2	2	2	2	2	2	2	2	2	2	2	2	2	2	2	2	2	2	2	2	2	2	2	2	2	2	2	2	2	2	2	2	2	2	2	2	2	2	2	2
1235050|F|0-16:C>T-16:C>T	1B	449977396	2	2	2	2	2	2	2	2	2	2	2	2	2	2	2	2	2	2	2	2	2	2	2	2	2	2	2	2	2	2	2	2	2	2	2	2	2	2	2	2	2	2	2	2	2	2	2
100402943|F|0-13:G>A-13:G>A	1B	450030785	2	2	2	-	2	2	2	2	2	2	2	2	2	2	2	2	2	2	2	2	2	2	2	2	0	2	2	2	2	2	2	2	2	2	2	0	2	2	2	2	2	2	2	2	0	2	2
1085163|F|0-21:T>C-21:T>C	1B	452765176	0	2	0	1	2	1	1	1	1	0	1	1	0	1	1	2	1	1	1	0	0	0	0	1	1	0	1	1	0	1	0	1	1	0	1	0	0	0	0	0	0	0	0	1	1	1	0
1079818|F|0-21:G>C-21:G>C	1B	452768298	1	2	-	1	2	-	2	0	0	1	-	-	-	-	-	2	-	2	2	-	2	2	1	2	0	-	1	0	2	1	1	-	1	2	-	1	0	-	-	0	2	0	2	1	0	0	1
1049867|F|0-15:A>C-15:A>C	1B	452770206	0	2	-	-	0	-	1	1	1	0	1	1	0	1	1	1	-	1	1	0	0	0	0	1	1	0	-	1	0	-	0	1	1	0	-	0	0	0	0	0	0	0	0	-	1	1	0
1121524|F|0-12:G>A-12:G>A	1B	452770593	-	0	-	-	-	1	0	0	0	0	0	0	-	0	0	0	1	0	-	0	-	-	0	0	0	-	1	0	-	1	-	0	0	-	1	0	-	-	-	-	0	0	-	1	0	0	-
4988908|F|0-51:C>A-51:C>A	1B	456188112	1	0	2	0	0	0	0	0	0	1	0	0	0	0	0	2	0	0	0	0	0	0	1	0	0	1	0	0	0	0	2	0	0	0	0	0	1	0	0	0	0	0	0	0	0	0	1
100477257|F|0-39:A>G-39:A>G	1B	456745499	1	0	2	0	0	0	0	0	0	1	0	0	0	0	0	2	0	0	0	0	0	0	1	0	0	1	0	0	0	0	1	0	0	0	0	0	1	0	0	0	0	0	0	0	0	0	1
1007849|F|0-36:T>G-36:T>G	1B	457754802	1	0	0	0	0	0	0	0	0	0	0	0	0	0	0	0	0	0	0	0	0	0	0	0	0	-	0	0	0	0	0	0	0	0	0	0	-	0	0	0	0	0	0	0	0	0	0
1007849|F|0-46:C>G-46:C>G	1B	457754802	-	0	0	0	0	0	0	0	0	0	0	2	0	0	0	2	0	2	0	0	2	2	0	0	2	-	0	0	2	0	0	0	0	0	2	0	-	0	0	2	0	0	0	0	2	0	0
1007849|F|0-49:G>A-49:G>A	1B	457754802	1	0	0	0	0	0	0	0	0	0	0	0	0	0	0	0	0	0	0	0	0	0	0	0	0	1	0	0	0	0	0	0	0	0	0	0	1	0	0	0	0	0	0	0	0	0	0
100325537|F|0-15:C>T-15:C>T	1B	458009124	2	2	2	2	2	2	2	2	2	2	2	2	0	2	2	2	2	2	2	2	0	0	2	2	2	2	2	2	2	2	2	2	2	2	2	0	2	0	2	0	2	0	2	2	2	2	2
4991411|F|0-20:T>C-20:T>C	1B	458129794	1	2	2	1	2	1	2	1	2	1	2	1	2	2	1	2	1	1	2	2	2	2	1	1	2	1	1	1	2	1	1	2	2	2	1	2	1	2	2	2	2	2	2	1	1	2	1
1093432|F|0-6:C>A-6:C>A	1B	458325567	0	1	2	0	2	0	1	1	1	0	1	1	1	1	0	2	0	1	1	1	1	1	0	1	1	0	0	1	1	0	0	1	2	1	0	1	0	1	1	1	1	1	1	0	1	1	0
2276098|F|0-55:C>T-55:C>T	1B	458326189	0	1	-	0	1	0	1	1	1	0	1	1	1	1	0	2	0	1	1	1	-	1	0	1	1	0	0	1	1	0	0	1	1	1	0	1	0	1	1	1	1	1	1	0	1	1	0
2290388|F|0-9:G>A-9:G>A	1B	458728553	0	1	-	0	-	-	1	-	-	0	-	1	1	1	0	1	0	1	-	1	1	1	0	1	-	0	-	1	1	-	-	1	1	1	0	1	0	1	1	1	1	1	1	0	1	1	-
1008134|F|0-22:T>G-22:T>G	1B	459928459	2	2	1	1	2	2	0	2	0	2	0	2	0	-	0	2	2	0	0	1	0	2	2	2	1	-	0	0	2	2	2	2	2	2	2	2	-	2	0	0	1	0	2	1	2	2	2
1094344|F|0-24:C>G-24:C>G	1B	462792514	2	2	2	2	2	2	2	2	2	2	2	2	2	2	2	2	2	2	2	2	2	2	2	2	2	2	2	2	2	2	2	2	2	2	2	2	2	2	2	2	2	2	2	2	2	2	2
1078069|F|0-41:T>C-41:T>C	1B	462799871	1	0	0	0	0	0	0	0	0	1	0	0	0	0	0	0	0	0	0	0	0	0	1	0	0	1	0	0	0	0	1	0	0	0	0	0	1	0	0	0	0	0	0	0	0	0	1
5580424|F|0-7:C>G-7:C>G	1B	463831850	2	2	2	2	2	2	2	2	2	2	2	2	2	2	2	2	2	2	2	2	2	2	2	2	2	2	2	2	2	2	2	2	2	2	2	2	2	2	2	2	2	2	2	2	2	2	2
3025266|F|0-20:C>G-20:C>G	1B	464130036	0	0	0	2	2	2	2	0	2	0	0	2	0	2	2	2	2	2	2	2	0	0	2	2	0	2	2	0	2	2	0	1	2	0	0	2	0	2	0	0	2	2	0	2	0	2	2
1105362|F|0-20:G>A-20:G>A	1B	465462995	1	0	0	0	0	0	0	0	0	-	0	1	0	-	0	0	0	1	0	0	0	0	1	1	0	1	0	0	0	0	1	0	0	2	0	0	1	0	0	0	0	0	1	0	1	0	1
1258582|F|0-25:T>C-25:T>C	1B	465695962	1	1	-	0	1	0	0	-	1	1	1	1	1	1	0	1	-	-	0	1	1	-	1	1	-	1	0	-	1	0	1	1	1	1	-	1	-	1	1	-	1	1	1	-	1	-	1
991415|F|0-28:T>C-28:T>C	1B	465965511	2	2	2	2	2	2	2	2	2	2	2	2	2	2	2	2	2	2	2	2	2	2	2	2	2	2	2	2	0	2	2	2	0	2	2	2	2	2	2	2	2	2	2	2	2	2	2
1117098|F|0-16:T>C-16:T>C	1B	466076433	2	2	0	2	2	2	0	2	0	2	2	2	1	0	2	2	1	1	0	-	2	0	0	2	0	-	0	-	2	2	0	0	2	-	2	2	2	-	2	0	2	0	1	2	2	0	2
1150435|F|0-27:C>A-27:C>A	1B	468389248	0	1	2	0	1	0	0	0	1	0	1	0	1	1	1	2	0	0	0	1	1	1	0	0	1	0	0	0	1	0	0	1	1	2	0	1	0	1	1	1	1	1	0	0	0	1	0
1002357|F|0-38:G>A-38:G>A	1B	470419165	0	1	1	0	1	0	0	0	1	0	1	0	2	1	1	1	0	0	0	1	1	1	0	2	1	0	0	0	1	0	0	1	1	2	0	1	0	1	1	1	1	1	0	0	0	1	0
3025208|F|0-11:C>G-11:C>G	1B	470907649	0	0	0	0	0	0	0	1	0	0	0	0	0	0	0	0	0	0	1	0	0	0	0	0	0	0	0	1	0	2	0	0	0	0	0	0	0	0	0	0	0	0	0	0	0	0	0
6026632|F|0-57:T>G-57:T>G	1B	471024471	0	2	0	2	0	0	0	0	0	0	0	0	2	2	0	0	0	0	0	1	2	0	0	2	0	2	0	2	2	0	2	0	0	2	0	0	0	2	2	2	2	0	0	0	0	0	2
980658|F|0-47:T>C-47:T>C	1B	471174490	0	1	1	0	2	0	0	0	1	0	1	0	1	1	1	2	0	0	0	1	1	1	0	1	1	0	0	0	1	0	0	1	1	2	0	1	0	1	1	1	1	1	0	0	0	1	0
1696590|F|0-17:T>G-17:T>G	1B	471175344	2	2	2	2	2	2	2	2	2	2	2	2	2	2	2	2	2	2	2	2	2	2	2	2	2	2	2	2	2	2	2	2	2	2	2	2	2	2	2	2	2	2	2	2	2	2	2
1091112|F|0-13:A>G-13:A>G	1B	471181481	0	1	2	0	2	0	2	0	1	0	1	0	1	2	2	2	0	0	0	1	1	1	0	1	1	0	0	0	1	0	0	1	1	2	0	1	0	1	1	1	1	1	0	0	0	1	0
994004|F|0-25:G>A-25:G>A	1B	471760263	2	2	2	2	2	2	2	2	2	2	2	2	2	2	2	2	2	2	2	2	2	2	2	2	2	2	2	2	2	2	2	2	2	2	2	2	2	2	2	2	2	2	1	2	2	2	2
3027857|F|0-35:A>G-35:A>G	1B	471761813	2	2	2	2	2	2	2	2	2	2	2	2	2	2	2	2	2	2	2	2	2	2	2	2	2	2	2	2	2	2	2	2	2	2	2	2	2	2	2	2	2	2	2	2	2	2	2
1217424|F|0-21:A>G-21:A>G	1B	473284275	2	2	2	2	2	2	2	2	2	2	2	2	2	2	2	2	2	2	2	2	2	2	2	2	2	2	2	2	2	2	2	2	2	2	2	2	2	2	2	2	2	2	2	2	2	2	2
1092704|F|0-42:C>T-42:C>T	1B	473496512	0	-	2	1	1	1	0	0	1	1	1	1	1	-	1	1	1	1	0	1	1	1	1	1	1	0	1	0	1	1	1	1	1	1	1	1	2	1	1	1	1	1	1	1	1	1	1
3027431|F|0-6:C>T-6:C>T	1B	474835463	2	2	2	2	2	2	2	2	2	2	2	2	2	2	2	2	2	2	2	2	2	2	2	2	2	2	2	2	2	2	2	2	2	2	2	2	2	2	2	2	2	2	2	2	2	2	2
1023929|F|0-37:G>T-37:G>T	1B	474848124	2	2	2	2	2	2	1	2	1	2	1	2	1	2	1	2	2	2	1	1	1	1	2	1	1	2	2	1	1	2	2	1	1	2	2	-	2	1	1	1	1	1	2	2	2	2	2
1020864|F|0-54:G>C-54:G>C	1B	475295891	2	2	0	0	2	2	2	2	2	2	2	2	1	0	2	2	2	1	2	1	2	2	2	2	2	2	2	0	2	2	2	2	1	2	2	2	2	2	2	2	2	2	2	2	2	2	0
12777377|F|0-11:T>G-11:T>G	1B	476346002	2	2	1	2	2	1	2	2	1	2	2	0	2	2	0	2	2	2	2	2	1	1	2	1	1	2	2	2	2	2	2	2	2	0	0	1	2	2	2	1	2	1	2	1	2	2	2
1047017|F|0-47:C>G-47:C>G	1B	476878637	2	0	-	0	2	2	0	0	2	0	2	0	0	0	1	0	2	2	0	0	0	0	-	2	-	-	2	-	0	0	2	0	2	0	2	0	0	0	0	0	0	2	0	2	2	0	0
1270018|F|0-5:T>C-5:T>C	1B	477389236	2	2	0	2	2	2	2	2	2	2	2	2	2	2	2	2	0	2	2	2	2	2	2	2	2	2	2	2	2	2	2	2	2	2	2	2	2	2	2	2	2	2	2	2	2	2	2
1089869|F|0-29:A>C-29:A>C	1B	477393897	0	-	1	-	2	0	1	0	1	-	1	0	1	1	1	2	0	-	1	1	1	1	-	1	-	0	0	1	1	0	0	1	1	2	0	1	-	1	1	-	1	1	0	0	-	1	0
12774525|F|0-28:G>T-28:G>T	1B	477492216	2	0	0	2	2	-	0	2	2	2	2	2	0	0	0	2	0	2	0	0	2	0	2	2	2	0	0	2	0	2	2	2	2	2	2	2	2	0	1	0	1	2	0	0	0	2	0
1002326|F|0-44:A>C-44:A>C	1B	477938930	0	0	0	0	0	0	2	0	0	0	0	0	0	0	0	0	0	0	1	0	0	0	0	0	0	0	0	1	0	0	0	0	0	0	0	0	0	0	0	0	0	0	0	0	0	0	0
978610|F|0-37:G>A-37:G>A	1B	478589108	0	0	0	0	0	0	0	0	0	0	0	0	0	0	0	0	0	0	1	0	0	0	0	0	0	0	0	0	0	0	0	0	0	0	0	0	0	0	0	0	0	0	0	0	0	0	0
6038084|F|0-27:T>C-27:T>C	1B	478591498	0	0	0	0	0	0	1	0	0	0	0	0	0	0	0	0	0	1	0	0	0	0	0	0	0	0	0	1	0	0	0	0	0	0	0	0	0	0	0	0	0	2	0	0	0	0	0
1108557|F|0-51:C>T-51:C>T	1B	478720438	-	0	0	0	0	0	1	0	-	0	-	0	0	0	0	0	0	1	0	0	0	-	0	0	0	0	0	1	0	0	0	0	-	0	0	-	0	0	0	-	0	-	-	0	0	0	0
1020965|F|0-13:C>G-13:C>G	1B	479650634	2	2	0	0	0	2	2	2	0	2	2	2	1	2	2	0	0	2	2	1	2	2	2	1	2	2	2	2	0	2	1	2	1	0	2	2	2	2	1	2	1	2	2	2	2	2	-
1039841|F|0-15:A>G-15:A>G	1B	479650741	2	2	2	2	2	2	2	2	2	2	2	2	2	2	2	2	2	2	2	2	2	2	2	2	2	2	2	2	2	2	2	2	2	2	2	2	2	2	2	2	2	2	2	2	2	2	2
5578102|F|0-11:A>G-11:A>G	1B	480372607	2	2	2	1	2	2	2	1	2	2	2	2	2	2	2	2	2	2	2	2	2	2	2	2	2	2	2	0	2	2	2	2	2	2	2	2	2	2	2	2	2	2	2	2	2	2	2
1260851|F|0-9:G>A-9:G>A	1B	480438619	2	1	1	0	1	0	0	1	1	1	1	1	1	1	1	2	0	0	0	1	1	1	1	1	1	1	0	0	1	0	1	1	1	1	0	1	1	1	1	1	1	1	1	0	1	1	1
1227040|F|0-6:T>C-6:T>C	1B	480475070	2	2	1	0	2	2	2	2	2	2	2	2	1	0	0	2	1	2	2	2	2	2	2	2	2	-	2	2	2	2	2	2	2	2	2	2	2	2	2	2	2	2	2	2	2	0	-
1863300|F|0-34:G>A-34:G>A	1B	480653984	2	2	2	2	2	2	2	2	2	2	2	2	2	2	2	2	2	2	2	2	2	2	2	2	2	2	2	2	2	2	2	2	2	2	2	2	2	2	2	2	2	2	2	2	2	2	2
1024356|F|0-19:G>A-19:G>A	1B	480758103	0	0	-	0	0	0	0	0	0	1	2	0	0	0	0	0	0	0	0	0	0	0	1	0	0	0	0	2	0	0	1	0	0	0	0	0	2	0	0	0	0	0	1	0	0	0	2
1024356|F|0-37:G>C-37:G>C	1B	480758103	2	2	1	2	2	2	2	2	2	1	2	2	2	2	2	2	2	2	2	2	2	2	1	2	2	2	2	2	2	2	1	2	2	2	2	2	2	2	2	2	2	2	1	2	2	2	2
1052711|F|0-57:T>C-57:T>C	1B	480758313	2	2	1	2	2	2	2	2	2	2	2	2	2	2	2	2	2	2	2	2	2	2	2	2	2	2	2	2	2	2	2	2	2	2	2	2	2	2	2	2	2	2	2	2	2	2	2
1090352|F|0-33:T>C-33:T>C	1B	480822467	0	0	-	-	0	1	1	0	0	0	0	0	0	0	0	0	1	1	0	0	0	0	0	0	0	0	2	1	0	1	0	0	0	0	1	0	-	0	0	0	0	0	0	1	0	0	0
1085087|F|0-22:T>C-22:T>C	1B	480841623	0	2	0	0	0	0	1	1	2	0	1	1	0	1	0	2	0	1	1	0	0	0	0	1	1	0	0	1	0	0	0	1	1	2	0	0	0	0	0	0	0	0	0	0	1	1	0
100372955|F|0-41:C>T-41:C>T	1B	481278577	2	2	2	2	2	2	2	2	2	2	2	2	2	2	2	2	2	2	2	2	2	2	2	2	2	2	2	2	2	2	2	2	2	2	2	2	2	2	2	2	2	2	2	2	2	2	2
100441856|F|0-14:G>C-14:G>C	1B	481295321	2	2	2	2	0	2	1	2	1	2	2	2	2	2	2	2	2	2	2	2	2	0	2	2	2	2	2	-	2	2	2	2	2	2	2	2	2	2	2	2	2	2	-	2	2	2	2
1220006|F|0-35:G>A-35:G>A	1B	481542958	0	2	0	0	0	0	1	1	1	0	1	1	0	2	0	-	0	0	1	0	0	0	0	-	1	0	0	1	0	0	0	1	-	0	0	0	0	0	0	0	0	0	-	0	1	1	0
1255451|F|0-21:T>G-21:T>G	1B	483587656	1	1	1	1	1	1	0	0	1	1	1	1	1	1	1	1	1	1	1	1	1	1	1	1	1	1	1	0	1	1	1	1	1	1	1	1	1	1	1	1	1	1	1	1	1	1	1
3953186|F|0-11:C>T-11:C>T	1B	484008115	2	2	2	2	2	2	2	2	2	2	2	2	2	2	2	2	2	1	2	2	2	2	2	2	2	2	2	2	2	2	2	2	2	2	2	2	2	2	2	2	2	2	2	2	2	2	2
1666999|F|0-38:A>C-38:A>C	1B	484147267	2	2	2	2	2	2	2	2	2	2	2	2	2	2	2	2	2	2	2	2	2	2	2	2	2	2	2	2	2	2	2	2	2	2	2	2	2	2	2	2	2	2	2	2	2	2	2
1666999|F|0-54:A>C-54:A>C	1B	484147267	2	2	2	0	2	2	2	2	2	2	2	2	2	2	2	2	2	2	2	2	2	2	2	2	2	0	2	2	2	0	2	2	2	0	2	2	0	2	2	2	2	0	2	2	2	2	2
1069370|F|0-65:G>C-65:G>C	1B	484148869	0	0	0	0	0	0	2	2	0	0	0	0	0	0	0	0	0	0	0	0	0	0	0	0	0	0	0	2	0	0	0	0	0	0	0	0	0	0	0	0	0	0	0	0	0	0	0
2294604|F|0-29:T>C-29:T>C	1B	484297485	2	1	-	-	1	1	0	0	1	1	1	1	1	1	-	-	-	1	1	1	1	1	1	1	1	-	1	0	-	1	-	-	1	1	-	-	1	1	1	-	1	1	-	1	1	-	1
2256670|F|0-5:G>A-5:G>A	1B	484506661	0	0	-	0	2	0	2	2	1	-	-	0	0	2	0	1	1	0	2	-	2	2	-	0	1	0	0	0	2	2	-	0	-	0	-	2	0	2	2	2	2	0	0	-	2	0	0
980789|F|0-55:T>C-55:T>C	1B	484887322	-	2	0	0	2	0	0	0	0	0	0	0	2	0	0	0	0	2	0	0	0	0	0	0	0	2	0	0	2	0	0	0	0	0	0	2	2	0	2	0	0	0	2	0	2	2	1
996356|F|0-40:C>G-40:C>G	1B	484923519	1	2	1	1	1	1	2	0	0	1	0	0	1	0	1	0	1	1	0	1	1	1	1	0	0	1	1	0	1	1	1	0	0	1	1	1	1	1	1	1	1	1	1	1	0	0	1
3064594|F|0-67:C>G-67:C>G	1B	487411912	1	2	1	1	1	1	0	0	0	-	0	0	1	2	1	2	1	1	1	1	1	1	-	0	0	1	1	0	1	1	-	0	0	2	1	1	1	1	1	1	1	1	-	1	0	0	-
1209032|F|0-47:G>C-47:G>C	1B	487681483	2	2	-	0	2	0	2	2	0	0	0	0	2	2	2	2	2	2	1	2	0	2	2	0	2	0	2	0	2	-	0	1	0	0	0	0	2	2	0	1	2	2	2	2	2	2	2
1198409|F|0-10:G>C-10:G>C	1B	488037929	1	1	-	2	1	0	1	0	-	1	1	1	1	1	1	1	2	2	2	-	1	-	-	1	1	-	2	1	1	2	1	1	1	1	2	-	1	1	1	1	1	-	1	2	1	-	1
100474765|F|0-13:C>G-13:C>G	1B	488037929	2	2	0	1	2	1	2	2	1	2	2	-	2	1	-	1	1	1	2	2	2	2	2	1	2	2	1	2	2	-	2	1	2	0	1	2	2	2	2	2	2	2	2	1	1	1	2
1048643|F|0-11:C>T-11:C>T	1B	488038181	0	0	0	0	0	0	0	0	0	0	0	0	0	0	0	0	0	1	0	0	0	0	0	0	0	0	0	0	0	0	0	0	0	0	0	0	0	0	0	0	0	0	0	0	0	0	0
1099739|F|0-22:A>G-22:A>G	1B	488038247	2	2	2	2	2	2	2	2	2	2	2	2	2	2	2	2	2	2	2	2	2	2	2	2	2	2	2	2	2	2	2	2	2	2	2	2	2	2	2	2	2	2	2	2	2	2	2
3938379|F|0-5:T>C-5:T>C	1B	488396492	2	2	2	2	2	2	2	2	2	0	2	2	2	2	2	2	2	2	2	2	2	2	0	2	0	2	2	0	2	2	2	2	0	2	2	2	2	2	0	2	2	2	2	2	0	0	2
1104333|F|0-56:A>C-56:A>C	1B	489251657	-	0	-	-	2	2	2	2	2	2	1	-	-	0	1	2	1	2	2	1	1	2	1	2	2	1	1	2	2	2	2	1	2	2	1	1	2	2	1	2	2	1	1	2	0	0	1
1002754|F|0-46:C>T-46:C>T	1B	489545515	2	2	2	2	2	2	2	2	2	2	2	2	2	2	2	2	2	1	2	2	2	2	2	2	2	2	2	2	2	2	2	2	2	2	2	2	2	2	2	2	2	2	2	2	2	2	2
994111|F|0-49:T>C-49:T>C	1B	489902408	0	-	-	1	-	1	0	0	1	1	0	1	-	1	0	1	1	0	0	0	-	-	1	1	0	0	1	0	-	1	1	1	0	1	1	-	-	0	-	-	0	-	1	1	1	1	1
1012371|F|0-8:C>G-8:C>G	1B	490427437	2	0	-	0	2	0	0	-	0	-	0	0	-	0	0	0	-	0	0	0	0	0	0	0	-	1	0	0	0	0	-	0	-	0	0	0	0	2	1	2	-	-	0	0	0	0	-
979441|F|0-26:T>C-26:T>C	1B	491082177	2	2	2	2	2	2	2	2	2	2	2	2	2	2	2	2	2	2	2	2	2	2	2	2	2	2	2	2	2	2	2	2	2	2	2	2	2	2	2	2	2	2	2	2	2	2	2
1039631|F|0-16:G>A-16:G>A	1B	491082324	1	2	2	2	1	2	2	2	2	2	2	1	2	2	1	2	2	1	2	2	0	1	2	1	2	2	2	1	2	2	2	0	1	1	2	2	1	2	2	1	1	2	2	2	1	2	2
1232897|F|0-57:T>C-57:T>C	1B	491982950	2	2	-	1	1	1	0	2	-	-	-	0	2	2	2	1	1	2	2	2	2	-	0	1	2	2	2	-	1	2	-	0	2	1	-	1	2	0	-	-	-	-	2	2	2	1	2
1209878|F|0-67:T>C-67:T>C	1B	495633061	2	2	2	2	2	2	2	2	2	2	2	2	2	2	2	2	2	2	2	2	2	2	2	2	2	2	2	2	2	2	2	2	2	2	2	2	2	2	2	2	2	2	2	2	2	2	2
1242530|F|0-38:A>G-38:A>G	1B	498063961	0	0	0	0	0	0	0	0	0	0	0	0	0	0	0	0	0	0	1	0	0	0	0	0	0	0	0	0	0	0	0	0	0	0	0	0	0	0	0	0	0	0	0	0	0	0	0
100229834|F|0-21:G>A-21:G>A	1B	498706089	2	2	2	2	2	2	2	2	2	2	2	2	2	2	2	2	2	2	2	2	2	2	2	2	2	2	2	2	2	2	2	2	2	2	2	2	2	2	2	2	2	2	2	2	2	2	2
1159449|F|0-18:C>A-18:C>A	1B	498860601	2	2	2	2	2	2	2	2	2	2	2	2	2	2	1	2	2	2	2	2	2	2	2	2	2	2	2	2	2	2	2	2	2	2	2	2	2	2	2	2	0	2	2	2	2	2	2
1243371|F|0-35:G>A-35:G>A	1B	499196262	0	0	0	0	0	2	0	0	0	2	0	0	0	2	0	2	2	0	0	2	0	0	2	0	2	0	0	0	0	0	2	2	0	0	2	0	0	0	0	0	2	0	0	2	2	0	0
1041830|F|0-31:T>C-31:T>C	1B	499196323	0	0	0	0	0	2	0	0	0	2	0	0	0	2	0	2	2	0	0	2	0	0	2	0	2	0	0	0	0	0	2	2	0	0	2	0	0	0	0	0	2	2	0	2	2	0	0
1177764|F|0-5:A>C-5:A>C	1B	499207524	2	0	0	2	0	0	0	2	2	2	2	2	2	2	2	2	0	2	1	0	2	1	2	2	2	0	2	0	0	2	0	2	0	0	2	2	2	2	0	2	0	2	2	2	2	2	2
1206457|F|0-61:G>C-61:G>C	1B	499471388	2	2	-	2	2	0	2	2	2	2	2	2	2	2	2	1	2	0	2	-	0	-	2	2	1	2	2	2	1	2	1	1	2	2	2	2	2	1	1	2	1	2	2	1	2	2	2
1063973|F|0-19:G>C-19:G>C	1B	499899181	0	0	0	0	2	-	0	0	0	0	0	0	0	0	0	2	-	0	0	0	0	0	0	0	0	0	-	0	0	-	0	0	0	0	-	0	0	0	0	0	0	0	0	-	0	0	0
1063973|F|0-22:A>G-22:A>G	1B	499899181	0	2	0	2	2	1	0	0	0	2	0	2	0	0	0	2	1	0	0	2	0	0	2	2	2	0	-	2	0	-	0	0	2	0	1	0	0	0	0	0	2	0	0	1	2	2	0
1027778|F|0-19:G>T-19:G>T	1B	500540368	2	2	2	2	2	2	2	2	2	2	2	2	2	2	2	2	2	2	2	2	2	2	2	2	2	2	2	0	2	0	2	2	2	2	2	2	2	2	2	2	2	2	2	2	2	2	2
1132188|F|0-14:G>A-14:G>A	1B	500540368	0	0	-	0	0	1	0	0	0	0	0	0	0	0	0	0	1	0	0	0	0	0	0	0	0	0	1	0	0	1	0	0	0	0	1	-	0	0	0	0	0	0	0	1	0	0	0
2254318|F|0-7:A>G-7:A>G	1B	502219273	0	0	0	0	2	1	0	0	0	0	0	0	0	0	0	2	1	0	0	0	0	0	0	0	0	0	1	0	0	1	0	0	0	0	1	0	0	0	0	0	0	0	0	1	0	0	0
1104210|F|0-5:G>C-5:G>C	1B	503672003	0	0	0	0	0	0	0	-	0	0	1	0	0	0	-	0	0	0	1	0	0	0	0	0	1	0	0	0	0	0	0	1	1	2	0	0	0	0	0	0	0	0	0	0	0	0	0
1050063|F|0-18:C>T-18:C>T	1B	504104159	0	0	0	-	2	1	0	0	0	0	0	0	0	0	1	2	1	0	0	0	0	0	0	0	0	0	2	0	0	2	0	0	0	0	0	0	0	2	0	0	0	0	0	1	0	0	0
2266225|F|0-36:T>G-36:T>G	1B	504506745	0	0	-	0	0	1	0	0	0	0	0	0	0	0	1	0	1	0	0	0	0	0	0	0	0	0	1	0	0	1	0	0	0	0	0	0	0	0	0	0	0	0	0	2	0	0	0
1162330|F|0-63:C>T-63:C>T	1B	505061911	0	0	0	0	2	1	0	0	0	-	0	0	0	0	1	2	1	0	-	0	0	0	0	0	0	0	1	0	0	1	0	-	0	0	0	0	0	0	0	0	0	0	0	1	0	-	0
1070154|F|0-9:G>C-9:G>C	1B	505626342	2	2	2	2	2	2	2	2	2	2	2	2	2	2	2	2	2	2	2	2	2	2	2	2	2	0	2	2	2	2	2	2	2	2	2	2	2	2	2	2	2	2	2	2	2	2	2
6045362|F|0-17:A>G-17:A>G	1B	507496107	1	2	1	1	2	1	1	1	1	1	1	2	2	1	1	1	1	1	1	1	2	2	1	2	1	2	1	1	2	1	1	1	1	2	1	2	1	2	2	2	1	2	2	1	2	1	1
1218490|F|0-60:G>C-60:G>C	1B	509903099	2	2	1	2	0	2	0	2	1	0	2	2	0	1	1	2	2	2	0	2	2	2	2	0	-	2	2	1	2	2	0	1	2	1	2	1	1	2	2	2	2	2	0	2	2	2	2
5577086|F|0-19:G>A-19:G>A	1B	509903165	2	2	0	2	2	2	2	2	2	2	2	2	2	0	1	2	2	2	2	2	2	2	2	2	2	2	2	2	2	2	2	2	2	2	2	2	2	2	2	2	2	2	2	2	2	2	2
3946447|F|0-34:T>C-34:T>C	1B	510205015	0	2	0	0	0	0	0	0	0	0	0	0	0	2	2	2	0	0	0	0	0	0	0	0	0	2	0	0	0	0	2	0	0	2	0	2	0	0	0	0	0	0	0	0	0	0	0
1713910|F|0-14:T>C-14:T>C	1B	510601562	0	0	0	0	0	0	0	0	0	0	2	0	2	0	0	0	0	0	2	0	0	0	0	2	2	0	0	1	0	0	0	2	2	2	0	0	0	0	0	0	0	0	0	0	0	0	0
1713910|F|0-59:T>C-59:T>C	1B	510601562	2	2	0	2	2	2	2	2	2	2	2	2	2	2	2	2	2	2	2	2	2	2	0	2	2	0	2	1	2	2	2	2	2	2	0	2	2	2	2	2	2	2	2	2	2	2	2
100301181|F|0-5:T>C-5:T>C	1B	511191239	2	2	2	0	2	2	2	2	2	0	2	2	2	0	2	2	2	2	2	2	2	0	0	2	2	2	2	2	2	2	2	2	2	2	2	2	2	2	2	2	2	2	2	0	2	2	0
1028149|F|0-68:G>A-68:G>A	1B	512692793	1	1	1	1	2	1	1	1	2	1	-	1	2	1	1	2	2	2	1	1	2	1	2	1	-	1	2	1	1	2	1	-	-	1	1	1	1	1	1	1	1	1	1	1	1	1	1
1242104|F|0-6:C>A-6:C>A	1B	512816062	1	1	1	1	1	0	1	1	1	1	1	1	1	1	1	1	0	1	1	1	1	1	1	1	1	1	0	1	1	0	1	1	1	2	1	1	1	1	1	1	1	1	1	0	1	1	1
4002146|F|0-5:C>G-5:C>G	1B	512992369	2	2	2	2	2	2	2	2	2	2	2	2	2	2	2	2	2	2	2	2	2	2	2	2	2	2	2	2	2	2	2	2	2	2	2	2	2	2	0	2	2	2	2	2	2	2	2
991302|F|0-25:G>A-25:G>A	1B	513160862	2	2	2	2	2	2	2	2	2	2	2	2	2	2	2	2	2	2	2	2	2	2	2	2	2	0	2	2	2	2	2	2	2	2	2	2	2	2	2	2	2	2	2	2	2	2	2
100442718|F|0-8:A>G-8:A>G	1B	514077109	0	0	0	0	2	1	0	0	0	0	0	0	0	0	0	2	1	0	0	0	0	0	0	0	0	0	2	0	0	1	0	0	0	0	0	0	0	0	0	0	0	0	0	1	0	0	0
1208478|F|0-38:A>G-38:A>G	1B	516119483	2	2	0	2	2	-	2	2	2	2	0	2	2	2	2	2	1	2	1	1	2	0	2	0	2	2	1	2	0	1	2	0	2	0	2	2	2	2	2	2	1	0	2	1	2	2	2
1090513|F|0-38:C>T-38:C>T	1B	516951221	0	0	0	0	2	1	0	0	0	0	0	0	0	0	0	2	1	0	1	0	0	0	0	0	0	0	1	0	0	1	0	0	0	0	0	0	0	0	0	0	0	0	0	1	0	0	0
983383|F|0-20:C>T-20:C>T	1B	518242162	0	0	0	0	2	1	0	0	0	0	0	0	0	0	0	2	1	0	1	0	0	0	0	0	0	0	1	0	0	1	0	0	0	0	0	0	0	0	0	0	0	-	0	1	0	0	0
1107258|F|0-30:G>A-30:G>A	1B	520368846	2	2	1	0	2	2	0	2	2	2	2	0	2	0	2	1	2	0	0	2	0	2	0	2	2	2	2	2	2	2	0	2	1	0	2	0	-	2	2	0	0	2	1	2	0	0	2
1074109|F|0-17:C>T-17:C>T	1B	520368912	2	2	2	0	2	2	2	2	2	2	2	2	2	2	2	2	2	2	2	2	2	2	2	2	2	2	2	2	2	2	2	2	2	2	2	2	2	2	2	2	2	2	2	2	2	2	2
3222160|F|0-21:T>A-21:T>A	1B	520682469	0	0	2	0	0	1	0	0	0	0	0	0	0	2	0	2	1	0	0	0	0	0	0	0	0	0	1	0	0	1	0	0	0	0	0	0	0	2	0	0	0	0	0	1	0	0	0
1092291|F|0-36:G>A-36:G>A	1B	521004875	0	0	2	0	0	-	0	0	0	0	0	0	0	0	0	0	-	0	0	0	0	0	0	0	2	0	-	0	0	-	0	0	0	0	0	0	0	0	0	0	0	0	0	-	0	0	0
100324405|F|0-20:T>C-20:T>C	1B	521225004	2	2	2	2	2	2	2	2	2	2	2	2	2	2	2	2	2	2	2	2	2	2	2	2	2	2	2	0	2	2	2	2	2	2	2	2	2	2	2	2	2	2	2	2	2	2	2
1018568|F|0-63:A>G-63:A>G	1B	522055465	1	1	-	0	2	1	-	2	2	-	2	-	2	1	0	2	1	-	2	1	0	0	-	2	-	-	-	2	2	1	2	2	0	-	0	-	2	2	0	2	0	2	2	1	1	2	-
1216450|F|0-48:C>G-48:C>G	1B	522356185	2	2	2	2	2	2	2	2	2	2	2	2	2	2	2	2	2	2	2	2	2	2	2	2	2	2	2	2	2	2	2	2	2	2	2	2	2	2	2	2	2	2	2	2	2	2	2
100476314|F|0-10:G>T-10:G>T	1B	523008359	0	0	0	0	2	1	0	0	0	0	0	0	0	0	0	2	1	0	0	0	0	0	0	0	0	0	1	0	0	1	0	0	0	0	0	0	0	0	0	0	0	0	0	2	0	0	0
3947339|F|0-34:C>G-34:C>G	1B	523042123	2	2	2	2	2	0	2	2	2	2	2	2	2	2	2	2	0	2	-	2	2	2	2	2	2	2	0	2	2	0	2	2	2	2	2	2	2	2	2	2	2	2	2	0	2	2	2
1354822|F|0-67:C>T-67:C>T	1B	523047050	0	0	-	0	0	0	0	0	0	0	-	0	-	0	0	0	0	0	-	0	0	0	0	0	0	0	0	0	0	0	0	0	0	0	0	0	0	0	0	0	0	0	0	0	0	0	0
100490687|F|0-23:A>G-23:A>G	1B	523135380	0	0	0	0	0	0	0	0	0	0	0	0	0	2	0	0	0	0	0	0	0	0	0	0	0	0	0	0	0	0	0	0	0	2	0	0	0	0	0	0	0	0	0	0	0	0	0
2308362|F|0-62:C>G-62:C>G	1B	523144603	0	0	0	0	2	1	0	0	0	0	0	0	0	0	0	0	1	0	-	0	0	0	0	0	0	0	1	0	0	1	0	0	0	0	0	0	0	0	0	0	0	0	0	1	0	0	0
100462260|F|0-39:G>C-39:G>C	1B	523149684	0	1	1	2	2	2	0	1	2	2	2	2	0	1	2	2	2	-	1	-	0	-	-	2	2	2	2	-	2	-	1	-	-	0	1	1	2	0	2	0	2	2	2	0	1	1	1
1133263|F|0-31:T>G-31:T>G	1B	523230754	2	2	2	2	2	1	2	-	1	0	0	2	2	2	2	2	1	2	-	2	2	2	0	0	0	2	-	0	2	-	0	0	0	2	0	2	0	2	2	2	0	2	0	-	2	0	0
998666|F|0-20:T>A-20:T>A	1B	524490038	1	1	-	1	1	0	1	1	1	1	1	1	1	1	1	1	0	1	1	1	1	1	1	1	1	-	0	1	1	0	1	1	1	1	1	1	1	1	1	1	1	1	-	0	1	1	1
3027675|F|0-15:G>A-15:G>A	1B	526277044	0	0	-	0	0	-	0	-	0	0	0	0	0	0	-	0	-	0	-	-	0	0	1	-	0	0	-	0	0	-	0	0	0	0	1	0	0	0	-	0	0	0	-	-	0	0	0
996630|F|0-33:A>C-33:A>C	1B	526570289	1	1	1	1	2	0	1	1	1	1	1	1	1	1	1	2	0	1	1	1	1	1	-	1	1	1	0	1	1	0	1	1	1	1	-	1	1	1	1	1	1	1	1	0	1	1	1
1058584|F|0-24:G>A-24:G>A	1B	526748935	2	2	1	2	2	2	2	2	2	2	2	2	2	2	2	1	2	2	2	2	2	2	2	2	2	2	2	2	2	0	1	2	2	2	2	2	2	2	2	2	2	2	0	2	2	2	2
988758|F|0-46:G>A-46:G>A	1B	526750495	1	1	1	1	2	0	1	1	1	1	1	1	1	1	1	2	0	1	1	1	1	1	0	1	1	1	2	1	1	0	1	1	1	1	0	1	1	1	1	1	1	1	1	0	1	1	1
1023505|F|0-32:C>T-32:C>T	1B	529288191	0	0	0	0	0	1	0	0	0	0	0	0	0	0	0	0	2	-	0	0	0	-	0	0	0	0	1	0	0	2	0	0	0	0	0	0	0	0	-	0	0	0	0	1	0	0	0
100461930|F|0-68:G>C-68:G>C	1B	529288191	-	1	1	1	1	2	1	1	1	1	1	1	1	1	1	1	2	1	1	1	1	1	1	1	1	1	2	1	1	0	1	1	1	1	1	1	1	1	1	1	-	1	1	2	1	1	1
2299504|F|0-43:C>G-43:C>G	1B	529288257	2	2	2	2	2	2	2	2	2	2	2	2	2	2	2	2	1	2	2	2	2	2	2	2	2	2	2	2	2	1	2	2	2	2	2	2	2	2	2	2	1	2	2	2	2	2	2
100487520|F|0-13:C>T-13:C>T	1B	529627542	1	1	1	1	1	1	1	-	1	1	1	1	1	1	1	1	1	1	-	1	1	1	1	-	1	1	1	-	1	1	1	1	1	1	1	1	1	1	1	1	1	1	1	1	1	1	1
1091942|F|0-60:A>G-60:A>G	1B	529627542	1	1	2	1	1	1	0	0	1	1	1	1	1	1	1	1	1	1	0	1	1	1	1	-	2	1	1	0	1	1	1	1	1	1	1	1	1	1	1	1	1	1	1	1	1	1	1
4992492|F|0-6:A>C-6:A>C	1B	529627736	1	1	1	1	1	1	1	-	1	1	1	1	1	1	1	1	1	1	-	1	1	1	1	1	1	1	1	-	1	1	1	1	1	1	1	1	1	1	1	1	1	1	1	1	1	1	1
1696256|F|0-35:G>A-35:G>A	1B	529706261	2	2	2	2	2	2	2	2	2	2	2	2	2	2	0	2	2	2	2	2	2	2	2	2	2	2	2	2	2	2	2	2	2	2	2	2	2	2	2	2	2	2	2	2	2	2	2
1239345|F|0-64:T>C-64:T>C	1B	530062129	2	2	-	2	2	0	1	-	2	2	2	0	2	2	0	2	2	1	-	0	2	1	0	2	1	0	2	0	0	2	2	-	0	2	1	2	2	2	0	0	2	2	2	2	0	2	1
2263484|F|0-64:G>A-64:G>A	1B	530779481	0	2	1	0	1	0	0	0	0	0	0	0	1	0	0	0	0	0	0	0	1	1	0	0	0	0	0	2	1	0	0	0	0	2	0	1	0	1	1	1	0	1	1	0	0	0	0
1055008|F|0-8:T>C-8:T>C	1B	530780493	0	0	-	0	0	0	0	0	0	0	0	0	0	0	0	0	0	0	-	0	0	0	0	0	0	0	0	0	0	0	0	0	0	0	0	0	0	0	0	0	0	0	0	0	0	0	0
1219070|F|0-62:T>C-62:T>C	1B	530957847	0	0	-	0	0	0	0	0	0	0	0	0	0	0	0	0	0	0	0	0	0	0	0	0	0	0	0	0	0	0	0	0	0	0	0	0	0	0	0	0	0	0	0	0	0	0	0
2277365|F|0-39:C>A-39:C>A	1B	530957913	1	1	-	1	2	1	1	1	1	1	1	1	1	1	1	1	1	1	1	1	1	1	1	1	1	1	1	1	1	1	1	1	1	1	1	1	1	1	1	1	1	1	1	1	1	1	1
1097146|F|0-62:T>C-62:T>C	1B	530958175	0	0	0	-	0	-	0	0	0	0	0	0	0	0	0	0	-	0	0	0	0	0	0	0	0	0	-	0	0	-	0	0	0	0	0	0	0	0	0	0	0	0	0	0	0	0	0
100514539|F|0-5:T>C-5:T>C	1B	531012747	1	1	1	1	2	1	1	1	1	1	1	1	1	1	-	1	1	1	1	1	1	1	1	1	1	-	1	1	1	1	1	1	1	1	1	1	1	1	1	1	1	1	1	1	1	1	1
100514539|F|0-22:C>T-22:C>T	1B	531012747	1	1	1	-	2	1	1	1	1	1	1	1	-	1	1	1	1	-	1	1	1	1	1	1	1	1	1	-	1	1	1	1	1	1	1	1	1	1	1	1	1	-	-	1	1	1	1
100514539|F|0-26:C>T-26:C>T	1B	531012747	1	1	1	1	2	1	1	1	1	1	1	1	1	1	-	1	1	1	1	1	1	1	1	1	-	1	1	1	1	1	1	1	1	1	1	1	1	1	1	1	1	1	1	1	1	1	1
100501034|F|0-17:A>G-17:A>G	1B	531206119	1	1	1	0	1	0	1	1	1	1	1	1	1	1	1	2	0	1	1	1	1	1	1	1	1	1	0	1	1	0	1	1	1	1	1	1	1	1	1	1	1	1	1	0	1	1	1
2280252|F|0-64:T>C-64:T>C	1B	531634765	1	0	0	-	0	0	0	0	0	-	0	0	0	-	0	0	0	0	0	0	-	0	0	0	-	0	0	-	0	-	-	0	-	1	0	-	-	0	-	0	0	0	-	0	0	0	0
977195|F|0-27:T>A-27:T>A	1B	531634831	0	0	-	-	0	-	0	0	0	0	0	0	0	0	0	0	-	0	0	0	0	0	0	0	0	0	-	0	0	-	0	0	0	0	-	0	0	0	0	0	0	0	0	-	0	0	0
4909722|F|0-36:C>A-36:C>A	1B	531726785	0	2	1	-	2	1	2	2	2	0	2	2	2	0	2	2	1	2	2	2	0	2	2	2	0	2	1	-	2	-	0	2	0	0	2	-	-	2	0	1	2	2	0	1	2	2	2
4909722|F|0-39:A>G-39:A>G	1B	531726785	0	0	-	1	0	1	0	0	0	0	0	0	0	0	0	0	1	0	0	0	0	0	0	0	0	0	1	-	0	1	0	0	0	0	0	-	-	0	0	-	0	0	0	1	0	0	0
1071764|F|0-51:C>T-51:C>T	1B	531726851	2	2	0	0	2	0	2	2	2	2	2	2	2	2	2	2	-	2	2	2	2	2	2	2	2	2	0	2	2	0	2	2	2	2	-	2	2	2	2	2	2	2	2	0	2	2	2
1089721|F|0-11:G>C-11:G>C	1B	532662847	2	0	0	0	0	0	0	0	0	0	0	0	0	2	0	0	0	0	0	0	0	0	0	2	0	0	0	0	0	0	0	0	0	0	0	0	0	0	0	0	0	0	0	0	0	-	0
3024514|F|0-9:G>A-9:G>A	1B	532692753	0	0	0	0	2	0	0	0	0	0	0	0	0	0	0	0	2	0	0	0	0	0	0	0	0	0	0	0	0	0	0	0	0	0	0	0	0	0	0	0	0	0	0	0	0	0	0
1863277|F|0-5:G>C-5:G>C	1B	532694585	2	2	2	2	2	2	2	2	2	2	2	2	2	2	2	2	0	2	2	2	2	2	2	2	2	2	2	2	2	2	2	2	2	2	2	2	2	2	2	2	2	2	2	2	2	2	2
1374398|F|0-20:C>A-20:C>A	1B	533096804	-	-	-	-	1	1	1	1	1	1	1	1	1	1	1	1	1	-	1	1	-	1	-	1	1	1	1	1	1	1	1	1	1	1	1	-	-	1	1	1	1	1	-	1	-	1	-
1127569|F|0-8:C>G-8:C>G	1B	533399872	0	0	0	0	2	0	0	0	-	0	0	-	0	0	-	0	0	-	0	0	-	-	0	-	0	-	0	0	-	0	0	0	0	0	0	-	0	0	0	0	0	0	-	0	-	0	0
12780347|F|0-20:G>A-20:G>A	1B	533760197	1	1	1	1	2	1	1	1	1	1	1	1	1	1	1	1	1	1	1	1	1	1	1	1	1	1	1	1	1	1	1	1	1	1	1	1	1	1	1	1	1	1	1	1	1	1	1
986047|F|0-46:T>A-46:T>A	1B	534238924	2	2	-	2	2	2	0	2	2	2	2	1	2	1	1	2	1	0	2	2	1	1	2	2	-	2	2	2	0	1	2	2	2	2	2	2	-	1	2	1	2	1	1	0	1	2	1
1230151|F|0-14:G>A-14:G>A	1B	534660719	0	2	0	2	0	0	0	0	0	0	2	0	0	0	2	2	0	0	0	0	2	0	0	2	2	0	0	0	0	0	2	0	0	0	0	0	0	0	0	2	0	0	0	2	0	2	2
1022920|F|0-10:A>G-10:A>G	1B	534663568	2	2	2	2	2	2	2	2	2	2	2	2	2	2	2	2	2	2	2	0	2	2	2	2	2	2	2	0	2	2	2	2	2	2	2	2	2	2	2	2	2	2	2	2	2	2	2
3026155|F|0-26:G>C-26:G>C	1B	535384412	2	2	2	2	2	2	2	2	2	0	1	2	0	2	0	2	2	2	2	2	2	0	2	2	2	2	0	2	2	2	0	2	2	2	2	2	2	2	2	2	0	2	2	2	2	2	2
2276392|F|0-19:A>G-19:A>G	1B	536667310	1	1	1	1	2	1	1	1	1	1	1	1	1	1	1	1	1	1	1	1	1	1	1	1	2	1	1	1	1	1	1	1	1	1	1	1	1	1	1	1	1	1	1	1	1	1	1
1233262|F|0-39:C>G-39:C>G	1B	537657357	1	1	2	1	1	2	1	1	2	1	2	1	1	1	1	2	2	1	1	2	1	1	1	1	2	1	1	1	1	1	2	2	1	1	2	1	1	1	1	1	1	1	1	1	2	1	1
1046839|F|0-46:A>G-46:A>G	1B	537680374	0	-	-	-	-	-	0	0	-	-	-	-	-	-	-	-	-	-	0	-	-	-	-	-	-	-	-	0	-	-	-	-	-	-	-	-	-	-	-	-	-	-	-	-	-	-	-
100182230|F|0-18:G>A-18:G>A	1B	541011902	2	2	2	2	2	2	2	2	2	2	2	2	2	2	2	2	2	2	2	2	2	2	2	2	2	2	2	2	2	2	2	2	2	2	2	2	2	2	2	2	2	2	2	2	2	2	2
1190627|F|0-30:G>A-30:G>A	1B	542641861	0	1	0	-	2	2	1	0	1	1	1	1	1	-	0	1	0	0	1	1	1	1	0	0	1	0	0	1	1	0	1	1	1	2	1	1	0	1	1	1	1	1	1	0	1	-	1
100472682|F|0-15:G>C-15:G>C	1B	543088657	2	0	0	0	0	2	2	2	2	2	2	0	0	0	2	2	2	0	2	2	0	0	2	2	2	0	2	2	-	2	2	2	2	2	2	0	0	0	0	0	2	0	2	2	0	0	2
100472682|F|0-62:G>A-62:G>A	1B	543088657	2	2	2	2	2	2	2	2	2	2	2	0	2	2	2	2	2	2	2	2	2	2	2	2	2	2	2	0	1	2	2	2	2	2	2	2	2	2	2	2	2	2	2	2	2	2	2
1064807|F|0-57:A>G-57:A>G	1B	543486036	1	-	-	0	-	0	1	1	1	1	1	0	-	-	-	1	0	-	0	1	-	-	-	1	-	-	0	1	-	0	1	1	1	1	1	-	-	-	-	-	1	-	-	0	-	-	0
2276196|F|0-40:A>G-40:A>G	1B	544133182	0	2	1	0	2	0	0	0	0	1	1	0	1	0	1	2	0	1	0	1	1	1	0	0	1	1	0	0	1	0	1	1	1	1	1	1	1	1	1	1	1	1	1	0	0	0	0
5580406|F|0-24:G>T-24:G>T	1B	544451899	2	2	2	2	2	2	2	0	2	2	2	2	2	2	2	2	2	2	2	2	2	2	0	2	0	2	2	2	2	2	0	2	2	2	2	2	2	2	2	2	2	2	2	0	2	2	2
2252259|F|0-6:G>T-6:G>T	1B	544724962	0	0	0	0	0	0	0	0	0	0	0	0	0	0	0	0	0	0	2	0	0	0	0	0	0	0	0	0	0	0	0	0	0	0	0	0	0	0	0	0	0	0	0	0	0	-	0
1006577|F|0-54:T>C-54:T>C	1B	544997324	1	0	0	1	2	-	1	2	1	-	1	0	2	1	1	1	-	1	2	1	2	2	1	2	-	2	1	0	2	1	-	1	1	1	1	2	1	2	2	-	1	2	2	2	1	1	1
5324305|F|0-47:G>A-47:G>A	1B	545163522	0	-	-	0	0	0	0	0	0	-	-	0	0	0	0	0	-	0	1	-	0	0	0	0	0	-	0	0	0	-	0	-	-	-	0	0	-	0	-	0	0	-	0	0	0	0	-
100356005|F|0-59:A>G-59:A>G	1B	545462178	2	0	-	0	0	0	0	0	-	0	-	0	-	0	-	0	-	0	0	0	-	0	0	-	0	0	0	0	0	0	-	-	2	0	-	0	0	-	0	0	0	-	0	0	0	0	0
1100365|F|0-39:T>C-39:T>C	1B	545644686	-	0	0	0	0	0	0	0	0	0	0	0	0	2	0	0	0	0	0	0	0	0	0	0	0	0	0	0	0	0	0	0	0	0	0	0	0	0	0	0	0	0	0	0	0	0	0
100484690|F|0-19:A>G-19:A>G	1B	546150379	2	2	2	2	2	2	2	2	2	2	2	2	2	2	2	2	2	2	2	2	2	2	2	2	2	2	2	2	2	2	2	2	2	2	2	2	2	2	2	2	2	2	2	2	2	2	2
1091605|F|0-41:A>G-41:A>G	1B	546252431	1	0	0	-	0	-	0	-	0	0	0	0	0	0	0	0	-	0	0	0	0	0	-	0	0	0	0	0	0	-	0	0	0	2	0	0	2	0	0	0	0	0	0	-	0	0	0
2262381|F|0-26:A>G-26:A>G	1B	546535324	0	0	2	0	0	0	0	0	0	0	0	0	0	0	0	0	0	0	0	0	0	0	0	0	0	0	0	0	0	0	0	0	0	0	0	0	0	0	0	0	0	0	0	0	0	0	0
100369815|F|0-12:G>A-12:G>A	1B	547256676	2	2	2	2	2	2	2	2	2	2	2	2	2	2	2	2	2	2	2	2	2	2	2	2	2	2	2	2	2	2	2	2	2	2	2	2	2	2	2	2	2	2	2	2	2	2	2
5324668|F|0-14:G>A-14:G>A	1B	547524231	1	2	2	1	2	1	2	1	0	0	0	1	0	1	0	2	1	0	1	0	0	0	1	1	0	0	1	0	0	1	0	0	0	0	0	0	0	0	0	0	0	0	-	1	1	1	2
7354064|F|0-18:G>T-18:G>T	1B	548201000	2	2	2	2	2	2	2	2	2	2	2	2	2	2	2	2	2	2	2	2	2	2	2	2	2	2	2	2	2	2	2	2	2	2	2	2	2	2	2	2	2	2	2	2	2	2	2
2277417|F|0-48:A>G-48:A>G	1B	548391569	2	0	2	0	2	0	0	2	0	2	2	0	0	2	2	2	2	0	0	0	0	2	2	2	2	2	0	2	2	2	2	2	0	0	0	2	2	2	0	0	2	2	2	2	0	0	2
2277251|F|0-56:G>A-56:G>A	1B	548540748	0	0	0	0	0	0	0	0	0	0	0	0	0	2	0	0	0	0	0	0	0	0	0	0	0	0	0	0	0	0	0	0	0	0	0	0	0	0	0	0	0	0	0	0	0	0	0
995057|F|0-40:G>C-40:G>C	1B	548898632	0	1	1	1	1	1	1	1	1	1	1	1	1	1	1	1	1	1	0	1	1	1	1	1	1	1	1	1	1	1	-	1	1	1	1	1	1	1	1	1	1	1	1	1	1	1	1
3022431|F|0-18:A>G-18:A>G	1B	548963824	0	2	2	0	2	2	2	2	2	2	2	2	2	0	2	2	2	2	2	2	0	2	2	2	0	2	2	2	2	2	2	2	2	2	2	0	2	2	2	2	2	2	2	2	0	2	2
1088904|F|0-59:G>A-59:G>A	1B	549454449	-	1	-	0	1	0	0	0	-	-	-	1	-	1	-	1	0	1	1	-	-	1	0	0	1	-	-	1	-	0	-	1	1	-	0	1	1	1	1	1	1	1	1	0	-	-	1
1094531|F|0-25:C>T-25:C>T	1B	549518495	0	2	2	0	2	0	0	0	0	0	0	0	1	0	0	0	0	0	0	0	1	1	0	0	0	0	0	0	1	0	0	0	0	2	0	1	1	1	1	1	0	1	1	0	0	0	0
3024578|F|0-15:C>A-15:C>A	1B	551114227	2	2	0	2	2	2	2	2	2	2	2	-	2	2	2	2	2	0	0	0	2	2	2	2	0	2	2	2	2	2	2	2	2	2	2	0	1	2	2	2	2	2	2	2	2	2	2
1057314|F|0-5:C>T-5:C>T	1B	551114583	2	2	2	2	2	2	2	2	2	2	2	2	2	2	2	2	2	2	2	2	2	2	2	2	2	2	2	2	2	2	2	2	2	2	2	2	2	2	2	2	2	2	2	2	2	2	2
1268039|F|0-41:C>G-41:C>G	1B	551231825	1	1	1	0	1	0	1	-	1	-	1	1	1	1	-	1	0	1	1	1	1	1	0	1	1	-	0	1	1	-	1	1	-	1	0	1	1	1	1	1	1	1	-	0	1	1	1
1061577|F|0-66:T>C-66:T>C	1B	551232325	0	0	-	1	0	1	0	1	0	0	0	0	0	-	0	0	1	0	0	0	0	0	1	0	0	0	1	0	0	1	0	-	0	0	1	0	0	0	0	0	0	-	-	1	0	0	0
4008822|F|0-11:G>C-11:G>C	1B	551869873	1	1	1	2	1	2	1	2	1	1	1	1	1	1	1	2	2	1	1	1	1	1	2	1	1	1	2	1	1	2	1	1	1	1	2	1	1	1	1	1	1	1	1	2	1	1	1
1711603|F|0-63:G>A-63:G>A	1B	552277028	1	1	1	2	2	1	1	1	1	1	2	1	1	1	1	2	1	2	1	1	1	1	1	1	2	2	2	2	1	1	1	1	1	1	1	2	1	1	2	2	1	1	1	2	2	2	1
1118836|F|0-44:A>C-44:A>C	1B	553024721	1	1	1	1	1	1	1	1	2	1	1	1	1	1	1	1	1	1	1	1	1	1	1	1	2	1	1	1	1	1	0	1	1	1	2	1	1	1	1	1	1	1	1	2	2	1	1
1003909|F|0-44:A>T-44:A>T	1B	553979269	2	2	-	2	2	-	2	0	0	-	1	2	0	2	0	0	2	2	-	1	2	2	0	-	0	0	0	-	0	2	-	-	-	2	0	2	2	2	2	2	-	0	2	2	0	2	2
2257211|F|0-57:C>T-57:C>T	1B	554522180	0	0	0	-	0	-	0	0	0	0	1	0	0	2	0	0	-	0	1	1	0	0	0	1	0	0	0	1	0	0	0	-	1	0	0	0	0	0	0	0	2	0	0	-	0	0	0
984340|F|0-11:A>T-11:A>T	1B	554690429	0	0	2	0	0	0	0	0	0	0	0	0	0	0	0	0	0	0	0	0	0	0	0	0	0	0	0	0	0	-	0	0	0	0	0	0	0	0	0	0	0	0	0	0	0	0	0
2252572|F|0-21:A>G-21:A>G	1B	555055838	0	0	0	0	0	0	0	0	0	0	0	0	0	0	0	0	0	0	0	0	0	0	0	0	0	0	0	0	-	0	0	0	0	0	0	0	0	0	0	0	0	0	-	0	0	0	0
1104776|F|0-25:G>T-25:G>T	1B	555056387	0	0	0	-	0	-	0	-	0	0	0	-	0	-	0	0	-	0	0	0	0	0	-	0	0	0	-	0	0	-	0	0	0	0	-	0	0	0	0	0	0	0	0	-	-	-	0
1078363|F|0-33:A>G-33:A>G	1B	555294084	0	0	0	0	0	0	0	0	0	0	1	0	0	0	0	0	0	0	1	1	0	0	0	1	0	0	0	1	0	0	0	1	1	0	0	0	0	0	2	0	2	0	0	0	0	0	0
5580324|F|0-23:C>T-23:C>T	1B	555776167	2	2	2	2	2	2	2	2	2	2	2	2	2	2	2	2	2	2	2	2	2	2	2	2	2	2	2	2	2	2	2	2	2	2	2	2	2	2	2	2	2	2	2	2	2	2	2
100462429|F|0-11:G>A-11:G>A	1B	556105423	1	2	1	0	2	0	1	0	0	1	0	0	1	0	0	2	0	1	0	0	1	1	0	0	1	0	0	0	1	0	1	0	0	1	0	1	1	1	1	1	2	1	1	0	0	0	1
1084862|F|0-40:G>A-40:G>A	1B	556106058	0	0	0	-	0	-	0	1	0	0	0	0	0	0	2	0	-	0	0	0	0	0	-	0	0	1	1	0	0	-	0	0	0	0	-	0	0	0	0	0	0	0	0	-	0	0	0
1027967|F|0-10:T>C-10:T>C	1B	558088169	0	0	0	0	0	0	0	2	-	0	0	0	0	0	2	2	0	0	0	0	0	0	0	0	0	0	0	0	0	0	0	0	0	0	0	2	2	0	0	0	0	0	0	0	0	2	2
990165|F|0-42:A>C-42:A>C	1B	558088235	2	2	2	2	2	2	2	2	2	2	2	2	2	2	2	2	2	2	2	2	2	2	2	2	2	2	2	2	2	2	2	2	2	2	2	2	2	2	2	2	2	2	2	2	2	2	2
1218788|F|0-44:C>G-44:C>G	1B	558503056	0	-	-	1	0	1	0	1	0	-	0	-	0	-	-	-	1	0	0	-	0	0	-	0	-	0	1	0	0	1	0	-	0	0	1	-	0	0	0	0	0	0	0	1	0	-	0
1090342|F|0-37:A>T-37:A>T	1B	558515374	0	2	0	0	2	0	0	0	1	1	0	0	1	0	0	2	0	0	0	0	1	1	0	0	1	-	0	0	1	0	1	0	0	2	0	1	1	1	1	1	0	1	1	0	0	0	1
100434075|F|0-22:A>G-22:A>G	1B	558551443	2	2	2	2	2	0	2	2	0	2	0	2	2	2	2	0	0	2	2	0	2	2	2	2	0	2	2	2	2	2	0	0	2	2	0	2	2	2	2	2	2	1	2	2	0	2	2
100472759|F|0-15:C>T-15:C>T	1B	558561632	1	0	0	0	0	0	1	0	-	0	-	0	0	0	0	2	0	-	1	0	0	0	0	-	0	0	0	-	0	0	0	-	-	0	0	0	0	0	0	0	2	0	0	0	0	0	0
100472759|F|0-33:G>T-33:G>T	1B	558561632	1	0	0	0	0	0	-	0	-	0	-	0	0	0	0	2	0	-	1	0	0	0	0	-	0	0	0	-	0	0	0	-	-	0	0	0	0	0	0	0	0	0	0	0	0	0	0
100425193|F|0-19:C>A-19:C>A	1B	558998667	2	2	2	2	2	2	2	2	2	2	2	2	2	2	2	2	2	2	2	2	2	2	2	2	2	2	2	2	2	2	2	2	2	2	2	2	2	2	2	1	2	2	2	2	2	2	1
2277541|F|0-52:A>C-52:A>C	1B	559092257	1	0	0	1	0	1	1	1	1	0	1	0	0	0	1	0	1	1	1	1	0	0	1	1	0	0	1	1	0	1	0	1	1	0	1	0	0	0	0	0	1	0	0	1	0	0	0
1133318|F|0-11:A>T-11:A>T	1B	559332514	0	0	0	1	0	1	0	1	0	0	0	-	0	1	0	2	1	0	0	0	0	0	1	0	0	0	1	0	0	1	0	0	0	0	1	0	0	0	0	0	0	0	0	1	-	-	0
1766892|F|0-61:T>G-61:T>G	1B	559332580	1	1	1	0	1	0	1	0	1	1	-	-	1	1	1	1	-	1	1	-	1	1	0	1	1	1	0	1	1	-	1	-	1	1	0	1	1	1	1	1	1	-	1	0	1	1	1
4989067|F|0-49:A>C-49:A>C	1B	559968414	0	0	0	1	0	1	0	1	0	0	0	0	0	0	1	2	1	0	0	0	0	0	1	0	0	0	1	0	0	1	0	0	0	0	1	0	0	0	0	0	0	0	0	1	0	0	0
5323534|F|0-12:C>T-12:C>T	1B	560251248	2	0	2	2	0	0	2	0	0	0	0	0	0	0	0	2	0	0	0	0	0	0	0	0	0	0	0	0	0	0	0	0	2	0	0	0	2	0	0	0	0	0	0	0	0	2	2
2249474|F|0-6:A>G-6:A>G	1B	561151613	0	0	0	0	0	0	0	0	0	0	0	0	0	0	0	0	0	0	1	0	0	0	0	0	0	0	0	0	0	0	0	0	0	0	0	0	0	0	0	0	0	0	0	0	0	0	0
7488564|F|0-17:C>T-17:C>T	1B	561157435	1	2	2	1	2	1	1	1	1	2	1	1	2	1	1	2	1	1	1	1	2	2	1	1	2	1	1	1	2	-	2	1	1	2	1	2	2	2	2	2	1	2	2	1	1	1	2
987187|F|0-28:C>G-28:C>G	1B	561269842	0	0	-	1	0	1	0	1	1	0	1	0	0	0	-	0	1	0	0	1	0	0	1	1	0	-	1	1	0	1	0	1	1	0	1	0	0	0	0	0	2	-	0	1	0	0	0
1004273|F|0-61:G>C-61:G>C	1B	561317303	1	1	1	0	1	0	1	1	1	1	1	1	1	2	1	2	0	1	1	1	1	1	0	1	1	-	0	1	1	0	1	1	1	1	0	1	1	1	1	1	1	1	1	0	1	1	1
1110810|F|0-18:C>T-18:C>T	1B	562459251	0	0	2	0	0	2	0	0	2	0	2	0	-	2	0	2	2	0	0	2	0	0	0	0	1	-	0	2	-	0	2	2	0	0	2	0	0	0	0	0	0	0	0	0	0	0	0
1244508|F|0-20:C>A-20:C>A	1B	562470093	-	-	-	-	-	-	2	0	0	2	0	0	-	-	1	0	1	0	1	0	0	0	0	2	0	-	0	2	0	2	0	2	2	0	0	0	0	0	0	0	2	-	-	2	2	-	-
1089763|F|0-33:C>T-33:C>T	1B	563066992	1	-	0	0	0	0	0	0	-	-	0	-	-	-	-	0	0	-	0	-	-	-	0	0	-	0	0	0	-	0	-	0	0	1	0	-	0	-	-	-	0	-	-	0	-	-	-
3955069|F|0-37:C>T-37:C>T	1B	563121168	0	0	0	0	2	0	2	0	0	0	0	0	0	0	0	2	-	0	0	0	0	0	-	0	0	0	0	0	0	0	0	0	-	0	0	0	0	0	0	0	1	0	0	0	0	0	0
999620|F|0-17:C>G-17:C>G	1B	563682772	1	0	-	1	0	1	1	1	1	1	1	0	0	0	0	1	1	-	1	-	0	0	1	1	1	0	1	1	0	1	1	1	1	0	1	0	0	0	0	0	1	-	-	1	0	0	0
996292|F|0-36:G>A-36:G>A	1B	564574859	-	-	0	0	1	0	0	0	0	0	0	-	-	-	-	1	0	-	0	0	-	-	0	0	0	-	-	0	1	0	0	0	0	-	0	-	-	-	-	-	0	-	-	0	-	-	-
1667871|F|0-58:G>C-58:G>C	1B	564574913	1	1	1	0	1	0	2	0	0	0	0	1	1	1	1	0	0	1	0	0	1	1	0	1	0	1	0	0	1	0	0	0	0	1	0	1	2	1	1	1	0	1	1	0	1	1	1
994762|F|0-19:C>G-19:C>G	1B	564653541	0	0	0	0	2	0	0	0	0	0	0	0	0	0	0	0	0	0	0	0	0	0	0	0	0	0	0	0	0	0	0	0	0	0	0	0	0	0	0	0	0	0	0	0	0	0	0
1081747|F|0-27:T>C-27:T>C	1B	565566678	1	2	-	0	1	0	0	0	0	0	0	1	1	0	-	0	0	1	0	0	-	-	-	0	0	1	0	0	1	-	0	0	-	1	0	-	1	1	2	-	0	-	-	0	1	0	1
1111200|F|0-8:T>C-8:T>C	1B	566016804	0	2	0	1	1	0	0	0	0	0	0	-	-	0	-	0	0	-	0	0	1	-	0	0	0	-	0	0	-	0	0	0	0	0	0	-	1	-	-	1	0	-	1	0	1	0	1
1093490|F|0-28:G>A-28:G>A	1B	566171274	0	2	0	-	0	0	0	-	-	-	-	-	0	1	-	0	-	0	1	-	0	0	-	0	0	0	-	0	-	-	0	0	-	0	-	0	1	-	0	0	1	0	0	0	-	1	0
5360230|F|0-7:G>A-7:G>A	1B	566171631	2	1	1	1	1	2	2	1	2	1	-	1	1	2	2	2	1	2	1	0	2	2	-	1	1	2	2	1	-	1	-	1	-	2	-	1	2	1	2	1	1	2	1	2	1	2	1
2281571|F|0-28:A>G-28:A>G	1B	566832616	2	2	-	0	2	-	0	2	2	2	1	1	2	1	0	1	2	2	2	2	2	2	2	2	0	1	2	0	2	0	1	2	2	2	2	0	2	2	2	-	2	2	2	2	1	0	0
1214435|F|0-17:C>G-17:C>G	1B	566956236	2	2	2	1	2	2	2	1	2	2	2	2	2	2	2	2	1	2	2	-	0	-	2	2	2	2	2	1	0	1	2	2	0	2	2	2	2	2	2	2	0	2	2	2	2	2	2
2349699|F|0-20:G>C-20:G>C	1B	566983115	2	2	2	2	2	0	2	2	0	2	0	2	2	2	2	0	0	2	2	0	2	2	2	2	0	2	2	2	2	2	0	2	0	2	0	2	2	2	2	2	2	2	2	2	2	2	2
4910411|F|0-29:A>G-29:A>G	1B	567986039	1	-	0	1	2	0	0	0	0	0	-	0	0	0	0	0	0	0	1	0	0	-	0	-	0	0	0	0	0	0	0	-	0	2	0	0	0	-	0	-	0	0	0	0	0	0	0
3024511|F|0-22:T>C-22:T>C	1B	568571636	2	2	2	2	2	2	2	2	0	2	2	2	2	2	2	2	2	2	2	2	2	2	0	2	2	2	2	2	2	2	2	2	2	2	2	2	2	2	0	2	0	2	2	2	2	2	2
100449984|F|0-56:C>G-56:C>G	1B	568571890	2	2	0	2	2	2	2	2	2	1	2	2	1	-	2	2	2	2	0	2	2	2	2	2	2	2	2	-	2	1	2	2	2	2	2	2	2	2	2	2	1	2	2	2	2	2	0
1003008|F|0-39:G>C-39:G>C	1B	568747212	1	0	0	1	2	0	0	0	0	0	0	0	0	0	0	0	0	0	1	0	0	0	0	0	0	0	0	0	0	0	0	0	0	2	0	0	0	0	0	0	0	0	0	0	0	-	0
1067346|F|0-25:G>T-25:G>T	1B	569563031	2	2	2	2	2	2	2	2	2	2	2	2	2	2	2	2	2	2	2	2	2	2	2	2	2	2	2	2	2	2	2	2	2	2	2	2	2	2	2	2	2	2	2	2	2	2	2
1125851|F|0-22:G>A-22:G>A	1B	569973960	2	1	0	0	2	-	0	1	-	0	-	-	1	1	1	-	0	-	0	-	0	-	2	1	-	0	2	-	1	2	0	1	0	2	-	1	2	0	1	-	2	-	2	2	-	-	1
1090997|F|0-8:A>G-8:A>G	1B	572148431	2	2	2	1	2	2	2	2	2	2	2	2	2	2	2	2	2	2	2	2	2	2	2	2	2	2	2	2	2	2	2	2	2	2	2	2	2	2	2	2	2	2	2	2	2	2	2
1109819|F|0-14:T>C-14:T>C	1B	572257612	0	-	-	0	0	1	1	1	1	1	1	-	-	-	-	1	-	1	1	-	-	-	1	1	1	-	1	1	-	1	1	1	1	0	-	-	-	-	-	-	1	-	-	1	-	1	1
1033032|F|0-44:A>G-44:A>G	1B	573008193	0	0	-	0	0	0	2	1	1	1	0	0	0	0	-	0	0	0	1	1	0	0	0	1	1	0	0	0	0	0	1	1	0	0	1	0	0	0	0	0	1	0	0	0	0	0	0
1202978|F|0-44:G>C-44:G>C	1B	573042356	2	2	2	2	2	2	2	2	0	2	2	2	2	2	2	2	2	2	2	2	2	2	2	2	2	2	2	2	2	2	2	2	2	2	2	2	1	2	2	2	2	2	2	2	2	2	2
100322720|F|0-13:T>C-13:T>C	1B	573387250	2	2	2	2	2	2	2	2	2	2	2	2	2	2	2	2	2	2	2	2	2	2	2	2	2	2	2	2	2	2	2	2	2	2	2	2	2	2	2	2	2	2	2	2	2	2	2
4002083|F|0-37:T>C-37:T>C	1B	573569523	2	1	1	1	1	1	1	1	1	1	1	1	1	1	1	1	1	1	1	1	1	1	1	1	1	1	1	1	1	1	1	1	1	1	2	1	1	1	1	1	1	1	1	1	1	1	1
3032129|F|0-14:G>C-14:G>C	1B	573620421	2	2	2	0	2	2	2	2	2	2	2	2	2	2	2	2	2	2	0	2	2	2	2	2	2	2	2	2	2	2	2	2	2	2	2	2	2	2	2	2	2	2	2	2	2	2	2
2280520|F|0-16:G>C-16:G>C	1B	575445960	1	1	-	1	0	1	0	1	1	1	1	0	0	1	0	1	1	1	0	1	0	0	1	1	1	1	1	1	0	1	1	1	1	-	1	-	-	0	0	0	1	0	0	1	0	1	1
3024001|F|0-8:T>G-8:T>G	1B	575446026	2	2	2	2	2	2	2	2	2	2	2	2	2	2	2	2	2	2	2	2	2	2	2	2	2	2	2	2	2	2	2	2	2	2	2	2	2	2	2	2	2	2	2	2	2	2	2
9766819|F|0-8:A>G-8:A>G	1B	575712427	2	1	2	1	2	1	2	1	1	1	1	1	1	1	1	1	1	1	1	1	1	1	1	2	1	1	1	1	1	1	1	1	1	1	1	1	1	1	1	1	1	1	1	1	1	1	1
4991461|F|0-41:A>G-41:A>G	1B	575712646	1	1	-	1	1	1	1	1	1	1	1	1	1	1	1	1	1	1	1	1	1	1	1	1	1	1	1	1	1	1	1	1	1	1	1	1	-	1	1	1	1	1	1	1	1	1	1
1006460|F|0-46:A>C-46:A>C	1B	576223882	1	2	0	1	0	1	1	1	1	1	1	0	0	1	0	-	1	1	-	1	2	0	1	1	1	1	1	1	0	1	1	1	1	0	1	0	0	0	0	0	1	0	0	1	0	1	1
5578471|F|0-5:T>C-5:T>C	1B	576224446	2	2	2	2	2	2	2	2	2	2	2	2	2	2	2	2	2	2	2	2	2	2	2	2	2	2	2	2	2	2	2	2	2	2	2	2	2	2	2	2	2	2	2	2	2	2	2
2254802|F|0-44:T>C-44:T>C	1B	577653637	0	2	0	1	2	1	0	1	1	1	1	0	0	2	0	1	1	1	0	1	0	0	1	2	1	1	1	1	0	1	1	1	1	0	0	0	0	0	0	0	1	0	0	1	2	1	1
991658|F|0-16:G>T-16:G>T	1B	579782775	2	2	2	2	2	2	2	2	2	2	2	2	2	2	2	2	2	2	2	2	2	2	2	2	2	2	2	2	2	2	2	2	2	2	2	2	2	2	2	2	2	2	2	2	2	2	2
100488833|F|0-6:C>T-6:C>T	1B	579787260	2	2	2	2	-	2	0	1	-	1	2	1	-	2	0	2	2	0	0	-	1	1	1	2	-	0	2	0	-	0	1	1	2	1	0	1	2	1	-	1	-	1	1	2	1	0	0
5411777|F|0-64:C>T-64:C>T	1B	580624189	1	2	-	1	1	1	1	1	1	1	1	0	0	1	0	1	1	1	0	1	0	0	1	1	1	1	1	1	0	1	1	1	-	1	1	0	0	0	0	0	1	0	1	1	0	1	1
1014052|F|0-33:C>G-33:C>G	1B	581199944	0	2	1	0	1	0	0	0	0	0	0	1	1	0	1	0	0	0	1	0	1	1	0	0	0	0	0	0	1	0	0	0	0	0	0	1	1	1	1	1	0	1	0	0	1	0	0
5578103|F|0-38:C>G-38:C>G	1B	581200010	2	0	0	0	2	0	0	0	0	0	2	0	2	0	0	2	2	2	0	0	0	0	0	0	2	0	2	-	0	0	0	0	0	0	0	0	0	2	2	0	0	2	0	2	0	0	0
1032650|F|0-10:T>C-10:T>C	1B	582440562	0	0	0	0	0	0	0	1	1	1	1	0	0	0	0	0	0	0	0	1	0	0	1	0	1	0	0	0	0	0	1	1	1	0	0	0	0	0	0	0	-	0	0	0	0	0	0
1219581|F|0-44:C>G-44:C>G	1B	582544397	0	0	-	0	0	0	1	-	0	0	0	0	0	0	0	0	0	0	0	0	0	-	0	0	0	0	0	-	0	0	0	0	0	0	0	0	0	0	-	0	-	0	0	0	0	0	-
1695188|F|0-35:C>T-35:C>T	1B	582904973	2	2	2	0	2	2	2	2	0	0	0	2	2	2	2	2	2	0	0	0	0	2	2	2	2	2	0	2	2	0	0	0	0	2	0	2	2	2	2	2	0	2	2	2	2	2	2
100401179|F|0-17:G>T-17:G>T	1B	582905039	0	0	1	0	0	0	0	0	0	0	0	0	0	0	0	0	0	0	1	0	0	0	0	0	0	0	0	0	0	0	0	0	0	0	0	0	0	0	0	0	0	0	0	0	0	0	0
100401179|F|0-20:A>G-20:A>G	1B	582905039	2	0	2	0	0	0	0	0	2	2	2	0	0	2	2	2	0	2	-	2	0	0	2	0	2	0	2	0	0	0	0	2	2	0	0	0	0	2	0	0	2	0	0	0	0	0	0
100455950|F|0-23:C>A-23:C>A	1B	583209453	0	2	2	2	0	0	0	0	2	2	2	0	0	2	0	0	0	2	2	2	0	0	0	0	2	0	2	0	0	2	2	2	2	0	2	0	0	0	0	0	2	0	0	0	0	0	0
4993233|F|0-64:C>A-64:C>A	1B	583684833	0	-	1	-	1	-	-	0	0	0	0	1	1	1	1	0	-	0	-	0	-	1	0	0	0	1	1	-	-	1	0	0	0	1	-	-	1	1	1	-	0	1	1	1	-	1	1
2369529|F|0-46:C>G-46:C>G	1B	583759732	1	0	0	0	0	0	1	1	1	1	1	0	0	0	0	2	0	1	1	1	0	0	1	1	1	0	0	1	0	0	1	1	1	0	0	0	0	0	0	0	1	0	0	0	0	0	0
2278332|F|0-32:T>C-32:T>C	1B	583856122	0	0	-	0	0	0	0	0	0	0	2	0	0	0	0	0	0	1	0	0	0	0	0	0	0	0	0	0	0	0	0	0	0	0	0	0	0	0	0	0	0	0	0	0	0	0	0
993307|F|0-30:A>G-30:A>G	1B	583856188	1	1	-	1	1	1	1	1	1	1	1	-	1	1	1	1	-	-	1	1	1	1	1	1	1	1	-	1	1	1	1	1	1	1	1	1	1	1	1	1	1	1	1	1	1	-	1
6030960|F|0-15:T>G-15:T>G	1B	583972096	2	2	0	0	2	2	2	2	2	0	2	0	0	0	0	2	2	0	2	2	0	0	2	2	0	2	2	2	0	2	2	2	0	2	2	0	0	2	0	2	2	0	0	0	2	0	0
6030960|F|0-23:T>G-23:T>G	1B	583972096	0	0	0	0	0	2	0	0	0	0	0	0	0	0	0	0	2	0	0	0	0	2	0	0	0	0	0	0	0	0	0	0	0	0	0	2	0	0	0	0	0	0	2	0	0	0	0
4991950|F|0-31:T>C-31:T>C	1B	583986504	1	2	2	2	2	2	2	1	1	1	1	2	2	2	2	2	2	2	1	1	2	2	1	1	1	0	2	1	2	2	1	2	-	2	2	2	2	2	2	2	-	2	2	2	2	2	2
2289862|F|0-26:C>G-26:C>G	1B	584160638	0	0	0	0	0	0	0	0	0	0	0	0	0	-	0	0	0	1	0	0	0	0	0	0	0	0	0	0	0	0	-	0	-	0	0	0	0	0	0	0	0	0	0	0	0	0	0
1032267|F|0-15:C>T-15:C>T	1B	584320517	0	0	0	0	0	0	1	1	1	1	1	0	0	0	0	2	0	0	0	1	0	0	1	2	1	0	0	0	0	0	1	1	1	0	0	0	0	0	0	0	1	0	0	0	0	0	0
100473507|F|0-40:C>G-40:C>G	1B	584324895	2	0	2	0	0	0	2	2	0	0	0	0	0	2	2	2	0	0	0	0	0	0	0	2	0	2	0	0	0	0	0	0	0	0	0	0	0	2	0	0	0	0	0	2	0	0	0
3957981|F|0-49:A>C-49:A>C	1B	584656747	0	0	0	0	0	0	2	2	0	0	0	0	0	0	0	2	0	0	2	0	0	0	0	0	0	0	0	0	0	0	0	0	0	0	2	0	0	0	0	0	0	0	0	0	0	0	0
100441462|F|0-28:T>G-28:T>G	1B	585073794	2	2	2	2	2	2	2	2	2	2	2	2	2	2	2	2	2	2	2	2	2	2	2	2	2	2	2	2	2	2	2	2	2	2	2	2	2	2	2	2	2	2	2	2	2	2	2
100476604|F|0-20:T>C-20:T>C	1B	585073825	2	2	2	2	2	2	2	2	2	2	2	2	2	2	2	2	2	2	2	2	2	2	2	2	2	2	2	2	2	2	2	2	2	2	2	2	2	2	2	2	2	2	2	2	2	2	2
994839|F|0-41:G>C-41:G>C	1B	585073969	2	2	2	2	2	2	2	2	2	2	2	2	2	2	2	2	2	2	2	2	2	2	2	2	2	2	2	2	2	2	2	2	2	2	2	2	2	2	2	2	2	2	2	2	2	2	2
990910|F|0-52:T>C-52:T>C	1B	585075445	2	0	2	2	0	0	0	0	0	0	0	0	0	2	2	0	0	0	0	0	0	0	0	0	0	0	0	0	0	0	0	0	2	2	0	0	2	0	0	0	0	0	0	0	0	2	2
2257522|F|0-45:C>T-45:C>T	1B	585076021	0	0	0	0	0	0	0	0	0	0	0	0	0	0	0	2	0	1	0	0	0	0	0	0	0	0	0	1	0	0	0	0	0	0	0	0	0	0	0	0	0	0	0	0	0	0	0
1020555|F|0-24:G>A-24:G>A	1B	585167355	1	-	-	-	0	0	-	0	0	0	0	0	0	0	-	-	0	0	0	-	-	0	-	1	0	-	-	0	-	0	0	-	0	2	-	-	0	0	0	0	-	-	-	2	0	0	-
1207280|F|0-20:G>C-20:G>C	1B	585326011	1	1	-	1	1	-	1	1	1	1	1	1	1	1	1	-	1	0	1	1	-	1	-	1	1	1	1	-	1	-	1	-	1	1	-	1	-	1	1	1	1	1	-	1	1	1	1
985658|F|0-49:T>C-49:T>C	1B	585326348	1	1	-	1	1	1	1	-	1	-	-	-	-	1	1	1	1	0	1	-	1	1	1	1	-	1	1	0	1	-	1	1	1	-	-	1	1	1	1	1	1	-	1	1	1	1	1
1139478|F|0-44:G>A-44:G>A	1B	585548359	1	1	1	1	1	1	2	0	0	0	0	1	0	1	1	2	1	1	0	0	1	1	0	2	0	1	1	1	1	1	0	0	0	2	1	1	1	1	1	1	0	1	0	1	1	1	1
1082842|F|0-8:A>G-8:A>G	1B	587138312	0	0	2	0	0	0	2	1	-	-	-	0	1	0	0	2	0	0	1	1	0	0	-	0	-	0	0	0	0	0	-	-	-	0	0	0	0	0	0	0	1	0	-	0	0	0	0
1276419|F|0-52:A>C-52:A>C	1B	587276299	-	0	0	0	0	0	1	-	1	1	1	0	1	-	0	1	0	-	1	1	-	0	1	0	1	0	-	0	0	0	1	-	2	0	0	0	0	0	0	0	1	0	-	-	0	0	-
2278315|F|0-29:A>T-29:A>T	1B	587501291	1	1	2	1	2	1	0	0	0	0	0	1	0	1	1	2	1	1	-	0	1	1	-	1	0	1	1	1	1	1	0	0	0	1	1	1	1	1	1	1	0	1	1	1	1	1	1
1132017|F|0-26:G>A-26:G>A	1B	587607110	0	0	2	0	2	0	1	1	1	1	1	-	1	0	0	2	0	0	1	1	0	0	1	0	1	0	0	0	0	0	1	1	2	0	0	0	0	0	0	0	1	0	0	0	-	0	0
1132017|F|0-50:C>G-50:C>G	1B	587607110	0	0	2	0	2	0	1	1	1	1	1	-	1	0	0	2	0	0	1	1	0	0	1	0	1	0	0	0	0	0	1	1	1	2	0	0	0	0	0	0	1	0	0	0	-	0	0
2305748|F|0-16:G>A-16:G>A	1B	587975150	2	0	2	2	2	0	0	0	0	0	0	2	0	0	2	0	0	2	0	0	2	2	0	2	0	2	0	2	2	0	0	0	0	2	0	2	2	2	0	2	0	2	0	2	2	2	2
2305748|F|0-20:A>G-20:A>G	1B	587975150	0	0	0	0	2	0	0	0	0	0	2	0	0	2	0	0	0	0	0	0	0	0	2	0	0	0	0	0	0	0	0	0	0	0	0	0	0	0	0	0	0	0	0	0	0	0	0
1087994|F|0-60:A>T-60:A>T	1B	588004955	0	1	0	0	2	0	0	0	0	0	0	0	0	1	0	0	0	-	0	0	0	1	0	1	-	-	0	0	-	0	0	0	0	-	0	-	1	1	1	1	0	1	0	-	0	1	-
2262137|F|0-49:C>T-49:C>T	1B	588225335	0	1	1	-	1	0	-	1	1	1	1	-	1	1	-	1	0	1	1	1	1	1	1	1	2	0	0	0	1	0	1	1	1	-	0	1	0	1	1	1	1	1	-	2	0	1	0
1161327|F|0-18:A>G-18:A>G	1B	588503113	2	0	0	2	0	2	0	2	2	2	0	0	0	0	0	0	2	0	0	2	0	0	2	0	2	0	0	0	0	0	2	2	0	0	0	0	0	0	0	0	2	0	0	0	0	0	0
989512|F|0-34:G>C-34:G>C	1B	589501298	2	0	2	0	0	2	0	2	0	2	2	0	0	0	0	2	2	0	0	2	0	0	0	0	0	0	2	2	0	2	0	2	2	0	2	0	0	0	0	0	2	0	0	0	0	2	0
2259299|F|0-24:G>T-24:G>T	1B	589890270	0	0	1	1	0	1	0	0	0	0	0	1	0	0	0	-	-	0	-	-	0	0	0	0	1	1	1	0	-	1	0	0	0	0	1	-	-	0	0	0	1	0	-	1	1	0	1
3027141|F|0-12:G>C-12:G>C	1B	591225640	0	0	2	0	0	0	0	0	0	0	0	0	0	0	0	0	0	0	2	0	2	2	0	0	0	0	0	2	0	0	0	0	0	2	0	2	2	2	0	2	0	2	2	0	0	0	0
100476697|F|0-8:A>C-8:A>C	1B	591355654	0	2	0	0	2	2	2	2	2	2	2	2	2	2	2	2	2	2	2	2	2	2	2	2	2	2	2	2	2	2	2	2	0	2	2	2	2	2	2	2	2	2	2	2	2	0	2
1036346|F|0-13:A>G-13:A>G	1B	591355688	2	2	-	2	2	2	2	2	2	2	2	2	2	2	2	2	2	2	2	2	2	2	2	2	2	2	2	2	2	2	2	0	2	2	2	2	2	2	2	2	2	2	2	2	2	2	2
1093051|F|0-63:C>T-63:C>T	1B	591364728	-	1	-	-	1	0	1	1	1	1	1	-	-	-	0	2	-	1	0	0	1	1	1	1	-	-	0	1	1	0	1	1	1	1	0	1	-	1	1	1	0	1	-	0	0	-	-
1180344|F|0-36:A>C-36:A>C	1B	591424980	2	2	-	2	2	2	2	2	2	2	2	2	1	2	2	2	2	2	2	2	2	2	2	2	2	2	2	2	2	2	2	-	2	2	2	1	2	2	2	2	2	2	2	2	2	2	2
5357316|F|0-15:T>C-15:T>C	1B	591436202	0	2	0	2	0	0	2	0	0	0	0	0	0	0	0	2	0	2	0	0	0	0	2	0	2	0	0	0	0	0	0	0	0	0	0	2	0	0	0	0	0	0	-	2	0	2	0
100402333|F|0-9:C>T-9:C>T	1B	591883291	2	0	0	0	0	0	0	0	0	0	0	0	0	0	0	0	0	0	0	0	0	0	0	2	0	0	0	0	0	0	0	0	0	0	0	0	0	0	0	0	0	0	0	0	0	0	0
1132412|F|0-10:G>A-10:G>A	1B	592209697	0	1	2	0	2	0	0	0	0	0	0	0	0	2	0	0	0	1	0	0	1	1	-	1	0	0	0	0	1	0	0	0	0	0	0	1	0	1	1	1	0	1	-	0	0	1	0
1201612|F|0-62:C>T-62:C>T	1B	592304741	2	0	-	0	0	-	0	0	0	-	0	0	0	0	0	0	0	0	0	0	0	0	0	0	0	0	0	0	0	0	-	0	0	0	0	-	0	-	0	0	0	-	0	0	0	0	0
1114862|F|0-31:C>G-31:C>G	1B	592649046	-	1	-	-	1	0	0	1	1	-	0	0	1	1	0	0	0	-	0	0	1	-	1	1	0	0	0	1	1	-	-	-	0	0	0	1	0	1	1	1	0	-	-	0	-	1	0
1219886|F|0-55:A>G-55:A>G	1B	592655572	0	0	-	0	0	0	0	-	0	1	1	0	0	0	1	0	0	0	1	0	0	0	0	0	0	0	0	0	0	0	1	0	1	0	0	0	0	0	0	0	1	0	0	0	0	0	0
1071077|F|0-18:G>A-18:G>A	1B	592853021	0	1	2	0	2	0	0	0	0	0	0	0	0	2	0	0	0	2	0	0	1	2	-	1	-	0	0	0	1	0	0	0	0	0	-	1	0	1	1	1	0	1	0	0	0	1	0
4911153|F|0-47:A>T-47:A>T	1B	593013425	1	1	-	0	1	1	1	-	-	0	0	1	-	1	0	1	-	1	-	1	1	1	-	1	1	1	1	-	1	1	0	-	0	1	1	1	1	1	1	1	2	1	1	1	1	1	1
1107582|F|0-28:C>G-28:C>G	1B	593835358	0	-	-	0	1	0	-	-	-	0	-	-	0	-	0	0	0	-	0	0	-	1	0	1	0	-	-	0	-	-	0	0	0	0	0	1	-	1	-	-	0	-	0	-	0	1	-
5411469|F|0-7:G>A-7:G>A	1B	593910572	0	1	1	1	1	1	1	1	1	1	1	1	1	1	1	1	1	1	1	0	1	1	1	1	0	1	1	1	1	1	1	1	1	2	1	1	1	1	1	1	2	1	0	1	1	1	1
1094239|F|0-18:T>C-18:T>C	1B	593916790	1	1	2	0	2	0	0	0	0	-	0	0	0	2	0	0	0	1	0	-	1	1	-	1	1	0	0	0	1	0	-	0	0	2	0	2	0	2	1	1	-	1	1	0	0	1	0
979184|F|0-40:G>T-40:G>T	1B	594654791	1	0	0	0	0	0	0	-	-	0	0	0	0	0	0	0	0	0	0	1	0	0	0	0	1	0	0	0	0	0	0	-	0	1	0	0	0	0	0	0	2	0	1	0	0	0	0
2277056|F|0-37:T>A-37:T>A	1B	595025470	1	1	1	0	2	-	2	0	0	-	1	-	1	-	1	2	-	1	-	1	-	-	1	1	1	1	-	1	1	-	1	0	1	1	-	-	1	-	1	-	1	-	1	-	-	-	1
1093210|F|0-23:C>G-23:C>G	1B	595177433	2	0	2	2	0	2	2	2	2	2	2	2	0	0	2	2	2	0	2	2	2	2	2	2	2	2	2	2	0	2	2	2	2	2	2	2	2	2	0	2	2	2	0	2	2	2	0
1676187|F|0-29:G>C-29:G>C	1B	595177492	0	1	-	0	1	1	0	0	-	1	1	1	1	1	1	0	-	1	1	0	1	1	1	1	0	1	-	-	1	-	1	-	1	1	1	1	1	1	-	1	0	1	1	1	1	1	1
3937288|F|0-27:A>G-27:A>G	1B	596039944	2	2	2	2	2	0	2	2	2	2	2	2	2	2	2	2	2	2	2	2	2	2	2	2	2	2	2	2	2	2	2	2	2	2	2	2	2	2	2	2	2	2	2	2	2	2	2
1204644|F|0-49:T>A-49:T>A	1B	597118237	-	0	-	0	0	-	-	-	1	2	2	0	0	0	0	0	2	0	-	-	-	0	2	0	2	0	2	0	-	2	2	1	1	0	2	0	0	0	0	-	0	0	-	2	-	0	1
2278554|F|0-48:A>G-48:A>G	1B	597806602	1	1	1	0	-	-	0	0	0	-	1	1	1	1	1	-	1	1	1	1	1	1	0	1	1	1	1	1	1	1	1	0	1	1	1	-	1	1	1	1	1	1	-	1	1	1	-
100301579|F|0-11:C>T-11:C>T	1B	598192010	2	2	2	2	2	2	2	2	0	2	0	2	0	2	2	2	0	0	0	0	0	2	2	2	2	2	2	2	2	2	2	0	0	0	0	2	0	2	2	2	2	0	2	2	2	2	2
1211328|F|0-10:C>A-10:C>A	1B	598192076	2	2	2	2	2	2	2	0	2	2	2	2	2	2	2	2	0	2	0	2	0	2	1	2	2	2	2	2	0	2	2	2	2	2	2	2	2	2	2	0	2	2	2	2	2	2	2
1211328|F|0-37:G>A-37:G>A	1B	598192076	0	2	0	2	0	2	2	2	2	2	2	0	0	0	0	2	2	0	2	2	0	0	1	0	2	2	2	0	0	2	2	2	2	0	2	0	2	0	0	0	2	0	0	2	0	2	2
3951008|F|0-18:C>G-18:C>G	1B	598854112	0	0	0	-	0	0	0	0	0	0	0	-	0	0	0	0	0	0	1	0	0	0	0	0	0	0	0	0	0	0	0	0	0	0	0	0	0	0	0	0	0	0	0	0	0	0	0
3027436|F|0-21:T>C-21:T>C	1B	600021822	0	0	0	1	2	0	0	0	0	0	-	0	0	2	0	0	0	0	0	0	0	0	0	0	0	0	0	0	0	0	0	-	-	0	0	0	0	0	0	0	0	0	0	0	0	0	0
3031991|F|0-47:A>G-47:A>G	1B	600885958	0	0	0	0	0	0	0	0	0	0	0	0	0	0	0	0	0	0	0	0	0	0	0	0	0	0	0	0	0	0	0	0	0	0	0	0	0	0	0	0	0	0	0	0	0	0	0
984632|F|0-17:T>C-17:T>C	1B	601252955	1	0	0	1	0	-	-	-	-	-	-	-	0	-	0	1	-	0	0	-	0	0	-	0	-	0	-	-	-	0	-	-	-	0	-	0	0	0	0	-	-	0	0	-	-	0	0
1126326|F|0-16:A>C-16:A>C	1B	601268127	0	0	0	0	0	0	0	0	0	1	0	0	0	0	0	2	0	0	0	0	0	0	0	0	0	0	0	0	0	0	1	0	0	0	0	0	0	0	0	0	2	0	0	0	0	0	0
3024957|F|0-12:A>G-12:A>G	1B	601377907	0	0	0	1	2	1	2	0	0	0	0	1	0	0	1	2	1	0	0	0	0	0	0	0	0	1	1	1	0	1	0	0	0	2	1	0	1	0	0	0	0	0	0	1	1	0	2
4989120|F|0-14:G>C-14:G>C	1B	602234377	1	-	-	1	-	0	1	1	1	1	1	-	1	1	0	1	0	1	-	1	1	1	1	1	1	0	0	0	-	0	1	1	1	1	0	1	0	-	-	1	1	1	1	0	-	-	-
100500812|F|0-19:T>C-19:T>C	1B	602238847	2	2	1	2	2	2	2	2	2	0	0	1	-	2	2	2	2	2	2	0	2	1	2	2	2	2	2	2	2	2	2	2	2	1	0	2	1	2	2	-	2	2	0	0	-	2	0
4989538|F|0-50:A>G-50:A>G	1B	602247244	0	0	-	-	0	1	0	2	0	0	0	-	0	0	1	0	1	0	0	0	0	0	0	0	0	1	1	1	0	1	0	0	0	0	1	0	1	0	0	0	0	0	0	1	1	0	1
2270676|F|0-32:T>C-32:T>C	1B	603092422	1	1	-	1	1	0	1	1	1	1	-	1	1	1	0	1	0	1	1	1	1	1	1	1	1	1	0	0	1	0	1	1	1	2	0	-	0	1	1	1	1	1	1	0	1	1	0
1129897|F|0-47:G>C-47:G>C	1B	603092488	0	0	0	0	0	0	2	2	0	0	0	0	0	0	0	0	0	0	2	0	0	0	0	0	0	0	0	0	0	0	0	0	0	0	0	0	0	0	0	0	0	0	0	0	0	0	0
1215183|F|0-36:G>T-36:G>T	1B	603092776	1	2	1	1	1	1	1	2	1	1	1	2	1	1	1	1	1	2	2	2	2	1	2	2	1	1	2	1	1	1	2	2	1	1	2	1	1	1	1	1	2	2	1	1	1	2	2
1081796|F|0-34:T>C-34:T>C	1B	603280972	2	1	1	2	1	-	-	-	1	2	1	2	1	1	1	2	1	1	1	1	1	1	1	1	1	1	1	1	1	1	2	1	-	1	1	1	1	1	1	1	2	1	1	1	2	1	1
3024284|F|0-20:A>T-20:A>T	1B	603297843	0	-	-	0	0	0	1	1	1	0	1	0	1	0	0	0	0	-	-	1	-	-	1	-	1	-	0	0	-	0	0	1	1	-	0	-	0	0	-	-	2	-	-	0	0	-	0
4911037|F|0-62:C>G-62:C>G	1B	603511376	2	1	-	0	1	0	0	0	0	0	0	0	0	-	0	0	0	1	1	-	1	1	0	1	0	1	0	0	1	0	0	0	0	1	0	1	0	1	1	1	0	1	1	0	0	-	0
978671|F|0-39:T>G-39:T>G	1B	603514652	0	1	1	0	2	0	0	0	0	0	0	0	0	1	0	0	0	1	-	0	1	-	0	-	0	1	0	0	1	0	0	0	0	1	0	-	0	0	1	1	0	-	1	0	0	1	0
5324070|F|0-5:T>C-5:T>C	1B	603604684	1	1	0	1	1	1	-	-	-	1	-	1	-	1	1	1	1	1	-	-	1	1	-	1	-	1	1	1	1	1	1	-	-	1	1	1	1	1	1	1	1	1	1	1	1	1	1
12776715|F|0-19:C>G-19:C>G	1B	603604684	1	1	-	1	1	1	0	-	0	1	0	1	0	1	1	1	1	1	-	0	1	1	0	1	0	1	1	1	1	1	1	0	0	1	1	1	1	1	1	1	2	1	1	1	1	1	1
3959911|F|0-6:T>C-6:T>C	1B	603605280	0	2	2	0	2	0	2	0	0	0	0	2	2	2	0	2	0	2	2	2	2	2	2	0	2	2	2	0	2	0	0	0	0	2	0	2	1	2	2	2	2	2	2	2	2	0	1
1201926|F|0-65:G>C-65:G>C	1B	603748567	0	-	-	0	1	0	0	0	0	0	0	0	0	-	-	0	-	-	1	-	-	1	0	1	-	1	0	0	1	0	-	0	0	1	0	1	-	1	1	1	-	-	1	0	0	-	-
1091858|F|0-45:C>T-45:C>T	1B	604020735	0	1	-	0	1	0	0	0	0	0	0	0	0	1	0	0	0	1	1	0	1	1	0	1	0	1	0	0	1	0	0	0	0	1	-	1	0	1	1	1	0	1	1	0	0	1	0
1064989|F|0-6:T>C-6:T>C	1B	604147263	2	2	0	0	0	2	0	2	2	2	0	2	0	2	0	2	2	0	0	2	0	0	0	0	2	0	2	0	0	2	2	2	0	2	2	0	0	0	0	2	2	0	0	0	2	2	0
100425108|F|0-16:T>C-16:T>C	1B	604310307	2	2	2	2	2	2	2	2	2	2	2	2	2	2	2	2	2	2	2	2	2	2	2	2	2	2	2	2	2	2	2	2	2	2	2	2	2	2	2	2	2	2	2	2	2	2	2
3023424|F|0-11:G>A-11:G>A	1B	604325646	1	0	0	1	0	1	1	1	1	1	1	-	1	2	1	1	1	0	0	1	-	0	1	0	-	-	2	1	0	1	1	1	1	0	1	0	1	0	0	0	1	0	0	1	1	0	1
1209708|F|0-39:C>T-39:C>T	1B	604837044	0	1	1	0	1	0	-	0	-	0	0	0	0	1	0	0	-	-	1	0	1	1	0	1	0	1	0	0	-	0	0	0	0	1	0	1	0	1	1	1	0	1	1	0	0	1	0
1089723|F|0-8:A>G-8:A>G	1B	606686839	0	2	0	2	2	1	2	2	2	2	2	2	2	2	0	2	1	0	2	2	0	2	0	2	2	2	1	2	2	1	2	0	2	0	1	2	2	2	2	2	2	0	2	1	2	2	2
2260946|F|0-54:A>C-54:A>C	1B	606689372	0	0	-	1	-	0	0	0	0	0	0	0	0	-	0	0	0	0	-	0	0	0	0	0	0	0	0	1	0	0	0	0	0	0	0	0	0	0	0	0	0	0	0	0	0	0	0
1219891|F|0-14:T>G-14:T>G	1B	608951150	0	0	2	0	0	0	2	2	0	0	0	0	0	0	2	2	0	0	2	0	0	0	0	0	0	-	0	0	0	2	0	0	2	2	0	0	2	0	0	0	0	0	0	2	0	0	2
1094820|F|0-57:G>T-57:G>T	1B	612401347	0	0	0	0	0	0	0	0	0	-	0	0	0	0	0	0	-	0	0	0	0	0	0	0	0	0	0	-	0	-	0	0	0	0	0	-	0	0	0	-	0	0	-	0	0	0	0
1064677|F|0-10:A>G-10:A>G	1B	612865939	0	0	0	0	0	0	0	0	0	0	0	1	0	-	0	0	0	0	0	0	0	0	0	0	0	0	0	0	0	0	0	0	-	0	0	0	-	0	0	0	0	0	0	0	1	0	0
100456260|F|0-17:C>T-17:C>T	1B	612919523	-	0	-	0	0	0	2	1	-	-	-	0	1	0	0	0	0	0	0	-	0	0	1	0	-	0	-	-	0	-	-	-	-	0	-	0	0	0	0	0	-	0	0	-	0	0	0
1059231|F|0-41:A>G-41:A>G	1B	613412953	0	0	0	0	0	1	1	1	1	0	1	0	1	0	0	2	1	0	0	1	0	0	-	0	1	0	0	1	0	0	0	1	1	0	0	0	0	0	0	0	2	0	0	0	0	0	0
3064922|F|0-24:C>A-24:C>A	1B	613419620	0	1	0	1	1	0	0	0	0	0	0	1	0	1	1	2	0	1	1	0	1	1	0	1	0	1	1	0	1	2	0	0	0	1	1	1	1	1	1	1	0	1	1	1	1	1	1
100229466|F|0-10:C>T-10:C>T	1B	613419665	0	0	0	0	0	0	0	0	0	1	0	0	0	0	0	0	0	0	0	0	0	0	0	0	0	0	0	0	0	0	1	0	0	0	0	0	0	0	0	0	2	0	0	0	0	0	0
4260609|F|0-17:A>G-17:A>G	1B	613523310	0	0	0	0	0	0	0	0	0	0	0	0	0	0	0	2	0	0	0	0	0	0	0	0	0	0	0	0	0	0	0	0	0	0	0	0	0	0	0	0	0	0	0	0	0	0	0
1666917|F|0-44:A>C-44:A>C	1B	613937298	0	1	2	1	1	1	0	0	0	1	0	1	0	1	1	2	1	0	1	0	1	1	0	1	0	1	1	0	1	1	1	0	0	2	1	1	1	1	1	1	1	1	1	1	1	1	1
2253996|F|0-24:G>A-24:G>A	1B	614270675	0	0	0	0	0	0	0	0	0	2	0	0	0	0	0	2	0	0	1	0	0	0	0	0	0	0	0	0	0	0	1	2	0	0	0	0	0	0	0	0	2	0	0	0	0	0	0
100186461|F|0-57:T>C-57:T>C	1B	614442384	1	-	-	1	1	1	-	0	0	0	0	-	0	1	1	0	1	1	1	0	1	1	0	1	0	1	-	1	1	1	0	0	0	-	1	1	1	-	-	1	0	1	1	1	1	-	1
100487533|F|0-57:A>G-57:A>G	1B	614500798	2	1	2	1	2	2	2	1	1	1	1	1	1	1	1	1	2	1	2	-	1	1	1	1	1	1	0	2	1	0	1	1	1	2	0	1	1	1	1	1	1	2	1	2	1	1	1
2297841|F|0-8:C>T-8:C>T	1B	614719756	0	0	0	0	0	0	1	1	1	1	-	0	1	-	0	1	-	-	-	1	0	0	1	0	1	0	0	0	0	0	1	1	-	0	0	0	0	0	0	-	-	0	0	0	0	0	0
1666638|F|0-25:C>G-25:C>G	1B	614968673	2	2	2	2	2	2	2	2	2	2	2	2	2	2	2	2	2	2	2	2	2	2	2	2	2	2	2	2	2	2	2	2	2	2	2	2	2	2	2	2	2	2	2	2	2	2	2
1047385|F|0-18:C>G-18:C>G	1B	615019306	2	2	2	2	2	2	2	2	2	2	2	2	2	2	2	2	2	2	2	2	2	2	2	2	2	2	2	2	2	2	2	2	2	2	2	2	2	2	2	2	2	2	2	2	2	2	2
2258021|F|0-10:C>T-10:C>T	1B	615019866	0	1	0	1	1	0	0	-	-	-	-	1	-	2	1	1	0	1	1	-	1	1	-	1	-	1	0	0	1	0	-	-	-	2	0	1	1	1	1	1	-	1	1	0	1	1	1
1136337|F|0-25:T>C-25:T>C	1B	615497534	0	1	-	1	1	0	1	-	1	1	1	-	1	1	-	1	-	1	1	1	1	1	1	-	1	1	0	-	1	0	1	1	1	-	0	1	1	1	1	-	1	1	-	0	1	1	1
3034534|F|0-5:A>C-5:A>C	1B	615499560	1	2	2	2	2	1	2	2	2	2	2	2	2	2	2	2	1	2	2	2	2	2	2	2	2	2	1	1	2	1	2	2	2	2	1	2	2	2	2	2	2	2	2	1	2	2	2
1054439|F|0-11:A>T-11:A>T	1B	615623534	1	0	0	0	0	1	1	1	1	1	1	0	1	0	0	1	1	0	0	1	0	0	1	0	1	0	1	1	0	1	1	1	1	0	1	0	0	0	0	0	1	0	0	2	0	0	0
1214915|F|0-28:C>T-28:C>T	1B	615751406	0	0	-	0	0	0	1	1	1	1	1	0	1	0	0	1	0	0	0	1	0	0	1	0	-	0	0	1	0	-	1	-	1	0	0	0	0	0	0	0	1	0	0	0	-	0	0
1207609|F|0-15:A>G-15:A>G	1B	616310921	2	2	1	2	2	2	2	2	2	2	2	2	2	2	2	2	2	2	2	2	2	2	2	2	2	2	2	2	2	1	2	2	2	2	2	2	2	2	2	-	2	2	2	2	2	2	2
1378815|F|0-35:A>G-35:A>G	1B	616770089	1	1	-	1	1	1	0	0	0	0	2	1	0	1	1	2	1	1	1	0	1	1	0	1	0	1	1	-	1	1	0	0	0	1	1	1	1	1	1	1	0	1	1	1	1	1	1
5325590|F|0-46:G>T-46:G>T	1B	618006106	0	2	-	2	0	2	0	0	2	0	0	0	2	0	2	2	2	0	1	2	2	2	0	2	2	0	2	2	0	2	0	0	0	2	0	2	0	2	2	2	2	2	2	2	2	2	0
100426598|F|0-9:T>C-9:T>C	1B	618042444	2	2	2	1	2	2	2	2	2	2	2	2	2	2	2	2	2	2	2	2	2	2	2	2	2	2	2	2	2	2	2	2	2	2	2	2	2	2	2	2	2	2	2	2	2	2	2
1117717|F|0-6:G>A-6:G>A	1B	619588077	1	0	0	0	2	0	-	-	-	-	-	0	-	0	1	-	0	1	1	-	0	0	-	0	-	0	0	-	0	0	-	-	-	2	0	0	0	0	0	0	-	0	0	0	0	0	-
1398726|F|0-32:G>T-32:G>T	1B	620453460	0	2	2	2	2	2	2	0	0	0	2	2	2	2	2	2	2	2	2	0	2	2	2	2	0	2	0	2	2	0	0	0	0	2	2	1	2	2	2	2	0	2	2	2	2	0	1
1398726|F|0-34:A>G-34:A>G	1B	620453460	2	2	2	2	2	2	2	2	2	2	0	2	2	2	0	2	2	0	2	2	2	2	2	2	0	2	2	2	2	2	2	2	2	2	2	1	0	2	2	2	2	2	2	2	2	2	1
1398726|F|0-65:A>G-65:A>G	1B	620453460	0	0	0	0	0	0	0	0	0	0	2	0	0	0	2	0	0	2	2	0	0	0	0	0	0	2	0	0	0	0	0	0	0	2	0	-	0	2	2	2	0	2	0	2	0	2	-
993564|F|0-57:A>C-57:A>C	1B	620495336	2	2	2	2	2	2	2	2	2	2	2	2	2	2	2	2	2	2	2	2	2	2	2	2	2	2	2	2	2	2	2	2	2	2	2	2	2	2	2	2	2	2	2	2	2	2	2
987595|F|0-59:G>A-59:G>A	1B	621988260	2	2	0	0	2	2	0	2	-	2	-	0	0	1	0	2	-	2	0	2	0	2	2	2	2	0	0	2	1	0	2	-	0	2	2	2	0	2	2	2	0	2	2	2	2	2	2
1026222|F|0-34:G>C-34:G>C	1B	622468814	2	2	0	2	2	2	2	2	2	2	0	0	2	0	2	2	0	2	2	2	2	2	2	2	0	2	2	2	2	2	2	2	2	0	0	0	2	0	2	2	2	0	0	2	2	0	2
1111227|F|0-27:C>T-27:C>T	1B	622696461	0	0	0	0	0	-	1	1	1	1	1	0	1	0	0	1	-	0	0	1	0	0	1	0	1	0	-	1	-	-	1	1	1	0	1	0	0	0	0	0	1	0	-	-	0	0	0
1228287|F|0-24:T>C-24:T>C	1B	623682261	0	1	-	1	1	-	-	0	0	0	0	1	0	1	1	0	0	-	0	0	1	1	0	1	0	1	0	0	1	0	-	0	0	1	0	1	1	1	1	1	-	1	1	0	1	1	1
1254550|F|0-13:G>T-13:G>T	1B	623839618	0	1	1	1	1	0	0	0	0	0	0	1	0	1	1	2	0	-	0	0	1	1	0	1	0	1	0	0	1	0	-	0	0	1	0	1	1	1	1	1	0	1	1	0	1	1	1
100228103|F|0-21:C>T-21:C>T	1B	623884522	2	1	2	-	1	2	0	0	2	2	2	1	2	0	1	2	2	2	0	2	1	1	2	1	2	-	2	-	1	2	2	1	2	2	2	1	1	1	1	1	2	1	1	2	1	1	-
994939|F|0-51:T>G-51:T>G	1B	624087698	0	2	-	-	0	1	2	0	-	2	-	1	1	0	1	2	0	0	1	2	-	2	1	2	0	1	2	0	1	2	2	2	1	1	-	1	-	-	0	0	0	0	0	0	0	0	0
3024345|F|0-8:A>C-8:A>C	1B	624499021	2	0	2	2	2	2	2	0	2	2	2	2	2	0	0	2	2	0	2	2	2	2	0	0	0	0	2	2	0	2	2	2	2	2	2	0	0	2	2	0	2	2	0	0	2	0	0
978422|F|0-33:A>G-33:A>G	1B	624507493	2	2	0	0	2	0	2	2	2	2	-	0	0	0	0	2	2	2	0	2	0	0	2	0	0	2	2	2	0	2	2	0	0	2	2	-	-	2	2	0	2	0	2	2	2	0	2
3034051|F|0-13:T>C-13:T>C	1B	624886176	1	2	2	2	2	2	2	2	2	-	2	2	1	2	2	2	0	2	2	1	2	0	2	2	1	2	2	0	2	2	1	2	2	2	2	2	2	2	2	0	1	0	1	2	2	2	2
3942658|F|0-14:C>T-14:C>T	1B	625083237	2	2	2	2	2	2	2	2	2	2	2	2	1	2	2	2	2	2	2	2	2	2	2	2	2	2	2	2	2	2	2	2	2	2	2	2	2	2	2	2	2	2	2	2	2	2	2
3942658|F|0-25:A>G-25:A>G	1B	625083237	2	0	2	0	2	0	0	0	0	0	0	0	-	0	0	0	0	0	0	0	0	0	0	0	0	0	0	0	0	0	0	0	0	0	0	0	0	0	0	0	0	0	0	0	0	0	0
2267926|F|0-20:G>A-20:G>A	1B	625164674	1	0	-	-	0	0	0	0	0	0	0	-	0	0	-	0	0	-	0	0	0	0	0	0	0	0	0	0	0	0	0	0	0	0	0	0	-	0	0	0	0	0	0	0	0	-	-
3064493|F|0-20:T>C-20:T>C	1B	625466708	1	0	0	0	0	0	0	0	0	0	0	0	0	0	0	0	0	0	0	0	0	0	0	0	0	0	0	0	0	0	0	0	0	0	0	0	0	0	0	0	0	0	0	0	0	0	0
2269571|F|0-12:C>T-12:C>T	1B	626228036	1	0	0	0	0	0	0	-	0	0	0	0	0	0	0	0	-	0	0	0	0	0	0	0	0	0	0	0	0	-	-	0	0	0	0	0	0	-	-	0	0	0	0	0	0	0	0
1229574|F|0-43:G>C-43:G>C	1B	626228723	2	2	-	2	2	2	2	2	2	2	2	2	2	2	2	2	2	2	2	0	1	2	2	2	2	2	2	2	2	2	2	2	0	2	2	2	2	2	2	0	2	2	2	2	2	2	2
1113979|F|0-17:T>C-17:T>C	1B	626228945	1	0	0	0	2	0	0	0	0	0	0	0	0	0	0	0	0	0	0	0	0	0	0	0	0	0	0	0	0	0	0	0	0	0	0	0	0	0	0	0	0	0	0	0	0	0	0
100495931|F|0-10:T>C-10:T>C	1B	626595151	1	0	0	0	0	0	0	0	0	0	1	0	0	0	0	0	0	0	0	0	0	0	0	0	0	0	0	0	0	0	0	1	1	0	0	0	0	0	0	0	0	2	0	0	0	0	0
989771|F|0-44:C>G-44:C>G	1B	626687941	2	2	2	2	2	2	2	2	2	2	2	2	2	2	2	2	2	2	2	2	2	2	2	2	2	2	2	2	2	2	2	2	2	2	2	2	2	2	2	2	2	2	2	2	2	2	2
1215374|F|0-66:A>C-66:A>C	1B	626721586	0	0	0	0	0	0	0	0	0	0	0	0	0	0	0	0	0	0	0	0	0	0	0	0	0	0	0	0	2	0	0	0	0	0	0	0	0	0	0	0	0	0	0	2	0	0	0
100433767|F|0-24:C>T-24:C>T	1B	626726032	1	1	-	1	1	1	1	1	1	1	1	1	1	1	1	1	1	1	1	1	1	1	1	1	1	1	1	1	1	1	1	1	1	1	-	1	1	1	1	1	1	1	1	1	1	1	1
100434706|F|0-8:C>G-8:C>G	1B	627098033	2	2	2	2	2	2	2	2	2	2	2	2	2	2	2	2	2	2	2	2	2	2	2	2	2	2	2	2	2	2	2	2	2	2	2	2	2	2	2	2	2	2	2	2	2	2	2
982742|F|0-24:T>C-24:T>C	1B	627098722	0	0	-	1	0	-	0	0	0	1	0	0	0	0	0	0	1	1	0	0	0	0	1	0	0	1	0	0	0	0	1	0	0	2	0	0	0	0	0	0	0	0	0	1	2	0	0
1194599|F|0-43:A>G-43:A>G	1B	627920452	0	0	0	1	0	1	0	-	0	-	0	0	-	0	-	2	1	1	0	0	-	0	-	0	0	-	0	0	-	0	1	-	0	-	0	0	-	0	0	0	-	-	0	1	0	0	0
1046220|F|0-20:G>C-20:G>C	1B	628033554	0	0	1	-	0	1	0	0	0	1	0	0	0	2	0	2	1	1	0	0	0	0	1	0	0	1	0	0	0	0	1	0	0	0	0	0	0	0	0	0	0	0	0	1	0	0	-
1046220|F|0-66:A>G-66:A>G	1B	628033554	0	0	-	-	0	-	0	0	0	-	0	0	0	0	0	0	-	-	0	0	0	0	-	0	0	-	0	0	0	0	-	0	0	0	0	0	0	0	0	0	0	0	0	-	0	0	-
1066407|F|0-14:T>C-14:T>C	1B	628627682	0	0	0	2	0	2	2	0	0	0	0	2	0	0	-	2	2	0	0	0	0	0	0	0	0	2	2	0	0	2	0	0	0	0	2	0	2	0	0	0	0	0	0	2	2	0	2
100402783|F|0-7:T>C-7:T>C	1B	629304211	0	0	0	-	0	-	0	0	0	-	0	0	0	0	0	0	-	-	0	0	0	0	-	0	0	0	0	0	0	0	-	0	2	2	0	0	0	0	0	0	0	0	0	-	0	-	0
1217279|F|0-35:C>A-35:C>A	1B	629664285	0	2	2	2	0	0	0	0	0	1	0	0	0	1	0	0	0	1	0	0	0	0	1	0	0	1	0	0	0	0	1	0	0	0	0	0	0	0	0	0	0	0	0	0	0	1	1
1217279|F|0-54:A>G-54:A>G	1B	629664285	0	0	2	2	0	0	0	0	0	1	0	0	0	-	0	0	0	-	0	0	0	0	-	0	0	1	0	0	0	0	-	0	0	2	0	0	0	0	0	0	0	0	0	0	0	-	-
1080715|F|0-45:C>G-45:C>G	1B	629844981	2	2	2	2	2	0	2	0	0	2	2	2	2	2	2	0	0	2	2	2	2	2	0	0	0	0	2	0	2	2	2	0	2	2	0	2	0	2	2	2	2	2	2	0	2	2	0
984868|F|0-11:G>A-11:G>A	1B	630058415	0	2	2	1	0	0	0	0	0	1	0	0	0	2	0	0	0	1	0	0	0	0	1	0	0	0	0	0	0	0	1	0	0	0	0	0	1	0	0	0	0	0	0	0	0	1	1
1008774|F|0-11:G>T-11:G>T	1B	631128008	2	1	0	-	2	2	1	1	-	1	2	0	2	1	0	1	2	2	2	-	0	0	-	2	0	1	1	2	2	-	-	0	1	2	2	2	1	0	2	0	-	0	2	1	0	-	-
985289|F|0-51:C>G-51:C>G	1B	631718816	0	-	1	1	0	1	1	1	1	1	1	0	0	-	-	1	1	0	1	1	0	0	1	0	1	1	1	1	0	1	1	1	0	0	1	-	1	0	0	0	1	0	0	1	0	1	1
2276913|F|0-63:C>T-63:C>T	1B	631816626	0	2	-	1	0	-	-	1	1	-	1	0	0	-	0	1	-	0	-	1	0	0	1	0	1	-	1	1	0	-	-	-	0	0	-	0	-	0	0	0	-	0	0	1	0	-	-
14393735|F|0-10:C>A-10:C>A	1B	631837789	1	2	1	2	1	2	2	2	2	2	2	1	1	2	1	2	2	1	2	2	1	1	2	1	2	2	2	2	1	2	2	2	1	2	2	1	2	1	1	1	2	1	1	2	1	2	2
1272867|F|0-8:G>A-8:G>A	1B	632007288	2	2	2	2	2	2	1	1	2	1	2	2	1	2	2	2	2	2	2	1	2	2	2	1	2	2	2	1	2	2	2	2	2	2	2	2	2	2	2	2	2	2	2	2	2	1	0
1672015|F|0-37:C>T-37:C>T	1B	632007288	-	1	-	-	1	-	1	1	1	1	1	1	1	1	1	1	-	1	1	-	1	1	1	-	1	1	1	1	1	1	1	-	1	1	1	1	1	1	1	1	-	1	1	1	1	1	-
1235724|F|0-29:T>C-29:T>C	1B	632670376	0	1	1	-	2	1	1	1	1	1	1	1	-	1	-	1	1	1	1	1	-	1	1	-	-	-	1	1	1	1	-	1	0	1	1	-	1	1	-	1	1	1	1	1	1	1	-
100402102|F|0-8:T>G-8:T>G	1B	632716129	1	0	0	0	2	0	0	0	0	0	0	0	0	0	0	0	0	0	0	0	0	0	0	0	0	0	0	0	0	0	0	0	1	0	0	0	0	0	0	0	0	0	0	0	0	0	0
4910027|F|0-36:G>C-36:G>C	1B	632863799	0	-	-	0	0	0	0	-	0	-	0	0	0	0	-	0	0	0	-	0	-	-	0	0	0	0	0	-	0	0	0	-	0	-	0	0	0	0	0	0	-	0	0	0	-	0	0
1035915|F|0-17:A>G-17:A>G	1B	633786590	2	2	1	2	2	2	1	1	2	2	2	2	2	2	0	2	2	2	1	2	2	2	2	2	2	0	2	1	2	2	2	1	2	2	2	2	2	2	2	2	2	2	2	2	2	2	2
1006582|F|0-43:C>A-43:C>A	1B	633974845	1	1	-	1	-	1	-	1	-	1	1	-	0	1	1	1	1	1	1	-	-	0	1	-	1	1	1	1	-	1	1	-	1	-	1	-	1	-	-	-	1	0	-	1	-	1	-
1153340|F|0-15:T>A-15:T>A	1B	634412291	0	1	0	1	0	-	0	0	1	1	1	-	-	1	0	2	1	1	0	-	-	-	0	0	2	-	1	0	-	1	1	0	0	-	0	-	1	-	-	-	1	-	-	0	-	-	1
977296|F|0-58:T>C-58:T>C	1B	634501736	1	0	0	0	2	0	1	1	-	0	-	0	0	0	1	2	0	0	1	0	0	0	1	0	0	0	0	1	0	0	0	1	1	0	-	0	0	0	2	0	0	0	0	1	0	0	0
1021043|F|0-52:C>G-52:C>G	1B	634502641	2	0	1	1	0	2	1	1	-	2	1	-	-	2	1	2	-	2	-	2	0	0	1	0	2	0	2	2	0	2	2	1	2	0	1	-	-	0	0	0	2	-	0	1	0	1	-
1216467|F|0-26:T>A-26:T>A	1B	635437473	2	2	2	2	2	2	2	2	2	2	2	2	2	2	2	2	2	2	2	2	2	2	2	2	2	2	2	2	2	2	2	2	2	2	2	2	2	2	2	2	2	2	2	2	2	2	2
987417|F|0-44:C>G-44:C>G	1B	635870347	0	1	-	0	2	0	-	0	0	0	0	1	-	0	0	0	0	0	-	0	1	1	0	1	0	1	0	0	1	0	0	0	0	1	0	-	0	1	1	1	0	-	1	0	1	0	0
[truncated: 10,999 more rows]
[truncated: 553 more columns]
