# Supplementary material for: Exploring the Genetic Diversity and Population Structure of Wheat Landrace Population Conserved at ICARDA Genebank
Source: Front Genet. 2022 Jun 15;13:900572. doi: 10.3389/fgene.2022.900572 (PMC9240388; doi:10.3389/fgene.2022.900572)
Supplement: Supplementary file 2 [file Table1.XLSX]

## Sheet: Sheet1
Supplemental Table S1. List of bread wheat landraces used in the study.
serial no	GENO ID	Material	Origin
1	SEEDICAR25190	Triticum aestivum L.	SYRIA
2	SEEDICAR25262	Triticum aestivum L.	TURKEY
3	SEEDICAR25270	Triticum aestivum L.	TURKEY
4	SEEDICAR25278	Triticum aestivum L.	TURKEY
5	SEEDICAR25198	Triticum aestivum L.	TURKEY
6	SEEDICAR25206	Triticum aestivum L.	TURKEY
7	SEEDICAR25214	Triticum aestivum L.	TURKEY
8	SEEDICAR25222	Triticum aestivum L.	TURKEY
9	SEEDICAR25230	Triticum aestivum L.	TURKEY
10	SEEDICAR25238	Triticum aestivum L.	TURKEY
11	SEEDICAR25246	Triticum aestivum L.	TURKEY
12	SEEDICAR25254	Triticum aestivum L.	TURKEY
13	SEEDICAR25263	Triticum aestivum L.	TURKEY
14	SEEDICAR25271	Triticum aestivum L.	TURKEY
15	SEEDICAR25279	Triticum aestivum L.	TURKEY
16	SEEDICAR25199	Triticum aestivum L.	TURKEY
17	SEEDICAR25207	Triticum aestivum L.	TURKEY
18	SEEDICAR25215	Triticum aestivum L.	TURKEY
19	SEEDICAR25223	Triticum aestivum L.	TURKEY
20	SEEDICAR25231	Triticum aestivum L.	TURKEY
21	SEEDICAR25239	Triticum aestivum L.	TURKEY
22	SEEDICAR25247	Triticum aestivum L.	TURKEY
23	SEEDICAR25255	Triticum aestivum L.	TURKEY
24	SEEDICAR25192	Triticum aestivum L.	TURKEY
25	SEEDICAR25264	Triticum aestivum L.	TURKEY
26	SEEDICAR25280	Triticum aestivum L.	TURKEY
27	SEEDICAR25200	Triticum aestivum L.	TURKEY
28	SEEDICAR25208	Triticum aestivum L.	TURKEY
29	SEEDICAR25216	Triticum aestivum L.	TURKEY
30	SEEDICAR25224	Triticum aestivum L.	TURKEY
31	SEEDICAR25232	Triticum aestivum L.	TURKEY
32	SEEDICAR25240	Triticum aestivum L.	TURKEY
33	SEEDICAR25248	Triticum aestivum L.	TURKEY
34	SEEDICAR25256	Triticum aestivum L.	TURKEY
35	SEEDICAR25265	Triticum aestivum L.	TURKEY
36	SEEDICAR25273	Triticum aestivum L.	TURKEY
37	SEEDICAR25281	Triticum aestivum L.	TURKEY
38	SEEDICAR25201	Triticum aestivum L.	TURKEY
39	SEEDICAR25209	Triticum aestivum L.	TURKEY
40	SEEDICAR25217	Triticum aestivum L.	TURKEY
41	SEEDICAR25233	Triticum aestivum L.	TURKEY
42	SEEDICAR25241	Triticum aestivum L.	TURKEY
43	SEEDICAR25249	Triticum aestivum L.	TURKEY
44	SEEDICAR25194	Triticum aestivum L.	TURKEY
45	SEEDICAR25266	Triticum aestivum L.	TURKEY
46	SEEDICAR25274	Triticum aestivum L.	TURKEY
47	SEEDICAR25282	Triticum aestivum L.	TURKEY
48	SEEDICAR25202	Triticum aestivum L.	TURKEY
49	SEEDICAR25210	Triticum aestivum L.	TURKEY
50	SEEDICAR25218	Triticum aestivum L.	TURKEY
51	SEEDICAR25226	Triticum aestivum L.	TURKEY
52	SEEDICAR25234	Triticum aestivum L.	TURKEY
53	SEEDICAR25242	Triticum aestivum L.	TURKEY
54	SEEDICAR25250	Triticum aestivum L.	TURKEY
55	SEEDICAR25258	Triticum aestivum L.	TURKEY
56	SEEDICAR25267	Triticum aestivum L.	TURKEY
57	SEEDICAR25275	Triticum aestivum L.	TURKEY
58	SEEDICAR25203	Triticum aestivum L.	TURKEY
59	SEEDICAR25211	Triticum aestivum L.	TURKEY
60	SEEDICAR25219	Triticum aestivum L.	TURKEY
61	SEEDICAR25235	Triticum aestivum L.	TURKEY
62	SEEDICAR25243	Triticum aestivum L.	TURKEY
63	SEEDICAR25251	Triticum aestivum L.	TURKEY
64	SEEDICAR25259	Triticum aestivum L.	TURKEY
65	SEEDICAR25196	Triticum aestivum L.	TURKEY
66	SEEDICAR25268	Triticum aestivum L.	TURKEY
67	SEEDICAR25276	Triticum aestivum L.	TURKEY
68	SEEDICAR25204	Triticum aestivum L.	TURKEY
69	SEEDICAR25220	Triticum aestivum L.	TURKEY
70	SEEDICAR25228	Triticum aestivum L.	TURKEY
71	SEEDICAR25236	Triticum aestivum L.	TURKEY
72	SEEDICAR25244	Triticum aestivum L.	TURKEY
73	SEEDICAR25252	Triticum aestivum L.	TURKEY
74	SEEDICAR25260	Triticum aestivum L.	TURKEY
75	SEEDICAR25197	Triticum aestivum L.	TURKEY
76	SEEDICAR25269	Triticum aestivum L.	TURKEY
77	SEEDICAR25277	Triticum aestivum L.	TURKEY
78	SEEDICAR25205	Triticum aestivum L.	TURKEY
79	SEEDICAR25213	Triticum aestivum L.	TURKEY
80	SEEDICAR25229	Triticum aestivum L.	TURKEY
81	SEEDICAR25237	Triticum aestivum L.	TURKEY
82	SEEDICAR25245	Triticum aestivum L.	TURKEY
83	SEEDICAR25253	Triticum aestivum L.	TURKEY
84	SEEDICAR25261	Triticum aestivum L.	TURKEY
85	SEEDICAR25356	Triticum aestivum L.	TURKEY
86	SEEDICAR25364	Triticum aestivum L.	TURKEY
87	SEEDICAR25372	Triticum aestivum L.	TURKEY
88	SEEDICAR25292	Triticum aestivum L.	TURKEY
89	SEEDICAR25300	Triticum aestivum L.	TURKEY
90	SEEDICAR25308	Triticum aestivum L.	TURKEY
91	SEEDICAR25316	Triticum aestivum L.	TURKEY
92	SEEDICAR25324	Triticum aestivum L.	TURKEY
93	SEEDICAR25340	Triticum aestivum L.	TURKEY
94	SEEDICAR25348	Triticum aestivum L.	TURKEY
95	SEEDICAR25285	Triticum aestivum L.	TURKEY
96	SEEDICAR25357	Triticum aestivum L.	JORDAN
97	SEEDICAR25373	Triticum aestivum L.	TURKEY
98	SEEDICAR25293	Triticum aestivum L.	TURKEY
99	SEEDICAR25301	Triticum aestivum L.	TURKEY
100	SEEDICAR25317	Triticum aestivum L.	TURKEY
101	SEEDICAR25325	Triticum aestivum L.	TURKEY
102	SEEDICAR25341	Triticum aestivum L.	TURKEY
103	SEEDICAR25349	Triticum aestivum L.	TURKEY
104	SEEDICAR25286	Triticum aestivum L.	TURKEY
105	SEEDICAR25358	Triticum aestivum L.	IRAN
106	SEEDICAR25366	Triticum aestivum L.	TURKEY
107	SEEDICAR25374	Triticum aestivum L.	TURKEY
108	SEEDICAR25294	Triticum aestivum L.	TURKEY
109	SEEDICAR25302	Triticum aestivum L.	TURKEY
110	SEEDICAR25310	Triticum aestivum L.	TURKEY
111	SEEDICAR25318	Triticum aestivum L.	TURKEY
112	SEEDICAR25326	Triticum aestivum L.	TURKEY
113	SEEDICAR25334	Triticum aestivum L.	TURKEY
114	SEEDICAR25350	Triticum aestivum L.	TURKEY
115	SEEDICAR25287	Triticum aestivum L.	TURKEY
116	SEEDICAR25359	Triticum aestivum L.	TURKEY
117	SEEDICAR25375	Triticum aestivum L.	GREECE
118	SEEDICAR25295	Triticum aestivum L.	TURKEY
119	SEEDICAR25303	Triticum aestivum L.	TURKEY
120	SEEDICAR25311	Triticum aestivum L.	TURKEY
121	SEEDICAR25319	Triticum aestivum L.	TURKEY
122	SEEDICAR25327	Triticum aestivum L.	TURKEY
123	SEEDICAR25335	Triticum aestivum L.	TURKEY
124	SEEDICAR25343	Triticum aestivum L.	TURKEY
125	SEEDICAR25288	Triticum aestivum L.	TURKEY
126	SEEDICAR25360	Triticum aestivum L.	TURKEY
127	SEEDICAR25368	Triticum aestivum L.	TURKEY
128	SEEDICAR25376	Triticum aestivum L.	GREECE
129	SEEDICAR25296	Triticum aestivum L.	TURKEY
130	SEEDICAR25304	Triticum aestivum L.	TURKEY
131	SEEDICAR25312	Triticum aestivum L.	TURKEY
132	SEEDICAR25320	Triticum aestivum L.	TURKEY
133	SEEDICAR25328	Triticum aestivum L.	TURKEY
134	SEEDICAR25336	Triticum aestivum L.	TURKEY
135	SEEDICAR25344	Triticum aestivum L.	TURKEY
136	SEEDICAR25289	Triticum aestivum L.	TURKEY
137	SEEDICAR25361	Triticum aestivum L.	TURKEY
138	SEEDICAR25369	Triticum aestivum L.	TURKEY
139	SEEDICAR25377	Triticum aestivum L.	GREECE
140	SEEDICAR25305	Triticum aestivum L.	TURKEY
141	SEEDICAR25313	Triticum aestivum L.	TURKEY
142	SEEDICAR25321	Triticum aestivum L.	TURKEY
143	SEEDICAR25329	Triticum aestivum L.	TURKEY
144	SEEDICAR25337	Triticum aestivum L.	TURKEY
145	SEEDICAR25345	Triticum aestivum L.	TURKEY
146	SEEDICAR25290	Triticum aestivum L.	TURKEY
147	SEEDICAR25370	Triticum aestivum L.	TURKEY
148	SEEDICAR25306	Triticum aestivum L.	TURKEY
149	SEEDICAR25314	Triticum aestivum L.	TURKEY
150	SEEDICAR25322	Triticum aestivum L.	TURKEY
151	SEEDICAR25330	Triticum aestivum L.	TURKEY
152	SEEDICAR25338	Triticum aestivum L.	TURKEY
153	SEEDICAR25346	Triticum aestivum L.	TURKEY
154	SEEDICAR25363	Triticum aestivum L.	TURKEY
155	SEEDICAR25371	Triticum aestivum L.	TURKEY
156	SEEDICAR25299	Triticum aestivum L.	TURKEY
157	SEEDICAR25307	Triticum aestivum L.	TURKEY
158	SEEDICAR25315	Triticum aestivum L.	TURKEY
159	SEEDICAR25323	Triticum aestivum L.	TURKEY
160	SEEDICAR25331	Triticum aestivum L.	TURKEY
161	SEEDICAR25347	Triticum aestivum L.	TURKEY
162	SEEDICAR25355	Triticum aestivum L.	TURKEY
163	SEEDICAR25378	Triticum aestivum L.	GREECE
164	SEEDICAR25450	Triticum aestivum L.	IRAN
165	SEEDICAR25386	Triticum aestivum L.	IRAN
166	SEEDICAR25394	Triticum aestivum L.	IRAN
167	SEEDICAR25402	Triticum aestivum L.	IRAN
168	SEEDICAR25410	Triticum aestivum L.	IRAN
169	SEEDICAR25418	Triticum aestivum L.	IRAN
170	SEEDICAR25426	Triticum aestivum L.	IRAN
171	SEEDICAR25442	Triticum aestivum L.	IRAN
172	SEEDICAR25379	Triticum aestivum L.	GREECE
173	SEEDICAR25451	Triticum aestivum L.	SPAIN
174	SEEDICAR25459	Triticum aestivum L.	JORDAN
175	SEEDICAR25467	Triticum aestivum L.	SYRIA
176	SEEDICAR25387	Triticum aestivum L.	IRAQ
177	SEEDICAR25395	Triticum aestivum L.	IRAN
178	SEEDICAR25403	Triticum aestivum L.	IRAN
179	SEEDICAR25419	Triticum aestivum L.	IRAN
180	SEEDICAR25427	Triticum aestivum L.	IRAN
181	SEEDICAR25435	Triticum aestivum L.	IRAN
182	SEEDICAR25443	Triticum aestivum L.	SPAIN
183	SEEDICAR25380	Triticum aestivum L.	GREECE
184	SEEDICAR25452	Triticum aestivum L.	IRAN
185	SEEDICAR25460	Triticum aestivum L.	SYRIA
186	SEEDICAR25468	Triticum aestivum L.	SYRIA
187	SEEDICAR25388	Triticum aestivum L.	IRAQ
188	SEEDICAR25396	Triticum aestivum L.	IRAN
189	SEEDICAR25404	Triticum aestivum L.	IRAN
190	SEEDICAR25412	Triticum aestivum L.	IRAN
191	SEEDICAR25420	Triticum aestivum L.	IRAN
192	SEEDICAR25428	Triticum aestivum L.	IRAN
193	SEEDICAR25436	Triticum aestivum L.	IRAN
194	SEEDICAR25444	Triticum aestivum L.	SPAIN
195	SEEDICAR25381	Triticum aestivum L.	GREECE
196	SEEDICAR25461	Triticum aestivum L.	SYRIA
197	SEEDICAR25469	Triticum aestivum L.	SYRIA
198	SEEDICAR25389	Triticum aestivum L.	IRAQ
199	SEEDICAR25397	Triticum aestivum L.	IRAN
200	SEEDICAR25405	Triticum aestivum L.	IRAN
201	SEEDICAR25413	Triticum aestivum L.	IRAN
202	SEEDICAR25421	Triticum aestivum L.	IRAN
203	SEEDICAR25429	Triticum aestivum L.	IRAN
204	SEEDICAR25437	Triticum aestivum L.	IRAN
205	SEEDICAR25445	Triticum aestivum L.	IRAN
206	SEEDICAR25462	Triticum aestivum L.	SYRIA
207	SEEDICAR25438	Triticum aestivum L.	IRAN
208	SEEDICAR25455	Triticum aestivum L.	IRAN
209	SEEDICAR25463	Triticum aestivum L.	SYRIA
210	SEEDICAR25391	Triticum aestivum L.	IRAQ
211	SEEDICAR25399	Triticum aestivum L.	IRAN
212	SEEDICAR25407	Triticum aestivum L.	IRAN
213	SEEDICAR25415	Triticum aestivum L.	IRAN
214	SEEDICAR25431	Triticum aestivum L.	IRAN
215	SEEDICAR25447	Triticum aestivum L.	TURKEY
216	SEEDICAR25384	Triticum aestivum L.	SYRIA
217	SEEDICAR25392	Triticum aestivum L.	IRAQ
218	SEEDICAR25400	Triticum aestivum L.	IRAN
219	SEEDICAR25408	Triticum aestivum L.	IRAN
220	SEEDICAR25416	Triticum aestivum L.	IRAN
221	SEEDICAR25424	Triticum aestivum L.	IRAN
222	SEEDICAR25432	Triticum aestivum L.	IRAN
223	SEEDICAR25440	Triticum aestivum L.	IRAN
224	SEEDICAR25448	Triticum aestivum L.	IRAQ
225	SEEDICAR25385	Triticum aestivum L.	IRAN
226	SEEDICAR25457	Triticum aestivum L.	PALESTINE
227	SEEDICAR25465	Triticum aestivum L.	SYRIA
228	SEEDICAR25393	Triticum aestivum L.	IRAN
229	SEEDICAR25401	Triticum aestivum L.	IRAN
230	SEEDICAR25409	Triticum aestivum L.	IRAN
231	SEEDICAR25417	Triticum aestivum L.	IRAN
232	SEEDICAR25433	Triticum aestivum L.	IRAN
233	SEEDICAR25441	Triticum aestivum L.	IRAN
234	SEEDICAR25449	Triticum aestivum L.	IRAQ
235	SEEDICAR25472	Triticum aestivum L.	SYRIA
236	SEEDICAR25544	Triticum aestivum L.	SYRIA
237	SEEDICAR25552	Triticum aestivum L.	SYRIA
238	SEEDICAR25560	Triticum aestivum L.	SYRIA
239	SEEDICAR25480	Triticum aestivum L.	SYRIA
240	SEEDICAR25488	Triticum aestivum L.	SYRIA
241	SEEDICAR25496	Triticum aestivum L.	SYRIA
242	SEEDICAR25504	Triticum aestivum L.	SYRIA
243	SEEDICAR25512	Triticum aestivum L.	SYRIA
244	SEEDICAR25520	Triticum aestivum L.	SYRIA
245	SEEDICAR25528	Triticum aestivum L.	SYRIA
246	SEEDICAR25536	Triticum aestivum L.	SYRIA
247	SEEDICAR25473	Triticum aestivum L.	SYRIA
248	SEEDICAR25545	Triticum aestivum L.	SYRIA
249	SEEDICAR25553	Triticum aestivum L.	SYRIA
250	SEEDICAR25561	Triticum aestivum L.	SYRIA
251	SEEDICAR25481	Triticum aestivum L.	SYRIA
252	SEEDICAR25489	Triticum aestivum L.	SYRIA
253	SEEDICAR25497	Triticum aestivum L.	SYRIA
254	SEEDICAR25505	Triticum aestivum L.	SYRIA
255	SEEDICAR25513	Triticum aestivum L.	SYRIA
256	SEEDICAR25521	Triticum aestivum L.	SYRIA
257	SEEDICAR25529	Triticum aestivum L.	SYRIA
258	SEEDICAR25537	Triticum aestivum L.	SYRIA
259	SEEDICAR25474	Triticum aestivum L.	SYRIA
260	SEEDICAR25546	Triticum aestivum L.	SYRIA
261	SEEDICAR25554	Triticum aestivum L.	SYRIA
262	SEEDICAR25562	Triticum aestivum L.	SYRIA
263	SEEDICAR25482	Triticum aestivum L.	SYRIA
264	SEEDICAR25490	Triticum aestivum L.	SYRIA
265	SEEDICAR25498	Triticum aestivum L.	SYRIA
266	SEEDICAR25506	Triticum aestivum L.	SYRIA
267	SEEDICAR25514	Triticum aestivum L.	SYRIA
268	SEEDICAR25522	Triticum aestivum L.	SYRIA
269	SEEDICAR25530	Triticum aestivum L.	SYRIA
270	SEEDICAR25538	Triticum aestivum L.	SYRIA
271	SEEDICAR25475	Triticum aestivum L.	SYRIA
272	SEEDICAR25547	Triticum aestivum L.	SYRIA
273	SEEDICAR25555	Triticum aestivum L.	SYRIA
274	SEEDICAR25563	Triticum aestivum L.	SYRIA
275	SEEDICAR25483	Triticum aestivum L.	SYRIA
276	SEEDICAR25491	Triticum aestivum L.	SYRIA
277	SEEDICAR25499	Triticum aestivum L.	SYRIA
278	SEEDICAR25507	Triticum aestivum L.	SYRIA
279	SEEDICAR25515	Triticum aestivum L.	SYRIA
280	SEEDICAR25523	Triticum aestivum L.	SYRIA
281	SEEDICAR25531	Triticum aestivum L.	SYRIA
282	SEEDICAR25539	Triticum aestivum L.	SYRIA
283	SEEDICAR25476	Triticum aestivum L.	SYRIA
284	SEEDICAR25548	Triticum aestivum L.	SYRIA
285	SEEDICAR25556	Triticum aestivum L.	SYRIA
286	SEEDICAR25564	Triticum aestivum L.	SYRIA
287	SEEDICAR25492	Triticum aestivum L.	SYRIA
288	SEEDICAR25500	Triticum aestivum L.	SYRIA
289	SEEDICAR25508	Triticum aestivum L.	SYRIA
290	SEEDICAR25516	Triticum aestivum L.	SYRIA
291	SEEDICAR25524	Triticum aestivum L.	SYRIA
292	SEEDICAR25532	Triticum aestivum L.	SYRIA
293	SEEDICAR25540	Triticum aestivum L.	SYRIA
294	SEEDICAR25549	Triticum aestivum L.	SYRIA
295	SEEDICAR25557	Triticum aestivum L.	SYRIA
296	SEEDICAR25565	Triticum aestivum L.	SYRIA
297	SEEDICAR25485	Triticum aestivum L.	SYRIA
298	SEEDICAR25493	Triticum aestivum L.	SYRIA
299	SEEDICAR25501	Triticum aestivum L.	SYRIA
300	SEEDICAR25509	Triticum aestivum L.	SYRIA
301	SEEDICAR25517	Triticum aestivum L.	SYRIA
302	SEEDICAR25525	Triticum aestivum L.	SYRIA
303	SEEDICAR25533	Triticum aestivum L.	SYRIA
304	SEEDICAR25541	Triticum aestivum L.	SYRIA
305	SEEDICAR25478	Triticum aestivum L.	SYRIA
306	SEEDICAR25550	Triticum aestivum L.	SYRIA
307	SEEDICAR25558	Triticum aestivum L.	SYRIA
308	SEEDICAR25486	Triticum aestivum L.	SYRIA
309	SEEDICAR25494	Triticum aestivum L.	SYRIA
310	SEEDICAR25502	Triticum aestivum L.	SYRIA
311	SEEDICAR25510	Triticum aestivum L.	SYRIA
312	SEEDICAR25518	Triticum aestivum L.	SYRIA
313	SEEDICAR25526	Triticum aestivum L.	SYRIA
314	SEEDICAR25534	Triticum aestivum L.	SYRIA
315	SEEDICAR25542	Triticum aestivum L.	SYRIA
316	SEEDICAR25479	Triticum aestivum L.	SYRIA
317	SEEDICAR25551	Triticum aestivum L.	SYRIA
318	SEEDICAR25559	Triticum aestivum L.	SYRIA
319	SEEDICAR25487	Triticum aestivum L.	SYRIA
320	SEEDICAR25495	Triticum aestivum L.	SYRIA
321	SEEDICAR25503	Triticum aestivum L.	SYRIA
322	SEEDICAR25511	Triticum aestivum L.	SYRIA
323	SEEDICAR25519	Triticum aestivum L.	SYRIA
324	SEEDICAR25527	Triticum aestivum L.	SYRIA
325	SEEDICAR25535	Triticum aestivum L.	SYRIA
326	SEEDICAR25543	Triticum aestivum L.	SYRIA
327	SEEDICAR25566	Triticum aestivum L.	SYRIA
328	SEEDICAR25638	Triticum aestivum L.	SYRIA
329	SEEDICAR25646	Triticum aestivum L.	SYRIA
330	SEEDICAR25654	Triticum aestivum L.	SYRIA
331	SEEDICAR25574	Triticum aestivum L.	SYRIA
332	SEEDICAR25582	Triticum aestivum L.	SYRIA
333	SEEDICAR25590	Triticum aestivum L.	SYRIA
334	SEEDICAR25598	Triticum aestivum L.	SYRIA
335	SEEDICAR25606	Triticum aestivum L.	SYRIA
336	SEEDICAR25614	Triticum aestivum L.	SYRIA
337	SEEDICAR25622	Triticum aestivum L.	SYRIA
338	SEEDICAR25630	Triticum aestivum L.	SYRIA
339	SEEDICAR25567	Triticum aestivum L.	SYRIA
340	SEEDICAR25639	Triticum aestivum L.	SYRIA
341	SEEDICAR25647	Triticum aestivum L.	SYRIA
342	SEEDICAR25655	Triticum aestivum L.	SYRIA
343	SEEDICAR25575	Triticum aestivum L.	SYRIA
344	SEEDICAR25583	Triticum aestivum L.	SYRIA
345	SEEDICAR25591	Triticum aestivum L.	SYRIA
346	SEEDICAR25599	Triticum aestivum L.	SYRIA
347	SEEDICAR25607	Triticum aestivum L.	SYRIA
348	SEEDICAR25615	Triticum aestivum L.	SYRIA
349	SEEDICAR25623	Triticum aestivum L.	SYRIA
350	SEEDICAR25631	Triticum aestivum L.	SYRIA
351	SEEDICAR25568	Triticum aestivum L.	SYRIA
352	SEEDICAR25640	Triticum aestivum L.	SYRIA
353	SEEDICAR25648	Triticum aestivum L.	SYRIA
354	SEEDICAR25656	Triticum aestivum L.	SYRIA
355	SEEDICAR25576	Triticum aestivum L.	SYRIA
356	SEEDICAR25584	Triticum aestivum L.	SYRIA
357	SEEDICAR25592	Triticum aestivum L.	SYRIA
358	SEEDICAR25600	Triticum aestivum L.	SYRIA
359	SEEDICAR25608	Triticum aestivum L.	SYRIA
360	SEEDICAR25616	Triticum aestivum L.	SYRIA
361	SEEDICAR25624	Triticum aestivum L.	SYRIA
362	SEEDICAR25632	Triticum aestivum L.	SYRIA
363	SEEDICAR25641	Triticum aestivum L.	SYRIA
364	SEEDICAR25649	Triticum aestivum L.	SYRIA
365	SEEDICAR25657	Triticum aestivum L.	SYRIA
366	SEEDICAR25577	Triticum aestivum L.	SYRIA
367	SEEDICAR25593	Triticum aestivum L.	SYRIA
368	SEEDICAR25601	Triticum aestivum L.	SYRIA
369	SEEDICAR25609	Triticum aestivum L.	SYRIA
370	SEEDICAR25617	Triticum aestivum L.	SYRIA
371	SEEDICAR25625	Triticum aestivum L.	SYRIA
372	SEEDICAR25633	Triticum aestivum L.	SYRIA
373	SEEDICAR25642	Triticum aestivum L.	SYRIA
374	SEEDICAR25650	Triticum aestivum L.	SYRIA
375	SEEDICAR25658	Triticum aestivum L.	SYRIA
376	SEEDICAR25578	Triticum aestivum L.	SYRIA
377	SEEDICAR25586	Triticum aestivum L.	SYRIA
378	SEEDICAR25594	Triticum aestivum L.	SYRIA
379	SEEDICAR25602	Triticum aestivum L.	SYRIA
380	SEEDICAR25610	Triticum aestivum L.	SYRIA
381	SEEDICAR25618	Triticum aestivum L.	SYRIA
382	SEEDICAR25626	Triticum aestivum L.	SYRIA
383	SEEDICAR25634	Triticum aestivum L.	SYRIA
384	SEEDICAR25571	Triticum aestivum L.	SYRIA
385	SEEDICAR25643	Triticum aestivum L.	SYRIA
386	SEEDICAR25651	Triticum aestivum L.	SYRIA
387	SEEDICAR25659	Triticum aestivum L.	SYRIA
388	SEEDICAR25579	Triticum aestivum L.	SYRIA
389	SEEDICAR25587	Triticum aestivum L.	SYRIA
390	SEEDICAR25595	Triticum aestivum L.	SYRIA
391	SEEDICAR25603	Triticum aestivum L.	SYRIA
392	SEEDICAR25611	Triticum aestivum L.	SYRIA
393	SEEDICAR25627	Triticum aestivum L.	SYRIA
394	SEEDICAR25635	Triticum aestivum L.	SYRIA
395	SEEDICAR25572	Triticum aestivum L.	SYRIA
396	SEEDICAR25644	Triticum aestivum L.	SYRIA
397	SEEDICAR25652	Triticum aestivum L.	SYRIA
398	SEEDICAR25580	Triticum aestivum L.	SYRIA
399	SEEDICAR25588	Triticum aestivum L.	SYRIA
400	SEEDICAR25596	Triticum aestivum L.	SYRIA
401	SEEDICAR25604	Triticum aestivum L.	SYRIA
402	SEEDICAR25612	Triticum aestivum L.	SYRIA
403	SEEDICAR25620	Triticum aestivum L.	SYRIA
404	SEEDICAR25628	Triticum aestivum L.	SYRIA
405	SEEDICAR25636	Triticum aestivum L.	SYRIA
406	SEEDICAR25573	Triticum aestivum L.	SYRIA
407	SEEDICAR25645	Triticum aestivum L.	SYRIA
408	SEEDICAR25653	Triticum aestivum L.	SYRIA
409	SEEDICAR25581	Triticum aestivum L.	SYRIA
410	SEEDICAR25589	Triticum aestivum L.	SYRIA
411	SEEDICAR25597	Triticum aestivum L.	SYRIA
412	SEEDICAR25605	Triticum aestivum L.	SYRIA
413	SEEDICAR25613	Triticum aestivum L.	SYRIA
414	SEEDICAR25621	Triticum aestivum L.	SYRIA
415	SEEDICAR25629	Triticum aestivum L.	SYRIA
416	SEEDICAR25637	Triticum aestivum L.	SYRIA
417	SEEDICAR25660	Triticum aestivum L.	SYRIA
418	SEEDICAR25732	Triticum aestivum L.	SYRIA
419	SEEDICAR25740	Triticum aestivum L.	SYRIA
420	SEEDICAR25748	Triticum aestivum L.	SYRIA
421	SEEDICAR25668	Triticum aestivum L.	SYRIA
422	SEEDICAR25676	Triticum aestivum L.	SYRIA
423	SEEDICAR25684	Triticum aestivum L.	SYRIA
424	SEEDICAR25692	Triticum aestivum L.	SYRIA
425	SEEDICAR25700	Triticum aestivum L.	SYRIA
426	SEEDICAR25708	Triticum aestivum L.	SYRIA
427	SEEDICAR25716	Triticum aestivum L.	SYRIA
428	SEEDICAR25724	Triticum aestivum L.	SYRIA
429	SEEDICAR25661	Triticum aestivum L.	SYRIA
430	SEEDICAR25733	Triticum aestivum L.	SYRIA
431	SEEDICAR25741	Triticum aestivum L.	SYRIA
432	SEEDICAR25749	Triticum aestivum L.	SYRIA
433	SEEDICAR25669	Triticum aestivum L.	SYRIA
434	SEEDICAR25677	Triticum aestivum L.	SYRIA
435	SEEDICAR25685	Triticum aestivum L.	SYRIA
436	SEEDICAR25693	Triticum aestivum L.	SYRIA
437	SEEDICAR25701	Triticum aestivum L.	SYRIA
438	SEEDICAR25709	Triticum aestivum L.	SYRIA
439	SEEDICAR25717	Triticum aestivum L.	SYRIA
440	SEEDICAR25725	Triticum aestivum L.	SYRIA
441	SEEDICAR25662	Triticum aestivum L.	SYRIA
442	SEEDICAR25734	Triticum aestivum L.	SYRIA
443	SEEDICAR25742	Triticum aestivum L.	SYRIA
444	SEEDICAR25750	Triticum aestivum L.	SYRIA
445	SEEDICAR25670	Triticum aestivum L.	SYRIA
446	SEEDICAR25678	Triticum aestivum L.	SYRIA
447	SEEDICAR25686	Triticum aestivum L.	SYRIA
448	SEEDICAR25694	Triticum aestivum L.	SYRIA
449	SEEDICAR25702	Triticum aestivum L.	SYRIA
450	SEEDICAR25710	Triticum aestivum L.	SYRIA
451	SEEDICAR25718	Triticum aestivum L.	SYRIA
452	SEEDICAR25726	Triticum aestivum L.	SYRIA
453	SEEDICAR25663	Triticum aestivum L.	SYRIA
454	SEEDICAR25735	Triticum aestivum L.	SYRIA
455	SEEDICAR25743	Triticum aestivum L.	SYRIA
456	SEEDICAR25751	Triticum aestivum L.	SYRIA
457	SEEDICAR25671	Triticum aestivum L.	SYRIA
458	SEEDICAR25679	Triticum aestivum L.	SYRIA
459	SEEDICAR25687	Triticum aestivum L.	SYRIA
460	SEEDICAR25695	Triticum aestivum L.	SYRIA
461	SEEDICAR25703	Triticum aestivum L.	SYRIA
462	SEEDICAR25711	Triticum aestivum L.	SYRIA
463	SEEDICAR25719	Triticum aestivum L.	SYRIA
464	SEEDICAR25727	Triticum aestivum L.	SYRIA
465	SEEDICAR25664	Triticum aestivum L.	SYRIA
466	SEEDICAR25736	Triticum aestivum L.	SYRIA
467	SEEDICAR25744	Triticum aestivum L.	SYRIA
468	SEEDICAR25752	Triticum aestivum L.	SYRIA
469	SEEDICAR25672	Triticum aestivum L.	SYRIA
470	SEEDICAR25680	Triticum aestivum L.	SYRIA
471	SEEDICAR25688	Triticum aestivum L.	SYRIA
472	SEEDICAR25696	Triticum aestivum L.	SYRIA
473	SEEDICAR25704	Triticum aestivum L.	SYRIA
474	SEEDICAR25712	Triticum aestivum L.	SYRIA
475	SEEDICAR25720	Triticum aestivum L.	SYRIA
476	SEEDICAR25728	Triticum aestivum L.	SYRIA
477	SEEDICAR25665	Triticum aestivum L.	SYRIA
478	SEEDICAR25737	Triticum aestivum L.	SYRIA
479	SEEDICAR25745	Triticum aestivum L.	SYRIA
480	SEEDICAR25753	Triticum aestivum L.	SYRIA
481	SEEDICAR25673	Triticum aestivum L.	SYRIA
482	SEEDICAR25681	Triticum aestivum L.	SYRIA
483	SEEDICAR25689	Triticum aestivum L.	SYRIA
484	SEEDICAR25697	Triticum aestivum L.	SYRIA
485	SEEDICAR25705	Triticum aestivum L.	SYRIA
486	SEEDICAR25713	Triticum aestivum L.	SYRIA
487	SEEDICAR25721	Triticum aestivum L.	SYRIA
488	SEEDICAR25729	Triticum aestivum L.	SYRIA
489	SEEDICAR25666	Triticum aestivum L.	SYRIA
490	SEEDICAR25738	Triticum aestivum L.	SYRIA
491	SEEDICAR25746	Triticum aestivum L.	SYRIA
492	SEEDICAR25674	Triticum aestivum L.	SYRIA
493	SEEDICAR25690	Triticum aestivum L.	SYRIA
494	SEEDICAR25698	Triticum aestivum L.	SYRIA
495	SEEDICAR25706	Triticum aestivum L.	SYRIA
496	SEEDICAR25714	Triticum aestivum L.	SYRIA
497	SEEDICAR25722	Triticum aestivum L.	SYRIA
498	SEEDICAR25730	Triticum aestivum L.	SYRIA
499	SEEDICAR25667	Triticum aestivum L.	SYRIA
500	SEEDICAR25739	Triticum aestivum L.	SYRIA
501	SEEDICAR25747	Triticum aestivum L.	SYRIA
502	SEEDICAR25675	Triticum aestivum L.	SYRIA
503	SEEDICAR25683	Triticum aestivum L.	SYRIA
504	SEEDICAR25691	Triticum aestivum L.	SYRIA
505	SEEDICAR25699	Triticum aestivum L.	SYRIA
506	SEEDICAR25707	Triticum aestivum L.	SYRIA
507	SEEDICAR25715	Triticum aestivum L.	SYRIA
508	SEEDICAR25723	Triticum aestivum L.	SYRIA
509	SEEDICAR25731	Triticum aestivum L.	SYRIA
510	SEEDICAR25826	Triticum aestivum L.	SYRIA
511	SEEDICAR25834	Triticum aestivum L.	SYRIA
512	SEEDICAR25842	Triticum aestivum L.	SYRIA
513	SEEDICAR25762	Triticum aestivum L.	SYRIA
514	SEEDICAR25778	Triticum aestivum L.	SYRIA
515	SEEDICAR25794	Triticum aestivum L.	SYRIA
516	SEEDICAR25802	Triticum aestivum L.	SYRIA
517	SEEDICAR25810	Triticum aestivum L.	SYRIA
518	SEEDICAR25818	Triticum aestivum L.	SYRIA
519	SEEDICAR25827	Triticum aestivum L.	SYRIA
520	SEEDICAR25835	Triticum aestivum L.	SYRIA
521	SEEDICAR25843	Triticum aestivum L.	SYRIA
522	SEEDICAR25763	Triticum aestivum L.	SYRIA
523	SEEDICAR25787	Triticum aestivum L.	SYRIA
524	SEEDICAR25795	Triticum aestivum L.	SYRIA
525	SEEDICAR25811	Triticum aestivum L.	SYRIA
526	SEEDICAR25819	Triticum aestivum L.	SYRIA
527	SEEDICAR25828	Triticum aestivum L.	SYRIA
528	SEEDICAR25836	Triticum aestivum L.	SYRIA
529	SEEDICAR25844	Triticum aestivum L.	SYRIA
530	SEEDICAR25764	Triticum aestivum L.	SYRIA
531	SEEDICAR25772	Triticum aestivum L.	SYRIA
532	SEEDICAR25788	Triticum aestivum L.	SYRIA
533	SEEDICAR25796	Triticum aestivum L.	SYRIA
534	SEEDICAR25804	Triticum aestivum L.	SYRIA
535	SEEDICAR25812	Triticum aestivum L.	SYRIA
536	SEEDICAR25820	Triticum aestivum L.	SYRIA
537	SEEDICAR25757	Triticum aestivum L.	SYRIA
538	SEEDICAR25829	Triticum aestivum L.	SYRIA
539	SEEDICAR25837	Triticum aestivum L.	SYRIA
540	SEEDICAR25845	Triticum aestivum L.	SYRIA
541	SEEDICAR25773	Triticum aestivum L.	SYRIA
542	SEEDICAR25781	Triticum aestivum L.	SYRIA
543	SEEDICAR25789	Triticum aestivum L.	SYRIA
544	SEEDICAR25797	Triticum aestivum L.	SYRIA
545	SEEDICAR25805	Triticum aestivum L.	SYRIA
546	SEEDICAR25758	Triticum aestivum L.	SYRIA
547	SEEDICAR25830	Triticum aestivum L.	SYRIA
548	SEEDICAR25838	Triticum aestivum L.	SYRIA
549	SEEDICAR25846	Triticum aestivum L.	SYRIA
550	SEEDICAR25766	Triticum aestivum L.	SYRIA
551	SEEDICAR25774	Triticum aestivum L.	SYRIA
552	SEEDICAR25782	Triticum aestivum L.	SYRIA
553	SEEDICAR25790	Triticum aestivum L.	SYRIA
554	SEEDICAR25798	Triticum aestivum L.	SYRIA
555	SEEDICAR25806	Triticum aestivum L.	SYRIA
556	SEEDICAR25814	Triticum aestivum L.	SYRIA
557	SEEDICAR25822	Triticum aestivum L.	SYRIA
558	SEEDICAR25759	Triticum aestivum L.	SYRIA
559	SEEDICAR25831	Triticum aestivum L.	SYRIA
560	SEEDICAR25839	Triticum aestivum L.	SYRIA
561	SEEDICAR25847	Triticum aestivum L.	SYRIA
562	SEEDICAR25775	Triticum aestivum L.	SYRIA
563	SEEDICAR25799	Triticum aestivum L.	SYRIA
564	SEEDICAR25807	Triticum aestivum L.	SYRIA
565	SEEDICAR25815	Triticum aestivum L.	SYRIA
566	SEEDICAR25823	Triticum aestivum L.	SYRIA
567	SEEDICAR25832	Triticum aestivum L.	SYRIA
568	SEEDICAR25840	Triticum aestivum L.	SYRIA
569	SEEDICAR25768	Triticum aestivum L.	SYRIA
570	SEEDICAR25776	Triticum aestivum L.	SYRIA
571	SEEDICAR25784	Triticum aestivum L.	SYRIA
572	SEEDICAR25792	Triticum aestivum L.	SYRIA
573	SEEDICAR25800	Triticum aestivum L.	SYRIA
574	SEEDICAR25808	Triticum aestivum L.	SYRIA
575	SEEDICAR25816	Triticum aestivum L.	SYRIA
576	SEEDICAR25824	Triticum aestivum L.	SYRIA
577	SEEDICAR25761	Triticum aestivum L.	SYRIA
578	SEEDICAR25833	Triticum aestivum L.	SYRIA
579	SEEDICAR25841	Triticum aestivum L.	SYRIA
580	SEEDICAR25769	Triticum aestivum L.	SYRIA
581	SEEDICAR25777	Triticum aestivum L.	SYRIA
582	SEEDICAR25785	Triticum aestivum L.	SYRIA
583	SEEDICAR25793	Triticum aestivum L.	SYRIA
584	SEEDICAR25809	Triticum aestivum L.	SYRIA
585	SEEDICAR25825	Triticum aestivum L.	SYRIA
586	SEEDICAR25848	Triticum aestivum L.	SYRIA
587	SEEDICAR25856	Triticum aestivum L.	SYRIA
588	SEEDICAR25849	Triticum aestivum L.	SYRIA
589	SEEDICAR25857	Triticum aestivum L.	SYRIA
590	SEEDICAR25850	Triticum aestivum L.	SYRIA
591	SEEDICAR25858	Triticum aestivum L.	SYRIA
592	SEEDICAR25851	Triticum aestivum L.	SYRIA
593	SEEDICAR25859	Triticum aestivum L.	SYRIA
594	SEEDICAR25852	Triticum aestivum L.	SYRIA
595	SEEDICAR25860	Triticum aestivum L.	SYRIA
596	SEEDICAR25853	Triticum aestivum L.	SYRIA
597	SEEDICAR25861	Triticum aestivum L.	SYRIA
598	SEEDICAR25854	Triticum aestivum L.	SYRIA
599	SEEDICAR25862	Triticum aestivum L.	SYRIA
600	SEEDICAR25855	Triticum aestivum L.	SYRIA
